# Supplementary material for: Drug Sensitivity of Vaccine-Derived Rubella Viruses and Quasispecies Evolution in Granulomatous Lesions of Two Ataxia-Telangiectasia Patients Treated with Nitazoxanide
Source: Pathogens. 2022 Mar 11;11(3):338. doi: 10.3390/pathogens11030338 (PMC8955873; doi:10.3390/pathogens11030338)
Supplement: Supplementary file 1 [file pathogens-11-00338-s001.zip]

Archive with 5 entries (4 files):
- msQS-NTZ Figs v1.pptx
- msQS-NTZ supplement/
- msQS-NTZ supplement/Data S1 RVi E1 clones FastA.fasta
- msQS-NTZ supplement/Data S2 RVs E1 clones FastA.fasta
- msQS-NTZ supplement/Data S3 Quasispecies Diversities.xlsx
