# Supplementary material for: Drug Sensitivity of Vaccine-Derived Rubella Viruses and Quasispecies Evolution in Granulomatous Lesions of Two Ataxia-Telangiectasia Patients Treated with Nitazoxanide
Source: Pathogens. 2022 Mar 11;11(3):338. doi: 10.3390/pathogens11030338 (PMC8955873; doi:10.3390/pathogens11030338)
Supplement: Supplementary file 1 [file pathogens-11-00338-s001.zip › msQS-NTZ supplement/Data S1 RVi E1 clones FastA.fasta]

>RI6318_RVi_E1_Clone_1
GAGGAGGCTTTCACCTACCTCTGCACTGCACCGGGGTGCGCCACTCAAGCACCTGTCCCCGTGCGCCTTGTCGGC
GTCCGCTTTGAATCCAAGGTTGTAGACGGCGGCTGCTTTGCCCCATGGGACCTCGAGGCCACTGGAGCCTGCATTTGTGA
GATCCCCACTGATGTCTCGTGCGAGGGCTTGGGGGCCTGGGTACCCACAGCCCCTTGCGCGCGCATCTGGAATGGCACAC
AGCGCGCGTGCACCTTCTGGGCTGTCAACGCCTACTCCTCTGGCGGGTACGCGCAGCTGGCCTCTTACTTCAACCCTGGC
GGCAGCTACTACAAGCAGTACCACCCTACCGCGTGCCAGGTTGAACCTGCCTTCGGACACAGCGACGCGGCCTGCTGGGG
TTTCCCCACTGACACCGTGATGAGCGTGTTCGCCCTTGCTAGCTACGTCCAGCACCCCAATAAGACCGTCCGGGTCAAGT
TCCATACAGAGACCAGGACCGTCTGGCAACTCTCCGTCGCTGGCGCGTCGTGCAACGTCACCACTGAACACCCGTTTTGC
AACACGCCGCACGGACAACTCGAGGTCCAGGTCCCGCCCGACCCCGGGGACCTGGTTGAGTACATTATGAACCACACCGG
CAATCAGCAGTCCCGGTGGGGCCTCGGGAGCCCGAATTGCCATGGCCCCGATTGGGCCTCCCCGGTTTGCCAACGCCATT
CCCCTGACTGCTCGCGGCTTGTGGGCGCTACGCCAGAGCGTCCTCGGCTGCGCCTGGTTGACGCCGACGACCCCCTGCTG
CGCACTGCCCCCGGGCCCGGCGAGGTGTGGGTCACGCCTGTCATAGGCTCTCAAGCGCGCAAGTGCGGACTCCACATACG
CGCTGGACCGTACGGCCATGCTACCGTTGAAATGCCGGAGTGGATCCACGCCCACACCACCAGCGACCCTTGGCACCCAC
CGGGCCCCCTGGGGTTGAAGTTCAAGACAGTTCGCCCGGTGGCCCTGCCACGCGCGTTAGCGCCACCCCGCAACGTGCGT
GTGACCGGGTGCTACCAGTGCGGTACCCCCGCGCTGGTGGAAGGCCTTGCCCCTGGGGGAGGAAATTGCCACCTTACTGT
TAATGGCGAGGATGTCGGCGCCTTCCCTCCTGGGAAGTTTGTCACCGCCGCCCTCCTCAATACCCCCCCGCCCTACCAAG
TCAGCTGCGGGGGCGAGAGCGACCGCGCGAGCGCGCGGGTCATTGACCCCGCCGCGCAATCGTTTACCGGCGTGGTGTAT
GGCACACACACCACTGCTGTCTCGGAGACCCGGCAGACCTGGGCGGAGTGGGCTGCGGCCCATTGGTGGCAGCTCACCCT
GGGCGCCATTTGCGCCCTCCTACTCGCTGGCTTACTCGCTTGCTGTGCCAAATGCTTGTACTACTTGCGCGGCGCTATAG
CGCCGCGC
>RI6318_RVi_E1_Clone_2
GAGGAGGCTTTCACCTACCTCTGCACTGCACCGGGGTGCGCCACTCAAGCACCTGTCCCCGTGCGCCTTGTCGGC
GTCCGCTTTGAATCCAAGGTTGTAGACGGCGGCTGCTTTGCCCCATGGGACCTCGAGGCCACTGGAGCCTGCATTTGTGA
GATCCCCACTGATGTCTCGTGCGAGGGCTTGGGGGCCTGGGTACCCACAGCCCCTTGCGCGCGCATCTGGAATGGCACAC
AGCGCGCGTGCACCTTCTGGGCTGTCAACGCCTACTCCTCTGGCGGGTACGCGCAGCTGGCCTCTTACTTCAACCCTGGC
GGCAGCTACTACAAGCAGTACCACCCTACCGCGTGCCAGGTTGAACCTGCCTTCGGACACAGCGACGCGGCCTGCTGGGG
TTTCCCCACTGACACCGTGATGAGCGTGTTCGCCCTTGCTAGCTACGTCCAGCACCCCAATAAGACCGTCCGGGTCAAGT
TCCATACAGAGACCAGGACCGTCTGGCAACTCTCCGTCGCTGGCGCGTCGTGCAACGTCACCACTGAACACCCGTTTTGC
AACACGCCGCACGGACAACTCGAGGTCCAGGTCCCGCCCGACCCCGGGGACCTGGTTGAGTACATTATGAACCACACCGG
CAATCAGCAGTCCCGGTGGGGCCTCGGGAGCCCGAATTGCCATGGCCCCGATTGGGCCTCCCCGGTTTGCCAACGCCATT
CCCCTGACTGCTCGCGGCTTGTGGGCGCTACGCCAGAGCGTCCTCGGCTGCGCCTGGTTGACGCCGACGACCCCCTGCTG
CGCACTGCCCCCGGGCCCGGCGAGGTGTGGGTCACGCCTGTCATAGGCTCTCAAGCGCGCAAGTGCGGACTCCACATACG
CGCTGGACCGTACGGCCATGCTACCGTTGAAATGCCGGAGTGGATCCACGCCCACACCACCAGCGACCCTTGGCACCCAC
CGGGCCCCCTGGGGTTGAAGTTCAAGACAGTTCGCCCGGTGGCCCTGCCACGCGCGTTAGCGCCACCCCGCAACGTGCGT
GTGACCGGGTGCTACCAGTGCGGTACCCCCGCGCTGGTGGAAGGCCTTGCCCCTGGGGGAGGAAATTGCCACCTTACTGT
TAATGGCGAGGATGTCGGCGCCTTCCCTCCTGGGAAGTTTGTCACCGCCGCCCTCCTCAATACCCCCCCGCCCTACCAAG
TCAGCTGCGGGGGCGAGAGCGACCGCGCGAGCGCGCGGGTCATTGACCCCGCCGCGCAATCGTTTACCGGCGTGGTGTAT
GGCACACACACCACTGCTGTCTCGGAGACCCGGCAGACCTGGGCGGAGTGGGCTGCGGCCCATTGGTGGCAGCTCACCCT
GGGCGCCATTTGCGCCCTCCTACTCGCTGGCTTACTCGCTTGCTGTGCCAAATGCTTGTACTACTTGCGCGGCGCTATAG
CGCCGCGC
>RI6318_RVi_E1_Clone_3
GAGGAGGCTTTCACCTACCTCTGCACTGCACCGGGGTGCGCCACTCAAGCACCTGTCCCCGTGCGCCTTGTCGGC
GTCCGCTTTGAATCCAAGGTTGTAGACGGCGGCTGCTTTGCCCCATGGGACCTCGAGGCCACTGGAGCCTGCATTTGTGA
GATCCCCACTGATGTCTCGTGCGAGGGCTTGGGGGCCTGGGTACCCACAGCCCCTTGCGCGCGCATCTGGAATGGCACAC
AGCGCGCGTGCACCTTCTGGGCTGTCAACGCCTACTCCTCTGGCGGGTACGCGCAGCTGGCCTCTTACTTCAACCCTGGC
GGCAGCTACTACAAGCAGTACCACCCTACCGCGTGCCAGGTTGAACCTGCCTTCGGACACAGCGACGCGGCCTGCTGGGG
TTTCCCCACTGACACCGTGATGAGCGTGTTCGCCCTTGCTAGCTACGTCCAGCACCCCAATAAGACCGTCCGGGTCAAGT
TCCATACAGAGACCAGGACCGTCTGGCAACTCTCCGTCGCTGGCGCGTCGTGCAACGTCACCACTGAACACCCGTTTTGC
AACACGCCGCACGGACAACTCGAGGTCCAGGTCCCGCCCGACCCCGGGGACCTGGTTGAGTACATTATGAACCACACCGG
CAATCAGCAGTCCCGGTGGGGCCTCGGGAGCCCGAATTGCCATGGCCCCGATTGGGCCTCCCCGGTTTGCCAACGCCATT
CCCCTGACTGCTCGCGGCTTGTGGGCGCTACGCCAGAGCGTCCTCGGCTGCGCCTGGTTGACGCCGACGACCCCCTGCTG
CGCACTGCCCCCGGGCCCGGCGAGGTGTGGGTCACGCCTGTCATAGGCTCTCAAGCGCGCAAGTGCGGACTCCACATACG
CGCTGGACCGTACGGCCATGCTACCGTTGAAATGCCGGAGTGGATCCACGCCCACACCACCAGCGACCCTTGGCACCCAC
CGGGCCCCCTGGGGTTGAAGTTCAAGACAGTTCGCCCGGTGGCCCTGCCACGCGCGTTAGCGCCACCCCGCAACGTGCGT
GTGACCGGGTGCTACCAGTGCGGTACCCCCGCGCTGGTGGAAGGCCTTGCCCCTGGGGGAGGAAATTGCCACCTTACTGT
TAATGGCGAGGATGTCGGCGCCTTCCCTCCTGGGAAGTTTGTCACCGCCGCCCTCCTCAATACCCCCCCGCCCTACCAAG
TCAGCTGCGGGGGCGAGAGCGACCGCGCGAGCGCGCGGGTCATTGACCCCGCCGCGCAATCGTTTACCGGCGTGGTGTAT
GGCACACACACCACTGCTGTCTCGGAGACCCGGCAGACCTGGGCGGAGTGGGCTGCGGCCCATTGGTGGCAGCTCACCCT
GGGCGCCATTTGCGCCCTCCTACTCGCTGGCTTACTCGCTTGCTGTGCCAAATGCTTGTACTACTTGCGCGGCGCTATAG
CGCCGCGC
>RI6318_RVi_E1_Clone_4
GAGGAGGCTTTCACCTACCTCTGCACTGCACCGGGGTGCGCCACTCAAGCACCTGTCCCCGTGCGCCTTGTCGGC
GTCCGCTTTGAATCCAAGGTTGTAGACGGCGGCTGCTTTGCCCCATGGGACCTCGAGGCCACTGGAGCCTGCATTTGTGA
GATCCCCACTGATGTCTCGTGCGAGGGCTTGGGGGCCTGGGTACCCACAGCCCCTTGCGCGCGCATCTGGAATGGCACAC
AGCGCGCGTGCACCTTCTGGGCTGTCAACGCCTACTCCTCTGGCGGGTACGCGCAGCTGGCCTCTTACTTCAACCCTGGC
GGCAGCTACTACAAGCAGTACCACCCTACCGCGTGCCAGGTTGAACCTGCCTTCGGACACAGCGACGCGGCCTGCTGGGG
TTTCCCCACTGACACCGTGATGAGCGTGTTCGCCCTTGCTAGCTACGTCCAGCACCCCAATAAGACCGTCCGGGTCAAGT
TCCATACAGAGACCAGGACCGTCTGGCAACTCTCCGTCGCTGGCGCGTCGTGCAACGTCACCACTGAACACCCGTTTTGC
AACACGCCGCACGGACAACTCGAGGTCCAGGTCCCGCCCGACCCCGGGGACCTGGTTGAGTACATTATGAACCACACCGG
CAATCAGCAGTCCCGGTGGGGCCTCGGGAGCCCGAATTGCCATGGCCCCGATTGGGCCTCCCCGGTTTGCCAACGCCATT
CCCCTGACTGCTCGCGGCTTGTGGGCGCTACGCCAGAGCGTCCTCGGCTGCGCCTGGTTGACGCCGACGACCCCCTGCTG
CGCACTGCCCCCGGGCCCGGCGAGGTGTGGGTCACGCCTGTCATAGGCTCTCAAGCGCGCAAGTGCGGACTCCACATACG
CGCTGGACCGTACGGCCATGCTACCGTTGAAATGCCGGAGTGGATCCACGCCCACACCACCAGCGACCCTTGGCACCCAC
CGGGCCCCCTGGGGTTGAAGTTCAAGACAGTTCGCCCGGTGGCCCTGCCACGCGCGTTAGCGCCACCCCGCAACGTGCGT
GTGACCGGGTGCTACCAGTGCGGTACCCCCGCGCTGGTGGAAGGCCTTGCCCCTGGGGGAGGAAATTGCCACCTTACTGT
TAATGGCGAGGATGTCGGCGCCTTCCCTCCTGGGAAGTTTGTCACCGCCGCCCTCCTCAATACCCCCCCGCCCTACCAAG
TCAGCTGCGGGGGCGAGAGCGACCGCGCGAGCGCGCGGGTCATTGACCCCGCCGCGCAATCGTTTACCGGCGTGGTGTAT
GGCACACACACCACTGCTGTCTCGGAGACCCGGCAGACCTGGGCGGAGTGGGCTGCGGCCCATTGGTGGCAGCTCACCCT
GGGCGCCATTTGCGCCCTCCTACTCGCTGGCTTACTCGCTTGCTGTGCCAAATGCTTGTACTACTTGCGCGGCGCTATAG
CGCCGCGC
>RI6318_RVi_E1_Clone_5
GAGGAGGCTTTCACCTACCTCTGCACTGCACCGGGGTGCGCCACTCAAGCACCTGTCCCCGTGCGCCTTGTCGGC
GTCCGCTTTGAATCCAAGGTTGTAGACGGCGGCTGCTTTGCCCCATGGGACCTCGAGGCCACTGGAGCCTGCATTTGTGA
GATCCCCACTGATGTCTCGTGCGAGGGCTTGGGGGCCTGGGTACCCACAGCCCCTTGCGCGCGCATCTGGAATGGCACAC
AGCGCGCGTGCACCTTCTGGGCTGTCAACGCCTACTCCTCTGGCGGGTACGCGCAGCTGGCCTCTTACTTCAACCCTGGC
GGCAGCTACTACAAGCAGTACCACCCTACCGCGTGCCAGGTTGAACCTGCCTTCGGACACAGCGACGCGGCCTGCTGGGG
TTTCCCCACTGACACCGTGATGAGCGTGTTCGCCCTTGCTAGCTACGTCCAGCACCCCAATAAGACCGTCCGGGTCAAGT
TCCATACAGAGACCAGGACCGTCTGGCAACTCTCCGTCGCTGGCGCGTCGTGCAACGTCACCACTGAACACCCGTTTTGC
AACACGCCGCACGGACAACTCGAGGTCCAGGTCCCGCCCGACCCCGGGGACCTGGTTGAGTACATTATGAACCACACCGG
CAATCAGCAGTCCCGGTGGGGCCTCGGGAGCCCGAATTGCCATGGCCCCGATTGGGCCTCCCCGGTTTGCCAACGCCATT
CCCCTGACTGCTCGCGGCTTGTGGGCGCTACGCCAGAGCGTCCTCGGCTGCGCCTGGTTGACGCCGACGACCCCCTGCTG
CGCACTGCCCCCGGGCCCGGCGAGGTGTGGGTCACGCCTGTCATAGGCTCTCAAGCGCGCAAGTGCGGACTCCACATACG
CGCTGGACCGTACGGCCATGCTACCGTTGAAATGCCGGAGTGGATCCACGCCCACACCACCAGCGACCCTTGGCACCCAC
CGGGCCCCCTGGGGTTGAAGTTCAAGACAGTTCGCCCGGTGGCCCTGCCACGCGCGTTAGCGCCACCCCGCAACGTGCGT
GTGACCGGGTGCTACCAGTGCGGTACCCCCGCGCTGGTGGAAGGCCTTGCCCCTGGGGGAGGAAATTGCCACCTTACTGT
TAATGGCGAGGATGTCGGCGCCTTCCCTCCTGGGAAGTTTGTCACCGCCGCCCTCCTCAATACCCCCCCGCCCTACCAAG
TCAGCTGCGGGGGCGAGAGCGACCGCGCGAGCGCGCGGGTCATTGACCCCGCCGCGCAATCGTTTACCGGCGTGGTGTAT
GGCACACACACCACTGCTGTCTCGGAGACCCGGCAGACCTGGGCGGAGTGGGCTGCGGCCCATTGGTGGCAGCTCACCCT
GGGCGCCATTTGCGCCCTCCTACTCGCTGGCTTACTCGCTTGCTGTGCCAAATGCTTGTACTACTTGCGCGGCGCTATAG
CGCCGCGC
>RI6318_RVi_E1_Clone_6
GAGGAGGCTTTCACCTACCTCTGCACTGCACCGGGGTGCGCCACTCAAGCACCTGTCCCCGTGCGCCTTGTCGGC
GTCCGCTTTGAATCCAAGGTTGTAGACGGCGGCTGCTTTGCCCCATGGGACCTCGAGGCCACTGGAGCCTGCATTTGTGA
GATCCCCACTGATGTCTCGTGCGAGGGCTTGGGGGCCTGGGTACCCACAGCCCCTTGCGCGCGCATCTGGAATGGCACAC
AGCGCGCGTGCACCTTCTGGGCTGTCAACGCCTACTCCTCTGGCGGGTACGCGCAGCTGGCCTCTTACTTCAACCCTGGC
GGCAGCTACTACAAGCAGTACCACCCTACCGCGTGCCAGGTTGAACCTGCCTTCGGACACAGCGACGCGGCCTGCTGGGG
TTTCCCCACTGACACCGTGATGAGCGTGTTCGCCCTTGCTAGCTACGTCCAGCACCCCAATAAGACCGTCCGGGTCAAGT
TCCATACAGAGACCAGGACCGTCTGGCAACTCTCCGTCGCTGGCGCGTCGTGCAACGTCACCACTGAACACCCGTTTTGC
AACACGCCGCACGGACAACTCGAGGTCCAGGTCCCGCCCGACCCCGGGGACCTGGTTGAGTACATTATGAACCACACCGG
CAATCAGCAGTCCCGGTGGGGCCTCGGGAGCCCGAATTGCCATGGCCCCGATTGGGCCTCCCCGGTTTGCCAACGCCATT
CCCCTGACTGCTCGCGGCTTGTGGGCGCTACGCCAGAGCGTCCTCGGCTGCGCCTGGTTGACGCCGACGACCCCCTGCTG
CGCACTGCCCCCGGGCCCGGCGAGGTGTGGGTCACGCCTGTCATAGGCTCTCAAGCGCGCAAGTGCGGACTCCACATACG
CGCTGGACCGTACGGCCATGCTACCGTTGAAATGCCGGAGTGGATCCACGCCCACACCACCAGCGACCCTTGGCACCCAC
CGGGCCCCCTGGGGTTGAAGTTCAAGACAGTTCGCCCGGTGGCCCTGCCACGCGCGTTAGCGCCACCCCGCAACGTGCGT
GTGACCGGGTGCTACCAGTGCGGTACCCCCGCGCTGGTGGAAGGCCTTGCCCCTGGGGGAGGAAATTGCCACCTTACTGT
TAATGGCGAGGATGTCGGCGCCTTCCCTCCTGGGAAGTTTGTCACCGCCGCCCTCCTCAATACCCCCCCGCCCTACCAAG
TCAGCTGCGGGGGCGAGAGCGACCGCGCGAGCGCGCGGGTCATTGACCCCGCCGCGCAATCGTTTACCGGCGTGGTGTAT
GGCACACACACCACTGCTGTCTCGGAGACCCGGCAGACCTGGGCGGAGTGGGCTGCGGCCCATTGGTGGCAGCTCACCCT
GGGCGCCATTTGCGCCCTCCTACTCGCTGGCTTACTCGCTTGCTGTGCCAAATGCTTGTACTACTTGCGCGGCGCTATAG
CGCCGCGC
>RI6318_RVi_E1_Clone_7
GAGGAGGCTTTCACCTACCTCTGCACTGCACCGGGGTGCGCCACTCAAGCACCTGTCCCCGTGCGCCTTGTCGGC
GTCCGCTTTGAATCCAAGGTTGTAGACGGCGGCTGCTTTGCCCCATGGGACCTCGAGGCCACTGGAGCCTGCATTTGTGA
GATCCCCACTGATGTCTCGTGCGAGGGCTTGGGGGCCTGGGTACCCACAGCCCCTTGCGCGCGCATCTGGAATGGCACAC
AGCGCGCGTGCACCTTCTGGGCTGTCAACGCCTACTCCTCTGGCGGGTACGCGCAGCTGGCCTCTTACTTCAACCCTGGC
GGCAGCTACTACAAGCAGTACCACCCTACCGCGTGCCAGGTTGAACCTGCCTTCGGACACAGCGACGCGGCCTGCTGGGG
TTTCCCCACTGACACCGTGATGAGCGTGTTCGCCCTTGCTAGCTACGTCCAGCACCCCAATAAGACCGTCCGGGTCAAGT
TCCATACAGAGACCAGGACCGTCTGGCAACTCTCCGTCGCTGGCGCGTCGTGCAACGTCACCACTGAACACCCGTTTTGC
AACACGCCGCACGGACAACTCGAGGTCCAGGTCCCGCCCGACCCCGGGGACCTGGTTGAGTACATTATGAACCACACCGG
CAATCAGCAGTCCCGGTGGGGCCTCGGGAGCCCGAATTGCCATGGCCCCGATTGGGCCTCCCCGGTTTGCCAACGTCATT
CCCCTGACTGCTCGCGGCTTGTGGGCGCTACGCCAGAGCGTCCTCGGCTGCGCCTGGTTGACGCCGACGACCCCCTGCTG
CGCACTGCCCCCGGGCCCGGCGAGGTGTGGGTCACGCCTGTCATAGGCTCTCAAGCGCGCAAGTGCGGACTCCACATACG
CGCTGGACCGTACGGCCATGCTACCGTTGAAATGCCGGAGTGGATCCACGCCCACACCACCAGCGACCCTTGGCACCCAC
CGGGCCCCCTGGGGTTGAAGTTCAAGACAGTTCGCCCGGTGGCCCTGCCACGCGCGTTAGCGCCACCCCGCAACGTGCGT
GTGACCGGGTGCTACCAGTGCGGTACCCCCGCGCTGGTGGAAGGCCTTGCCCCTGGGGGAGGAAATTGCCACCTTACTGT
TAATGGCGAGGATGTCGGCGCCTTCCCTCCTGGGAAGTTTGTCACCGCCGCCCTCCTCAATACCCCCCCGCCCTACCAAG
TCAGCTGCGGGGGCGAGAGCGACCGCGCGAGCGCGCGGGTCATTGACCCCGCCGCGCAATCGTTTACCGGCGTGGTGTAT
GGCACACACACCACTGCTGTCTCGGAGACCCGGCAGACCTGGGCGGAGTGGGCTGCGGCCCATTGGTGGCAGCTCACCCT
GGGCGCCATTTGCGCCCTCCTACTCGCTGGCTTACTCGCTTGCTGTGCCAAATGCTTGTACTACTTGCGCGGCGCTATAG
CGCCGCGC
>RI6318_RVi_E1_Clone_8
GAGGAGGCTTTCACCTACCTCTGCACTGCACCGGGGTGCGCCACTCAAGCACCTGTCCCCGTGCGCCTTGTCGGC
GTCCGCTTTGAATCCAAGGTTGTAGACGGCGGCTGCTTTGCCCCATGGGACCTCGAGGCCACTGGAGCCTGCATTTGTGA
GATCCCCACTGATGTCTCGTGCGAGGGCTTGGGGGCCTGGGTACCCACAGCCCCTTGCGCGCGCATCTGGAATGGCACAC
AGCGCGCGTGCACCTTCTGGGCTGTCAACGCCTACTCCTCTGGCGGGTACGCGCAGCTGGCCTCTTACTTCAACCCTGGC
GGCAGCTACTACAAGCAGTACCACCCTACCGCGTGCCAGGTTGAACCTGCCTTCGGACACAGCGACGCGGCCTGCTGGGG
TTTCCCCACTGACACCGTGATGAGCGTGTTCGCCCTTGCTAGCTACGTCCAGCACCCCAATAAGACCGTCCGGGTCAAGT
TCCATACAGAGACCAGGACCGTCTGGCAACTCTCCGTCGCTGGCGCGTCGTGCAACGTCACCACTGAACACCCGTTTTGC
AACACGCCGCACGGACAACTCGAGGTCCAGGTCCCGCCCGACCCCGGGGACCTGGTTGAGTACATTATGAACCACACCGG
CAATCAGCAGTCCCGGTGGGGCCTCGGGAGCCCGAATTGCCATGGCCCCGATTGGGCCTCCCCGGTTTGCCAACGCCATT
CCCCTGACTGCTCGCGGCTTGTGGGCGCTACGCCAGAGCGTCCTCGGCTGCGCCTGGTTGACGCCGACGACCCCCTGCTG
CGCACTGCCCCCGGGCCCGGCGAGGTGTGGGTCACGCCTGTCATAGGCTCTCAAGCGCGCAAGTGCGGACTCCACATACG
CGCTGGACCGTACGGCCATGCTACCGTTGAAATGCCGGAGTGGATCCACGCCCACACCACCAGCGACCCTTGGCACCCAC
CGGGCCCCCTGGGGTTGAAGTTCAAGACAGTTCGCCCGGTGGCCCTGCCACGCGCGTTAGCGCCACCCCGCAACGTGCGT
GTGACCGGGTGCTACCAGTGCGGTACCCCCGCGCTGGTGGAAGGCCTTGCCCCTGGGGGAGGAAATTGCCACCTTACTGT
TAATGGCGAGGATGTCGGCGCCTTCCCTCCTGGGAAGTTTGTCACCGCCGCCCTCCTCAATACCCCCCCGCCCTACCAAG
TCAGCTGCGGGGGCGAGAGCGACCGCGCGAGCGCGCGGGTCATTGACCCCGCCGCGCAATCGTTTACCGGCGTGGTGTAT
GGCACACACACCACTGCTGTCTCGGAGACCCGGCAGACCTGGGCGGAGTGGGCTGCGGCCCATTGGTGGCAGCTCACCCT
GGGCGCCATTTGCGCCCTCCTACTCGCTGGCTTACTCGCTTGCTGTGCCAAATGCTTGTACTACTTGCGCGGCGCTATAG
CGCCGCGC
>RI6318_RVi_E1_Clone_9
GAGGAGGCTTTCACCTACCTCTGCACTGCACCGGGGTGCGCCACTCAAGCACCTGTCCCCGTGCGCCTTGTCGGC
GTCCGCTTTGAATCCAAGGTTGTAGACGGCGGCTGCTTTGCCCCATGGGACCTCGAGGCCACTGGAGCCTGCATTTGTGA
GATCCCCACTGATGTCTCGTGCGAGGGCTTGGGGGCCTGGGTACCCACAGCCCCTTGCGCGCGCATCTGGAATGGCACAC
AGCGCGCGTGCACCTTCTGGGCTGTCAACGCCTACTCCTCTGGCGGGTACGCGCAGCTGGCCTCTTACTTCAACCCTGGC
GGCAGCTACTACAAGCAGTACCACCCTACCGCGTGCCAGGTTGAACCTGCCTTCGGACACAGCGACGCGGCCTGCTGGGG
TTTCCCCACTGACACCGTGATGAGCGTGTTCGCCCTTGCTAGCTACGTCCAGCACCCCAATAAGACCGTCCGGGTCAAGT
TCCATACAGAGACCAGGACCGTCTGGCAACTCTCCGTCGCTGGCGCGTCGTGCAACGTCACCACTGAACACCCGTTTTGC
AACACGCCGCACGGACAACTCGAGGTCCAGGTCCCGCCCGACCCCGGGGACCTGGTTGAGTACATTATGAACCACACCGG
CAATCAGCAGTCCCGGTGGGGCCTCGGGAGCCCGAATTGCCATGGCCCCGATTGGGCCTCCCCGGTTTGCCAACGCCATT
CCCCTGACTGCTCGCGGCTTGTGGGCGCTACGCCAGAGCGTCCTCGGCTGCGCCTGGTTGACGCCGACGACCCCCTGCTG
CGCACTGCCCCCGGGCCCGGCGAGGTGTGGGTCACGCCTGTCATAGGCTCTCAAGCGCGCAAGTGCGGACTCCACATACG
CGCTGGACCGTACGGCCATGCTACCGTTGAAATGCCGGAGTGGATCCACGCCCACACCACCAGCGACCCTTGGCACCCAC
CGGGCCCCCTGGGGTTGAAGTTCAAGACAGTTCGCCCGGTGGCCCTGCCACGCGCGTTAGCGCCACCCCGCAACGTGCGT
GTGACCGGGTGCTACCAGTGCGGTACCCCCGCGCTGGTGGAAGGCCTTGCCCCTGGGGGAGGAAATTGCCACCTTACTGT
TAATGGCGAGGATGTCGGCGCCTTCCCTCCTGGGAAGTTTGTCACCGCCGCCCTCCTCAATACCCCCCCGCCCTACCAAG
TCAGCTGCGGGGGCGAGAGCGACCGCGCGAGCGCGCGGGTCATTGACCCCGCCGCGCAATCGTTTACCGGCGTGGTGTAT
GGCACACACACCACTGCTGTCTCGGAGACCCGGCAGACCTGGGCGGAGTGGGCTGCGGCCCATTGGTGGCAGCTCACCCT
GGGCGCCATTTGCGCCCTCCTACTCGCTGGCTTACTCGCTTGCTGTGCCAAATGCTTGTACTACTTGCGCGGCGCTATAG
CGCCGCGC
>RI6318_RVi_E1_Clone_10
GAGGAGGCTTTCACCTACCTCTGCACTGCACCGGGGTGCGCCACTCAAGCACCTGTCCCCGTGCGCCTTGTCGGC
GTCCGCTTTGAATCCAAGGTTGTAGACGGCGGCTGCTTTGCCCCATGGGACCTCGAGGCCACTGGAGCCTGCATTTGTGA
GATCCCCACTGATGTCTCGTGCGAGGGCTTGGGGGCCTGGGTACCCACAGCCCCTTGCGCGCGCATCTGGAATGGCACAC
AGCGCGCGTGCACCTTCTGGGCTGTCAACGCCTACTCCTCTGGCGGGTACGCGCAGCTGGCCTCTTACTTCAACCCTGGC
GGCAGCTACTACAAGCAGTACCACCCTACCGCGTGCCAGGTTGAACCTGCCTTCGGACACAGCGACGCGGCCTGCTGGGG
TTTCCCCACTGACACCGTGATGAGCGTGTTCGCCCTTGCTAGCTACGTCCAGCACCCCAATAAGACCGTCCGGGTCAAGT
TCCATACAGAGACCAGGACCGTCTGGCAACTCTCCGTCGCTGGCGCGTCGTGCAACGTCACCACTGAACACCCGTTTTGC
AACACGCCGCACGGACAACTCGAGGTCCAGGTCCCGCCCGACCCCGGGGACCTGGTTGAGTACATTATGAACCACACCGG
CAATCAGCAGTCCCGGTGGGGCCTCGGGAGCCCGAATTGCCATGGCCCCGATTGGGCCTCCCCGGTTTGCCAACGCCATT
CCCCTGACTGCTCGCGGCTTGTGGGCGCTACGCCAGAGCGTCCTCGGCTGCGCCTGGTTGACGCCGACGACCCCCTGCTG
CGCACTGCCCCCGGGCCCGGCGAGGTGTGGGTCACGCCTGTCATAGGCTCTCAAGCGCGCAAGTGCGGACTCCACATACG
CGCTGGACCGTACGGCCATGCTACCGTTGAAATGCCGGAGTGGATCCACGCCCACACCACCAGCGACCCTTGGCACCCAC
CGGGCCCCCTGGGGTTGAAGTTCAAGACAGTTCGCCCGGTGGCCCTGCCACGCGCGTTAGCGCCACCCCGCAACGTGCGT
GTGACCGGGTGCTACCAGTGCGGTACCCCCGCGCTGGTGGAAGGCCTTGCCCCTGGGGGAGGAAATTGCCACCTTACTGT
TAATGGCGAGGATGTCGGCGCCTTCCCTCCTGGGAAGTTTGTCACCGCCGCCCTCCTCAATACCCCCCCGCCCTACCAAG
TCAGCTGCGGGGGCGAGAGCGACCGCGCGAGCGCGCGGGTCATTGACCCCGCCGCGCAATCGTTTACCGGCGTGGTGTAT
GGCACACACACCACTGCTGTCTCGGAGACCCGGCAGACCTGGGCGGAGTGGGCTGCGGCCCATTGGTGGCAGCTCACCCT
GGGCGCCATTTGCGCCCTCCTACTCGCTGGCTTACTCGCTTGCTGTGCCAAATGCTTGTACTACTTGCGCGGCGCTATAG
CGCCGCGC
>RI6318_RVi_E1_Clone_11
GAGGAGGCTTTCACCTACCTCTGCACTGCACCGGGGTGCGCCACTCAAGCACCTGTCCCCGTGCGCCTTGTCGGC
GTCCGCTTTGAATCCAAGGTTGTAGACGGCGGCTGCTTTGCCCCATGGGACCTCGAGGCCACTGGAGCCTGCATTTGTGA
GATCCCCACTGATGTCTCGTGCGAGGGCTTGGGGGCCTGGGTACCCACAGCCCCTTGCGCGCGCATCTGGAATGGCACAC
AGCGCGCGTGCACCTTCTGGGCTGTCAACGCCTACTCCTCTGGCGGGTACGCGCAGCTGGCCTCTTACTTCAACCCTGGC
GGCAGCTACTACAAGCAGTACCACCCTACCGCGTGCCAGGTTGAACCTGCCTTCGGACACAGCGACGCGGCCTGCTGGGG
TTTCCCCACTGACACCGTGATGAGCGTGTTCGCCCTTGCTAGCTACGTCCAGCACCCCAATAAGACCGTCCGGGTCAAGT
TCCATACAGAGACCAGGACCGTCTGGCAACTCTCCGTCGCTGGCGCGTCGTGCAACGTCACCACTGAACACCCGTTTTGC
AACACGCCGCACGGACAACTCGAGGTCCAGGTCCCGCCCGACCCCGGGGACCTGGTTGAGTACATTATGAACCACACCGG
CAATCAGCAGTCCCGGTGGGGCCTCGGGAGCCCGAATTGCCATGGCCCCGATTGGGCCTCCCCGGTTTGCCAACGCCATT
CCCCTGACTGCTCGCGGCTTGTGGGCGCTACGCCAGAGCGTCCTCGGCTGCGCCTGGTTGACGCCGACGACCCCCTGCTG
CGCACTGCCCCCGGGCCCGGCGAGGTGTGGGTCACGCCTGTCATAGGCTCTCAAGCGCGCAAGTGCGGACTCCACATACG
CGCTGGACCGTACGGCCATGCTACCGTTGAAATGCCGGAGTGGATCCACGCCCACACCACCAGCGACCCTTGGCACCCAC
CGGGCCCCCTGGGGTTGAAGTTCAAGACAGTTCGCCCGGTGGCCCTGCCACGCGCGTTAGCGCCACCCCGCAACGTGCGT
GTGACCGGGTGCTACCAGTGCGGTACCCCCGCGCTGGTGGAAGGCCTTGCCCCTGGGGGAGGAAATTGCCACCTTACTGT
TAATGGCGAGGATGTCGGCGCCTTCCCTCCTGGGAAGTTTGTCACCGCCGCCCTCCTCAATACCCCCCCGCCCTACCAAG
TCAGCTGCGGGGGCGAGAGCGACCGCGCGAGCGCGCGGGTCATTGACCCCGCCGCGCAATCGTTTACCGGCGTGGTGTAT
GGCACACACACCACTGCTGTCTCGGAGACCCGGCAGACCTGGGCGGAGTGGGCTGCGGCCCATTGGTGGCAGCTCACCCT
GGGCGCCATTTGCGCCCTCCTACTCGCTGGCTTACTCGCTTGCTGTGCCAAATGCTTGTACTACTTGCGCGGCGCTATAG
CGCCGCGC
>RI6318_RVi_E1_Clone_12
GAGGAGGCTTTCACCTACCTCTGCACTGCACCGGGGTGCGCCACTCAAGCACCTGTCCCCGTGCGCCTTGTCGGC
GTCCGCTTTGAATCCAAGGTTGTAGACGGCGGCTGCTTTGCCCCATGGGACCTCGAGGCCACTGGAGCCTGCATTTGTGA
GATCCCCACTGATGTCTCGTGCGAGGGCTTGGGGGCCTGGGTACCCACAGCCCCTTGCGCGCGCATCTGGAATGGCACAC
AGCGCGCGTGCACCTTCTGGGCTGTCAACGCCTACTCCTCTGGCGGGTACGCGCAGCTGGCCTCTTACTTCAACCCTGGC
GGCAGCTACTACAAGCAGTACCACCCTACCGCGTGCCAGGTTGAACCTGCCTTCGGACACAGCGACGCGGCCTGCTGGGG
TTTCCCCACTGACACCGTGATGAGCGTGTTCGCCCTTGCTAGCTACGTCCAGCACCCCAATAAGACCGTCCGGGTCAAGT
TCCATACAGAGACCAGGACCGTCTGGCAACTCTCCGTCGCTGGCGCGTCGTGCAACGTCACCACTGAACACCCGTTTTGC
AACACGCCGCACGGACAACTCGAGGTCCAGGTCCCGCCCGACCCCGGGGACCTGGTTGAGTACATTATGAACCACACCGG
CAATCAGCAGTCCCGGTGGGGCCTCGGGAGCCCGAATTGCCATGGCCCCGATTGGGCCTCCCCGGTTTGCCAACGCCATT
CCCCTGACTGCTCGCGGCTTGTGGGCGCTACGCCAGAGCGTCCTCGGCTGCGCCTGGTTGACGCCGACGACCCCCTGCTG
CGCACTGCCCCCGGGCCCGGCGAGGTGTGGGTCACGCCTGTCATAGGCTCTCAAGCGCGCAAGTGCGGACTCCACATACG
CGCTGGACCGTACGGCCATGCTACCGTTGAAATGCCGGAGTGGATCCACGCCCACACCACCAGCGACCCTTGGCACCCAC
CGGGCCCCCTGGGGTTGAAGTTCAAGACAGTTCGCCCGGTGGCCCTGCCACGCGCGTTAGCGCCACCCCGCAACGTGCGT
GTGACCGGGTGCTACCAGTGCGGTACCCCCGCGCTGGTGGAAGGCCTTGCCCCTGGGGGAGGAAATTGCCACCTTACTGT
TAATGGCGAGGATGTCGGCGCCTTCCCTCCTGGGAAGTTTGTCACCGCCGCCCTCCTCAATACCCCCCCGCCCTACCAAG
TCAGCTGCGGGGGCGAGAGCGACCGCGCGAGCGCGCGGGTCATTGACCCCGCCGCGCAATCGTTTACCGGCGTGGTGTAT
GGCACACACACCACTGCTGTCTCGGAGACCCGGCAGACCTGGGCGGAGTGGGCTGCGGCCCATTGGTGGCAGCTCACCCT
GGGCGCCATTTGCGCCCTCCTACTCGCTGGCTTACTCGCTTGCTGTGCCAAATGCTTGTACTACTTGCGCGGCGCTATAG
CGCCGCGC
>RI6318_RVi_E1_Clone_13
GAGGAGGCTTTCACCTACCTCTGCACTGCACCGGGGTGCGCCACTCAAGCACCTGTCCCCGTGCGCCTTGTCGGC
GTCCGCTTTGAATCCAAGGTTGTAGACGGCGGCTGCTTTGCCCCATGGGACCTCGAGGCCACTGGAGCCTGCATTTGTGA
GATCCCCACTGATGTCTCGTGCGAGGGCTTGGGGGCCTGGGTACCCACAGCCCCTTGCGCGCGCATCTGGAATGGCACAC
AGCGCGCGTGCACCTTCTGGGCTGTCAACGCCTACTCCTCTGGCGGGTACGCGCAGCTGGCCTCTTACTTCAACCCTGGC
GGCAGCTACTACAAGCAGTACCACCCTACCGCGTGCCAGGTTGAACCTGCCTTCGGACACAGCGACGCGGCCTGCTGGGG
TTTCCCCACTGACACCGTGATGAGCGTGTTCGCCCTTGCTAGCTACGTCCAGCACCCCAATAAGACCGTCCGGGTCAAGT
TCCATACAGAGACCAGGACCGTCTGGCAACTCTCCGTCGCTGGCGCGTCGTGCAACGTCACCACTGAACACCCGTTTTGC
AACACGCCGCACGGACAACTCGAGGTCCAGGTCCCGCCCGACCCCGGGGACCTGGTTGAGTACATTATGAACCACACCGG
CAATCAGCAGTCCCGGTGGGGCCTCGGGAGCCCGAATTGCCATGGCCCCGATTGGGCCTCCCCGGTTTGCCAACGCCATT
CCCCTGACTGCTCGCGGCTTGTGGGCGCTACGCCAGAGCGTCCTCGGCTGCGCCTGGTTGACGCCGACGACCCCCTGCTG
CGCACTGCCCCCGGGCCCGGCGAGGTGTGGGTCACGCCTGTCATAGGCTCTCAAGCGCGCAAGTGCGGACTCCACATACG
CGCTGGACCGTACGGCCATGCTACCGTTGAAATGCCGGAGTGGATCCACGCCCACACCACCAGCGACCCTTGGCACCCAC
CGGGCCCCCTGGGGTTGAAGTTCAAGACAGTTCGCCCGGTGGCCCTGCCACGCGCGTTAGCGCCACCCCGCAACGTGCGT
GTGACCGGGTGCTACCAGTGCGGTACCCCCGCGCTGGTGGAAGGCCTTGCCCCTGGGGGAGGAAATTGCCACCTTACTGT
TAATGGCGAGGATGTCGGCGCCTTCCCTCCTGGGAAGTTTGTCACCGCCGCCCTCCTCAATACCCCCCCGCCCTACCAAG
TCAGCTGCGGGGGCGAGAGCGACCGCGCGAGCGCGCGGGTCATTGACCCCGCCGCGCAATCGTTTACCGGCGTGGTGTAT
GGCACACACACCACTGCTGTCTCGGAGACCCGGCAGACCTGGGCGGAGTGGGCTGCGGCCCATTGGTGGCAGCTCACCCT
GGGCGCCATTTGCGCCCTCCTACTCGCTGGCTTACTCGCTTGCTGTGCCAAATGCTTGTACTACTTGCGCGGCGCTATAG
CGCCGCGC
>RI6318_RVi_E1_Clone_14
GAGGAGGCTTTCACCTACCTCTGCACTGCACCGGGGTGCGCCACTCAAGCACCTGTCCCCGTGCGCCTTGTCGGC
GTCCGCTTTGAATCCAAGGTTGTAGACGGCGGCTGCTTTGCCCCATGGGACCTCGAGGCCACTGGAGCCTGCATTTGTGA
GATCCCCACTGATGTCTCGTGCGAGGGCTTGGGGGCCTGGGTACCCACAGCCCCTTGCGCGCGCATCTGGAATGGCACAC
AGCGCGCGTGCACCTTCTGGGCTGTCAACGCCTACTCCTCTGGCGGGTACGCGCAGCTGGCCTCTTACTTCAACCCTGGC
GGCAGCTACTACAAGCAGTACCACCCTACCGCGTGCCAGGTTGAACCTGCCTTCGGACACAGCGACGCGGCCTGCTGGGG
TTTCCCCACTGACACCGTGATGAGCGTGTTCGCCCTTGCTAGCTACGTCCAGCACCCCAATAAGACCGTCCGGGTCAAGT
TCCATACAGAGACCAGGACCGTCTGGCAACTCTCCGTCGCTGGCGCGTCGTGCAACGTCACCACTGAACACCCGTTTTGC
AACACGCCGCACGGACAACTCGAGGTCCAGGTCCCGCCCGACCCCGGGGACCTGGTTGAGTACATTATGAACCACACCGG
CAATCAGCAGTCCCGGTGGGGCCTCGGGAGCCCGAATTGCCATGGCCCCGATTGGGCCTCCCCGGTTTGCCAACGCCATT
CCCCTGACTGCTCGCGGCTTGTGGGCGCTACGCCAGAGCGTCCTCGGCTGCGCCTGGTTGACGCCGACGACCCCCTGCTG
CGCACTGCCCCCGGGCCCGGCGAGGTGTGGGTCACGCCTGTCATAGGCTCTCAAGCGCGCAAGTGCGGACTCCACATACG
CGCTGGACCGTACGGCCATGCTACCGTTGAAATGCCGGAGTGGATCCACGCCCACACCACCAGCGACCCTTGGCACCCAC
CGGGCCCCCTGGGGTTGAAGTTCAAGACAGTTCGCCCGGTGGCCCTGCCACGCGCGTTAGCGCCACCCCGCAACGTGCGT
GTGACCGGGTGCTACCAGTGCGGTACCCCCGCGCTGGTGGAAGGCCTTGCCCCTGGGGGAGGAAATTGCCACCTTACTGT
TAATGGCGAGGATGTCGGCGCCTTCCCTCCTGGGAAGTTTGTCACCGCCGCCCTCCTCAATACCCCCCCGCCCTACCAAG
TCAGCTGCGGGGGCGAGAGCGACCGCGCGAGCGCGCGGGTCATTGACCCCGCCGCGCAATCGTTTACCGGCGTGGTGTAT
GGCACACACACCACTGCTGTCTCGGAGACCCGGCAGACCTGGGCGGAGTGGGCTGCGGCCCATTGGTGGCAGCTCACCCT
GGGCGCCATTTGCGCCCTCCTACTCGCTGGCTTACTCGCTTGCTGTGCCAAATGCTTGTACTACTTGCGCGGCGCTATAG
CGCCGCGC
>RI6318_RVi_E1_Clone_15
GAGGAGGCTTTCACCTACCTCTGCACTGCACCGGGGTGCGCCACTCAAGCACCTGTCCCCGTGCGCCTTGTCGGC
GTCCGCTTTGAATCCAAGGTTGTAGACGGCGGCTGCTTTGCCCCATGGGACCTCGAGGCCACTGGAGCCTGCATTTGTGA
GATCCCCACTGATGTCTCGTGCGAGGGCTTGGGGGCCTGGGTACCCACAGCCCCTTGCGCGCGCATCTGGAATGGCACAC
AGCGCGCGTGCACCTTCTGGGCTGTCAACGCCTACTCCTCTGGCGGGTACGCGCAGCTGGCCTCTTACTTCAACCCTGGC
GGCAGCTACTACAAGCAGTACCACCCTACCGCGTGCCAGGTTGAACCTGCCTTCGGACACAGCGACGCGGCCTGCTGGGG
TTTCCCCACTGACACCGTGATGAGCGTGTTCGCCCTTGCTAGCTACGTCCAGCACCCCAATAAGACCGTCCGGGTCAAGT
TCCATACAGAGACCAGGACCGTCTGGCAACTCTCCGTCGCTGGCGCGTCGTGCAACGTCACCACTGAACACCCGTTTTGC
AACACGCCGCACGGACAACTCGAGGTCCAGGTCCCGCCCGACCCCGGGGACCTGGTTGAGTACATTATGAACCACACCGG
CAATCAGCAGTCCCGGTGGGGCCTCGGGAGCCCGAATTGCCATGGCCCCGATTGGGCCTCCCCGGTTTGCCAACGCCATT
CCCCTGACTGCTCGCGGCTTGTGGGCGCTACGCCAGAGCGTCCTCGGCTGCGCCTGGTTGACGCCGACGACCCCCTGCTG
CGCACTGCCCCCGGGCCCGGCGAGGTGTGGGTCACGCCTGTCATAGGCTCTCAAGCGCGCAAGTGCGGACTCCACATACG
CGCTGGACCGTACGGCCATGCTACCGTTGAAATGCCGGAGTGGATCCACGCCCACACCACCAGCGACCCTTGGCACCCAC
CGGGCCCCCTGGGGTTGAAGTTCAAGACAGTTCGCCCGGTGGCCCTGCCACGCGCGTTAGCGCCACCCCGCAACGTGCGT
GTGACCGGGTGCTACCAGTGCGGTACCCCCGCGCTGGTGGAAGGCCTTGCCCCTGGGGGAGGAAATTGCCACCTTACTGT
TAATGGCGAGGATGTCGGCGCCTTCCCTCCTGGGAAGTTTGTCACCGCCGCCCTCCTCAATACCCCCCCGCCCTACCAAG
TCAGCTGCGGGGGCGAGAGCGACCGCGCGAGCGCGCGGGTCATTGACCCCGCCGCGCAATCGTTTACCGGCGTGGTGTAT
GGCACACACACCACTGCTGTCTCGGAGACCCGGCAGACCTGGGCGGAGTGGGCTGCGGCCCATTGGTGGCAGCTCACCCT
GGGCGCCATTTGCGCCCTCCTACTCGCTGGCTTACTCGCTTGCTGTGCCAAATGCTTGTACTACTTGCGCGGCGCTATAG
CGCCGCGC
>RI6318_RVi_E1_Clone_16
GAGGAGGCTTTCACCTACCTCTGCACTGCACCGGGGTGCGCCACTCAAGCACCTGTCCCCGTGCGCCTTGTCGGC
GTCCGCTTTGAATCCAAGGTTGTAGACGGCGGCTGCTTTGCCCCATGGGACCTCGAGGCCACTGGAGCCTGCATTTGTGA
GATCCCCACTGATGTCTCGTGCGAGGGCTTGGGGGCCTGGGTACCCACAGCCCCTTGCGCGCGCATCTGGAATGGCACAC
AGCGCGCGTGCACCTTCTGGGCTGTCAACGCCTACTCCTCTGGCGGGTACGCGCAGCTGGCCTCTTACTTCAACCCTGGC
GGCAGCTACTACAAGCAGTACCACCCTACCGCGTGCCAGGTTGAACCTGCCTTCGGACACAGCGACGCGGCCTGCTGGGG
TTTCCCCACTGACACCGTGATGAGCGTGTTCGCCCTTGCTAGCTACGTCCAGCACCCCAATAAGACCGTCCGGGTCAAGT
TCCATACAGAGACCAGGACCGTCTGGCAACTCTCCGTCGCTGGCGCGTCGTGCAACGTCACCACTGAACACCCGTTTTGC
AACACGCCGCACGGACAACTCGAGGTCCAGGTCCCGCCCGACCCCGGGGACCTGGTTGAGTACATTATGAACCACACCGG
CAATCAGCAGTCCCGGTGGGGCCTCGGGAGCCCGAATTGCCATGGCCCCGATTGGGCCTCCCCGGTTTGCCAACGCCATT
CCCCTGACTGCTCGCGGCTTGTGGGCGCTACGCCAGAGCGTCCTCGGCTGCGCCTGGTTGACGCCGACGACCCCCTGCTG
CGCACTGCCCCCGGGCCCGGCGAGGTGTGGGTCACGCCTGTCATAGGCTCTCAAGCGCGCAAGTGCGGACTCCACATACG
CGCTGGACCGTACGGCCATGCTACCGTTGAAATGCCGGAGTGGATCCACGCCCACACCACCAGCGACCCTTGGCACCCAC
CGGGCCCCCTGGGGTTGAAGTTCAAGACAGTTCGCCCGGTGGCCCTGCCACGCGCGTTAGCGCCACCCCGCAACGTGCGT
GTGACCGGGTGCTACCAGTGCGGTACCCCCGCGCTGGTGGAAGGCCTTG-CCCTGGGGGAGGAAATTGCCACCTTACTGT
TAATGGCGAGGACGTCGGCGCCTTCCCTCCTGGGAAGTTTGTCACCGCCGCCCTCCTCAATACCCCCCCGCCCTACCAAG
TCAGCTGCGGGGGCGAGAGCGACCGCGCGAGCGCGCGGGTCATTGACCCCGCCGCGCAATCGTTTACCGGCGTGGTGTAT
GGCACACACACCACTGCTGTCTCGGAGACCCGGCAGACCTGGGCGGAGTGGGCTGCGGCCCATTGGTGGCAGCTCACCCT
GGGCGCCATTTGCGCCCTCCTACTCGCTGGCTTACTCGCTTGCTGTGCCAAATGCTTGTACTACTTGCGCGGCGCTATAG
CGCCGCGC
>RI6318_RVi_E1_Clone_17
GAGGAGGCTTTCACCTACCTCTGCACTGCACCGGGGTGCGCCACTCAAGCACCTGTCCCCGTGCGCCTTGTCGGC
GTCCGCTTTGAATCCAAGGTTGTAGACGGCGGCTGCTTTGCCCCATGGGACCTCGAGGCCACTGGAGCCTGCATTTGTGA
GATCCCCACTGATGTCTCGTGCGAGGGCTTGGGGGCCTGGGTACCCACAGCCCCTTGCGCGCGCATCTGGAATGGCACAC
AGCGCGCGTGCACCTTCTGGGCTGTCAACGCCTACTCCTCTGGCGGGTACGCGCAGCTGGCCTCTTACTTCAACCCTGGC
GGCAGCTACTACAAGCAGTACCACCCTACCGCGTGCCAGGTTGAACCTGCCTTCGGACACAGCGACGCGGCCTGCTGGGG
TTTCCCCACTGACACCGTGATGAGCGTGTTCGCCCTTGCTAGCTACGTCCAGCACCCCAATAAGACCGTCCGGGTCAAGT
TCCATACAGAGACCAGGACCGTCTGGCAACTCTCCGTCGCTGGCGCGTCGTGCAACGTCACCACTGAACACCCGTTTTGC
AACACGCCGCACGGACAACTCGAGGTCCAGGTCCCGCCCGACCCCGGGGACCTGGTTGAGTACATTATGAACCACACCGG
CAATCAGCAGTCCCGGTGGGGCCTCGGGAGCCCGAATTGCCATGGCCCCGATTGGGCCTCCCCGGTTTGCCAACGCCATT
CCCCTGACTGCTCGCGGCTTGTGGGCGCTACGCCAGAGCGTCCTCGGCTGCGCCTGGTTGACGCCGACGACCCCCTGCTG
CGCACTGCCCCCGGGCCCGGCGAGGTGTGGGTCACGCCTGTCATAGGCTCTCAAGCGCGCAAGTGCGGACTCCACATACG
CGCTGGACCGTACGGCCATGCTACCGTTGAAATGCCGGAGTGGATCCACGCCCACACCACCAGCGACCCTTGGCACCCAC
CGGGCCCCCTGGGGTTGAAGTTCAAGACAGTTCGCCCGGTGGCCCTGCCACGCGCGTTAGCGCCACCCCGCAACGTGCGT
GTGACCGGGTGCTACCAGTGCGGTACCCCCGCGCTGGTGGAAGGCCTTGCCCCTGGGGGAGGAAATTGCCACCTTACTGT
TAATGGCGAGGATGTCGGCGCCTTCCCTCCTGGGAAGTTTGTCACCGCCGCCCTCCTCAATACCCCCCCGCCCTACCAAG
TCAGCTGCGGGGGCGAGAGCGACCGCGCGAGCGCGCGGGTCATTGACCCCGCCGCGCAATCGTTTACCGGCGTGGTGTAT
GGCACACACACCACTGCTGTCTCGGAGACCCGGCAGACCTGGGCGGAGTGGGCTGCGGCCCATTGGTGGCAGCTCACCCT
GGGCGCCATTTGCGCCCTCCTACTCGCTGGCTTACTCGCTTGCTGTGCCAAATGCTTGTACTACTTGCGCGGCGCTATAG
CGCCGCGC
>RI6318_RVi_E1_Clone_18
GAGGAGGCTTTCACCTACCTCTGCACTGCACCGGGGTGCGCCACTCAAGCACCTGTCCCCGTGCGCCTTGTCGGC
GTCCGCTTTGAATCCAAGGTTGTAGACGGCGGCTGCTTTGCCCCATGGGACCTCGAGGCCACTGGAGCCTGCATTTGTGA
GATCCCCACTGATGTCTCGTGCGAGGGCTTGGGGGCCTGGGTACCCACAGCCCCTTGCGCGCGCATCTGGAATGGCACAC
AGCGCGCGTGCACCTTCTGGGCTGTCAACGCCTACTCCTCTGGCGGGTACGCGCAGCTGGCCTCTTACTTCAACCCTGGC
GGCAGCTACTACAAGCAGTACCACCCTACCGCGTGCCAGGTTGAACCTGCCTTCGGACACAGCGACGCGGCCTGCTGGGG
TTTCCCCACTGACACCGTGATGAGCGTGTTCGCCCTTGCTAGCTACGTCCAGCACCCCAATAAGACCGTCCGGGTCAAGT
TCCATACAGAGACCAGGACCGTCTGGCAACTCTCCGTCGCTGGCGCGTCGTGCAACGTCACCACTGAACACCCGTTTTGC
AACACGCCGCACGGACAACTCGAGGTCCAGGTCCCGCCCGACCCCGGGGACCTGGTTGAGTACATTATGAACCACACCGG
CAATCAGCAGTCCCGGTGGGGCCTCGGGAGCCCGAATTGCCATGGCCCCGATTGGGCCTCCCCGGTTTGCCAACGCCATT
CCCCTGACTGCTCGCGGCTTGTGGGCGCTACGCCAGAGCGTCCTCGGCTGCGCCTGGTTGACGCCGACGACCCCCTGCTG
CGCACTGCCCCCGGGCCCGGCGAGGTGTGGGTCACGCCTGTCATAGGCTCTCAAGCGCGCAAGTGCGGACTCCACATACG
CGCTGGACCGTACGGCCATGCTACCGTTGAAATGCCGGAGTGGATCCACGCCCACACCACCAGCGACCCTTGGCACCCAC
CGGGCCCCCTGGGGTTGAAGTTCAAGACAGTTCGCCCGGTGGCCCTGCCACGCGCGTTAGCGCCACCCCGCAACGTGCGT
GTGACCGGGTGCTACCAGTGCGGTACCCCCGCGCTGGTGGAAGGCCTTGCCCCTGGGGGAGGAAATTGCCACCTTACTGT
TAATGGCGAGGATGTCGGCGCCTTCCCTCCTGGGAAGTTTGTCACCGCCGCCCTCCTCAATACCCCCCCGCCCTACCAAG
TCAGCTGCGGGGGCGAGAGCGACCGCGCGAGCGCGCGGGTCATTGACCCCGCCGCGCAATCGTTTACCGGCGTGGTGTAT
GGCACACACACCACTGCTGTCTCGGAGACCCGGCAGACCTGGGCGGAGTGGGCTGCGGCCCATTGGTGGCAGCTCACCCT
GGGCGCCATTTGCGCCCTCCTACTCGCTGGCTTACTCGCTTGCTGTGCCAAATGCTTGTACTACTTGCGCGGCGCTATAG
CGCCGCGC
>RI6318_RVi_E1_Clone_19
GAGGAGGCTTTCACCTACCTCTGCACTGCACCGGGGTGCGCCACTCAAGCACCTGTCCCCGTGCGCCTTGTCGGC
GTCCGCTTTGAATCCAAGGTTGTAGACGGCGGCTGCTTTGCCCCATGGGACCTCGAGGCCACTGGAGCCTGCATTTGTGA
GATCCCCACTGATGTCTCGTGCGAGGGCTTGGGGGCCTGGGTACCCACAGCCCCTTGCGCGCGCATCTGGAATGGCACAC
AGCGCGCGTGCACCTTCTGGGCTGTCAACGCCTACTCCTCTGGCGGGTACGCGCAGCTGGCCTCTTACTTCAACCCTGGC
GGCAGCTACTACAAGCAGTACCACCCTACCGCGTGCCAGGTTGAACCTGCCTTCGGACACAGCGACGCGGCCTGCTGGGG
TTTCCCCACTGACACCGTGATGAGCGTGTTCGCCCTTGCTAGCTACGTCCAGCACCCCAATAAGACCGTCCGGGTCAAGT
TCCATACAGAGACCAGGACCGTCTGGCAACTCTCCGTCGCTGGCGCGTCGTGCAACGTCACCACTGAACACCCGTTTTGC
AACACGCCGCACGGACAACTCGAGGTCCAGGTCCCGCCCGACCCCGGGGACCTGGTTGAGTACATTATGAACCACACCGG
CAATCAGCAGTCCCGGTGGGGCCTCGGGAGCCCGAATTGCCATGGCCCCGATTGGGCCTCCCCGGTTTGCCAACGCCATT
CCCCTGACTGCTCGCGGCTTGTGGGCGCTACGCCAGAGCGTCCTCGGCTGCGCCTGGTTGACGCCGACGACCCCCTGCTG
CGCACTGCCCCCGGGCCCGGCGAGGTGTGGGTCACGCCTGTCATAGGCTCTCAAGCGCGCAAGTGCGGACTCCACATACG
CGCTGGACCGTACGGCCATGCTACCGTTGAAATGCCGGAGTGGATCCACGCCCACACCACCAGCGACCCTTGGCACCCAC
CGGGCCCCCTGGGGTTGAAGTTCAAGACAGTTCGCCCGGTGGCCCTGCCACGCGCGTTAGCGCCACCCCGCAACGTGCGT
GTGACCGGGTGCTACCAGTGCGGTACCCCCGCGCTGGTGGAAGGCCTTGCCCCTGGGGGAGGAAATTGCCACCTTACTGT
TAATGGCGAGGATGTCGGCGCCTTCCCTCCTGGGAAGTTTGTCACCGCCGCCCTCCTCAATACCCCCCCGCCCTACCAAG
TCAGCTGCGGGGGCGAGAGCGACCGCGCGAGCGCGCGGGTCATTGACCCCGCCGCGCAATCGTTTACCGGCGTGGTGTAT
GGCACACACACCACTGCTGTCTCGGAGACCCGGCAGACCTGGGCGGAGTGGGCTGCGGCCCATTGGTGGCAGCTCACCCT
GGGCGCCATTTGCGCCCTCCTACTCGCTGGCTTACTCGCTTGCTGTGCCAAATGCTTGTACTACTTGCGCGGCGCTATAG
CGCCGCGC
>RI6318_RVi_E1_Clone_20
GAGGAGGCTTTCACCTACCTCTGCACTGCACCGGGGTGCGCCACTCAAGCACCTGTCCCCGTGCGCCTTGTCGGC
GTCCGCTTTGAATCCAAGGTTGTAGACGGCGGCTGCTTTGCCCCATGGGACCTCGAGGCCACTGGAGCCTGCATTTGTGA
GATCCCCACTGATGTCTCGTGCGAGGGCTTGGGGGCCTGGGTACCCACAGCCCCTTGCGCGCGCATCTGGAATGGCACAC
AGCGCGCGTGCACCTTCTGGGCTGTCAACGCCTACTCCTCTGGCGGGTACGCGCAGCTGGCCTCTTACTTCAACCCTGGC
GGCAGCTACTACAAGCAGTACCACCCTACCGCGTGCCAGGTTGAACCTGCCTTCGGACACAGCGACGCGGCCTGCTGGGG
TTTCCCCACTGACACCGTGATGAGCGTGTTCGCCCTTGCTAGCTACGTCCAGCACCCCAATAAGACCGTCCGGGTCAAGT
TCCATACAGAGACCAGGACCGTCTGGCAACTCTCCGTCGCTGGCGCGTCGTGCAACGTCACCACTGAACACCCGTTTTGC
AACACGCCGCACGGACAACTCGAGGTCCAGGTCCCGCCCGACCCCGGGGACCTGGTTGAGTACATTATGAACCACACCGG
CAATCAGCAGTCCCGGTGGGGCCTCGGGAGCCCGAATTGCCATGGCCCCGATTGGGCCTCCCCGGTTTGCCAACGCCATT
CCCCTGACTGCTCGCGGCTTGTGGGCGCTACGCCAGAGCGTCCTCGGCTGCGCCTGGTTGACGCCGACGACCCCCTGCTG
CGCACTGCCCCCGGGCCCGGCGAGGTGTGGGTCACGCCTGTCATAGGCTCTCAAGCGCGCAAGTGCGGACTCCACATACG
CGCTGGACCGTACGGCCATGCTACCGTTGAAATGCCGGAGTGGATCCACGCCCACACCACCAGCGACCCTTGGCACCCAC
CGGGCCCCCTGGGGTTGAAGTTCAAGACAGTTCGCCCGGTGGCCCTGCCACGCGCGTTAGCGCCACCCCGCAACGTGCGT
GTGACCGGGTGCTACCAGTGCGGTACCCCCGCGCTGGTGGAAGGCCTTGCCCCTGGGGGAGGAAATTGCCACCTTACTGT
TAATGGCGAGGATGTCGGCGCCTTCCCTCCTGGGAAGTTTGTCACCGCCGCCCTCCTCAATACCCCCCCGCCCTACCAAG
TCAGCTGCGGGGGCGAGAGCGACCGCGCGAGCGCGCGGGTCATTGACCCCGCCGCGCAATCGTTTACCGGCGTGGTGTAT
GGCACACACACCACTGCTGTCTCGGAGACCCGGCAGACCTGGGCGGAGTGGGCTGCGGCCCATTGGTGGCAGCTCACCCT
GGGCGCCATTTGCGCCCTCCTACTCGCTGGCTTACTCGCTTGCTGTGCCAAATGCTTGTACTACTTGCGCGGCGCTATAG
CGCCGCGC
>RI5787_RVi_E1_Clone_1
GAGGAGGCTTTCACCTACCTCTGCACTGCACCGGGGTGCGCCACTCAAGCACCTGTCCCCGTGCGCCTTGTCGGCGTCCGCTTTGAATCCAAGGTTGTAGACGGCGGCTGCTTTGCCCCATGGGACCTCGAGGCCACTGGAGCCTGCATTTGTGAGATCCCCACTGATGTCTCGTGCGAGGGCTTGGGGGCCTGGGTACCCACAGCCCCTTGCGCGCGCATCTGGAATGGCACACAGCGCGCGTGCACCTTTTGGGCTGTTAACGCCTACTCCTCTGGCGGGTACGCGCAGCTGGCCTCTTACTTCAACCCTGGCGGCAGCTACTACAAGCAGTACCACCCTACCGCGTGCCAGGTTGAACCTGCCTTCGGACACAGCGACGCGGCCTGCTGGGGTTTCCCCACTGACACCGTGATGAGCGTGTTCGCCCTTGCTAGCTACGTCCAGCACCCCAATAAGACCGTCCGGGTCAAGTTCCATACAGAGACCAGGACCGTCTGGCAACTCTCCGTCGCTGGCGCGTCGTGCAACGTCACCACTGAACACCCGTTTTGCAACACGCCGCACGGACAACTCGAGGTCCAGGTCCCGCCCGACCCCGGGGACCTGGTTGAGTACATTATGAACCACACCGGCAATCAGCAGTCCCGGTGGGGCCTCGGGAGCCCGAATTGCCATGGCCCCGATTGGGCCTCCCCGGTTTGCCAACGCCATTCCCCTGACTGCTCGCGGCTTGTGGGCGCTACGCCAGAGCGTCCTCGGCTGCGCCTGGTCGACGCCGACGACCCCCTGCTGCGCACTGCCCCCGGGCCCGGCGAGGTGTGGGTCACGCCTGTCATAGGCTCTCAAGCGCGCAAGTGCGGACTCCACATACGCGCTGGACCGTACGGCCATGCTACCGTTGAAATGCCGGAGTGGATCCACGCCCACACCACCAGCGACCCTTGGCACCCACCGGGCCCCCTGGGGTTGAAGTTCAAGACAGTTCGCCCGGTGGCCCTGCCACGCGCGTTAGCGCCACCCCGCAACGTGCGTGTGACCGGGTGCTACCAGTGCGGTACCCCCGCGCTGGTGGAAGGCCTTGCCCCTGGGGGAGGAAATTGCCACCTTACTGTTAATGGCGAGGATGTCGGCGCCTTCCCTCCTGGGAAGTTTGTCACCGCCGCCCTCCTCAATACCCCCCCGCCCTACCAAGTCAGCTGCGGGGGCGAGAGCGACCGCGCGAGCGCGCGGGTCATTGACCCCGCCGCGCAATCGTTTACCGGCGTGGTGTATGGCACACACACCACTGCTGTCTCGGAGACCCGGCAGACCTGGGCGGAGTGGGCTGCGGCCCATTGGTGGCAGCTCACCCTNGGGCGCCATTTGCGCCCTCCTACTCGCTGGCTTACTCGCTTGCTGTGCCAAATGCTTGTACTACTTGCGCGGCGCTATAGCGCCGCGC
>RI5787_RVi_E1_Clone_2
GAGGAGGCTTTCACCTACCTCTGCACTGCACCGGGGTGCGCCACTCAAGCACCTGTCCCCGTGCGCCTTGTCGGCGTCCGCTTTGAATCCAAGGTTGTAGACGGCGGCTGCTTTGCCCCATGGGACCTCGAGGCCACTGGAGCCTGCATTTGTGAGATCCCCACTGATGTCTCGTGCGAGGGCTTGGGGGCCTGGGTACCCACAGCCCCTTGCGCGCGCATCTGGAATGGCACACAGCGCGCGTGCACCTTTTGGGCTGTTAACGCCTACTCCTCTGGCGGGTACGCGCAGCTGGCCTCTTGCTTCAACCCTGGCGGCAGCTACTACAAGCAGTACCACCCTACCGCGTGCCAGGTTGAACCTGCCTTCGGACACAGCGACGCGGCCTGCTGGGGTTTCCCCACTGACACCGTGATGAGCGTGTTCGCCCTTGCTAGCTACGTCCAGCACCCCAATAAGACCGTCCGGGTCAAGTTCCATACAGAGACCAGGACCGTCTGGCAACTCTCCGTCGCTGGCGCGTCGTGCAACGTCACCACTGAACACCCGTTTTGCAACACGCCGCACGGACAACTCGAGGTCCAGGTCCCGCCCGACCCCGGGGACCTGGTTGAGTACATTATGAACCACACCGGCAATCAGCAGTCCCGGTGGGGCCTCGGGAGCCCGAATTGCCATGGCCCCGATTGGGCCTCCCCGGTTTGCCAACGCCATTCCCCTGACTGCTCGCGGCTTGTGGGCGCTACGCCAGAGCGTCCTCGGCTGCGCCTGGTCGACGCCGACGACCCCCTGCTGCGCACTGCCCCCGGGCCCGGCGAGGTGTGGGTCACGCCTGTCATAGGCTCTCAAGCGCGCAAGTGCGGACTCCACATACGCGCTGGACCGTACGGCCATGCTACCGTTGAAATGCCGGAGTGGATCCACGCCCACACCACCAGCGACCCTTGGCACCCACCGGGCCCCCTGGGGTTGAAGTTCAAGACAGTTCGCCCGGTGGCCCTGCCACGCGCGTTAGCGCCACCCCGCAACGTGCGTGTGACCGGGTGCTACCAGTGCGGTACCCCCGCGCTGGTGGAAGGCCTTGCCCCTGGGGGAGGAAATTGCCACCTTACTGTTAATGGCGAGGATGTCGGCGCCTTCCCTCCTGGGAAGTTTGTCACCGCCGCCCTCCTCAATACCCCCCCGCCCTACCAAGTCAGCTGCGGGGGCGAGAGCGACCGCGCGAGCGCGCGGGTCATTGACCCCGCCGCGCAATCGTTTACCGGCGTGGTGTATGGCACACACACCACTGCTGTCTCGGAGACCCGGCAGACCTGGGCGGAGTGGGCTGCGGCCCATTGGTGGCAGCTCACCCT-GGGCGCCATTTGCGCCCTCCTACTCGCTGGCTTACTCGCTTGCTGTGCCAAATGCTTGTACTACTTGCGCGGCGCTATAGCGCCGCGC
>RI5787_RVi_E1_Clone_3
GAGGAGGCTTTCACCTACCTCTGCACTGCACCGGGGTGCGCCACTCAAGCACCTGTCCCCGTGCGCCTTGTCGGCGTCCGCTTTGAATCCAAGGTTGTAGACGGCGGCTGCTTTGCCCCATGGGACCTCGAGGCCACTGGAGCCTGCATTTGTGAGATCCCCACTGATGTCTCGTGCGAGGGCTTGGGGGCCTGGGTACCCACAGCCCCTTGCGCGCGCATCTGGAATGGCACACAGCGCGCGTGCACCTTTTGGGCTGTTAACGCCTACTCCTCTGGCGGGTACGCGCAGCTGGCCTCTTACTTCAACCCTGGCGGCAGCTACTACAAGCAGTACCACCCTACCGCGTGCCAGGTTGAACCTGCCTTCGGACACAGCGACGCGGCCTGCTGGGGTTTCCCCACTGACACCGTGATGAGCGTGTTCGCCCTTGCTAGCTACGTCCAGCACCCCAATAAGACCGTCCGGGTCAAGTTCCATACAGAGACCAGGACCGTCTGGCAACTCTCCGTCGCTGGCGCGTCGTGCAACGTCACCACTGAACACCCGTTTTGCAACACGCCGCACGGACAACTCGAGGTCCAGGTCCCGCCCGACCCCGGGGACCTGGTTGAGTACATTATGAACCACACCGGCAATCAGCAGTCCCGGTGGGGCCTCGGGAGCCCGAATTGCCATGGCCCCGATTGGGCCTCCCCGGTTTGCCAACGCCATTCCCCTGACTGCTCGCGGCTTGTGGGCGCTACGCCAGAGCGTCCTCGGCTGCGCCTGGTCGACGCCGACGACCCCCTGCTGCGCACTGCCCCCGGGCCCGGCGAGGTGTGGGTCACGCCTGTCATAGGCTCTCAAGCGCGCAAGTGCGGACTCCACATACGCGCTGGACCGTACGGCCATGCTACCGTTGAAATGCCGGAGTGGATCCACGCCCACACCACCAGCGACCCTTGGCACCCACCGGGCCCCCTGGGGTTGAAGTTCAAGACAGTTCGCCCGGTGGCCCTGCCACGCGCGTTAGCGCCACCCCGCAACGTGCGTGTGACCGGGTGCTACCAGTGCGGTACCCCCGCGCTGGTGGAAGGCCTTGCCCCTGGGGGAGGAAATTGCCACCTTACTGTTAATGGCGAGGATGTCGGCGCCTTCCCTCCTGGGAAGTTTGTCACCGCCGCCCTCCTCAATACCCCCCCGCCCTACCAAGTCAGCTGCGGGGGCGAGAGCGACCGCGCGAGCGCGCGGGTCATTGACCCCGCCGCGCAATCGTTTACCGGCGTGGTGTATGGCACACACACCACTGCTGTCTCGGAGACCCGGCAGACCTGGGCGGAGTGGGCTGCGGCCCATTGGTGGCAGCTCACCCT-GGGCGCCATTTGCGCCCTCCTACTCGCTGGCTTACTCGCTTGCTGTGCCAAATGCTTGTACTACTTGCGCGGCGCTATAGCGCCGCGC
>RI5787_RVi_E1_Clone_4
GAGGAGGCTTTCACCTACCTCTGCACTGCACCGGGGTGCGCCACTCAAGCACCTGTCCCCGTGCGCCTTGTCGGCGTCCGCTTTGAATCCAAGGTTGTAGACGGCGGCTGCTTTGCCCCATGGGACCTCGAGGCCACTGGAGCCTGCATTTGTGAGATCCCCACTGATGTCTCGTGCGAGGGCTTGGGGGCCTGGGTACCCACAGCCCCTTGCGCGCGCATCTGGAATGGCACACAGCGCGCGTGCACCTTTTGGGCTGTTAACGCCTACTCCTCTGGCGGGTACGCGCAGCTGGCCTCTTACTTCAACCCTGGCGGCAGCTACTACAAGCAGTACCACCCTACCGCGTGCCAGGTTGAACCTGCCTTCGGACACAGCGACGCGGCCTGCTGGGGTTTCCCCACTGACACCGTGATGAGCGTGTTCGCCCTTGCTAGCTACGTCCAGCACCCCAATAAGACCGTCCGGGTCAAGTTCCATACAGAGACCAGGACCGTCTGGCAACTCTCCGTCGCTGGCGCGTCGTGCAACGTCACCACTGAACACCCGTTTTGCAACACGCCGCACGGACAACTCGAGGTCCAGGTCCCGCCCGACCCCGGGGACCTGGTTGAGTACATTATGAACCACACCGGCAATCAGCAGTCCCGGTGGGGCCTCGGGAGCCCGAATTGCCATGGCCCCGATTGGGCCTCCCCGGTTTGCCAACGCCATTCCCCTGACTGCTCGCGGCTTGTGGGCGCTACGCCAGAGCGTCCTCGGCTGCGCCTGGTCGACGCCGACGACCCCCTGCTGCGCACTGCCCCCGGGCCCGGCGAGGTGTGGGTCACGCCTGTCATAGGCTCTCAAGCGCGCAAGTGCGGACTCCACATACGCGCTGGACCGTACGGCCATGCTACCGTTGAAATGCCGGAGTGGATCCACGCCCACACCACCAGCGACCCTTGGCACCCACCGGGCCCCCTGGGGTTGAAGTTCAAGACAGTTCGCCCGGTGGCCCTGCCACGCGCGTTAGCGCCACCCCGCAACGTGCGTGTGACCGGGTGCTACCAGTGCGGTACCCCCGCGCTGGTGGAAGGCCTTGCCCCTGGGGGAGGAAATTGCCACCTTACTGTTAATGGCGAGGATGTCGGCGCCTTCCCTCCTGGGAAGTTTGTCACCGCCGCCCTCCTCAATACCCCCCCGCCCTACCAAGTCAGCTGCGGGGGCGAGAGCGACCGCGCGAGCGCGCGGGTCATTGACCCCGCCGCGCAATCGTTTACCGGCGTGGTGTATGGCACACACACCACTGCTGTCTCGGAGACCCGGCAGACCTGGGCGGAGTGGGCTGCGGCCCATTGGTGGCAGCTCACCCT-GGGCGCCATTTGCGCCCTCCTACTCGCTGGCTTACTCGCTTGCTGTGCCAAATGCTTGTACTACTTGCGCGGCGCTATAGCGCCGCGC
>RI5787_RVi_E1_Clone_5
GAGGAGGCTTTCACCTACCTCTGCACTGCACCGGGGTGCGCCACTCAAGCACCTGTCCCCGTGCGCCTTGTCGGCGTCCGCTTTGAATCCAAGGTTGTAGACGGCGGCTGCTTTGCCCCATGGGACCTCGAGGCCACTGGAGCCTGCATTTGTGAGATCCCCACTGATGTCTCGTGCGAGGGCTTGGGGGCCTGGGTACCCACAGCCCCTTGCGCGCGCATCTGGAATGGCACACAGCGCGCGTGCACCTTTTGGGCTGTTAACGCCTACTCCTCTGGCGGGTACGCGCAGCTGGCCTCTTACTTCAACCCTGGCGGCAGCTACTACAAGCAGTACCACCCTACCGCGTGCCAGGTTGAACCTGCCTTCGGACACAGCGACGCGGCCTGCTGGGGTTTCCCCACTGACACCGTGATGAGCGTGTTCGCCCTTGCTAGCTACGTCCAGCACCCCAATAAGACCGTCCGGGTCAAGTTCCATACAGAGACCAGGACCGTCTGGCAACTCTCCGTCGCTGGCGCGTCGTGCAACGTCACCACTGAACACCCGTTTTGCAACACGCCGCACGGACAACTCGAGGTCCAGGTCCCGCCCGACCCCGGGGACCTGGTTGAGTACATTATGAACCACACCGGCAATCAGCAGTCCCGGTGGGGCCTCGGGAGCCCGAATTGCCATGGCCCCGATTGGGCCTCCCCGGTTTGCCAACGCCATTCCCCTGACTGCTCGCGGCTTGTGGGCGCTACGCCAGAGCGTCCTCGGCTGCGCCTGGTCGACGCCGACGACCCCCTGCTGCGCACTGCCCCCGGGCCCGGCGAGGTGTGGGTCACGCCTGTCATAGGCTCTCAAGCGCGCAAGTGCGGACTCCACATACGCGCTGGACCGTACGGCCATGCTACCGTTGAAATGCCGGAGTGGATCCACGCCCACACCACCAGCGACCCTTGGCACCCACCGGGCCCCCTGGGGTTGAAGTTCAAGACAGTTCGCCCGGTGGCCCTGCCACGCGCGTTAGCGCCACCCCGCAACGTGCGTGTGACCGGGTGCTACCAGTGCGGTACCCCCGCGCTGGTGGAAGGCCTTGCCCCTGGGGGAGGAAATTGCCACCTTACTGTTAATGGCGAGGATGTCGGCGCCTTCCCTCCTGGGAAGTTTGTCACCGCCGCCCTCCTCAATACCCCCCCGCCCTACCAAGTCAGCTGCGGGGGCGAGAGCGACCGCGCGAGCGCGCGGGTCATTGACCCCGCCGCGCAATCGTTTACCGGCGTGGTGTATGGCACACACACCACTGCTGTCTCGGAGACCCGGCAGACCTGGGCGGAGTGGGCTGCGGCCCATTGGTGGCAGCTCACCCT-GGGCGCCATTTGCGCCCTCCTACTCGCTGGCTTACTCGCTTGCTGTGCCAAATGCTTGTACTACTTGCGCGGCGCTATAGCGCCGCGC
>RI5787_RVi_E1_Clone_6
GAGGAGGCTTTCACCTACCTCTGCACTGCACCGGGGTGCGCCACTCAAGCACCTGTCCCCGTGCGCCTTGTCGGCGTCCGCTTTGAATCCAAGGTTGTAGACGGCGGCTGCTTTGCCCCATGGGACCTCGAGGCCACTGGAGCCTGCATTTGTGAGATCCCCACTGATGTCTCGTGCGAGGGCTTGGGGGCCTGGGTACCCACAGCCCCTTGCGCGCGCATCTGGAATGGCACACAGCGCGCGTGCACCTTTTGGGCTGTTAACGCCTACTCCTCTGGCGGGTACGCGCAGCTGGCCTCTTACTTCAACCCTGGCGGCAGCTACTACAAGCAGTACCACCCTACCGCGTGCCAGGTTGAACCTGCCTTCGGACACAGCGACGCGGCCTGCTGGGGTTTCCCCACTGACACCGTGATGAGCGTGTTCGCCCTTGCTAGCTACGTCCAGCACCCCAATAAGACCGTCCGGGTCAAGTTCCATACAGAGACCAGGACCGTCTGGCAACTCTCCGTCGCTGGCGCGTCGTGCAACGTCACCACTGAACACCCGTTTTGCAACACGCCGCACAGACAACTCGAGGTCCAGGTCCCGCCCGACCCCGGGGACCTGGTTGAGTACATTATGAACCACACCGGCAATCAGCAGTCCCGGTGGGGCCTCGGGAGCCCGAATTGCCATGGCCCCGATTGGGCCTCCCCGGTTTGCCAACGCCATTCCCCTGACTGCTCGCGGCTTGTGGGCGCTACGCCAGAGCGTCCTCGGCTGCGCCTGGTCGACGCCGACGACCCCCTGCTGCGCACTGCCCCCGGGCCCGGCGAGGTGTGGGTCACGCCTGTCATAGGCTCTCAAGCGCGCAAGTGCGGACTCCACATACGCGCTGGACCGTACGGCCATGCTACCGTTGAAATGCCGGAGTGGATCCACGCCCACACCACCAGCGACCCTTGGCACCCACCGGGCCCCCTGGGGTTGAAGTTCAAGACAGTTCGCCCGGTGGCCCTGCCACGCGCGTTAGCGCCACCCCGCAACGTGCGTGTGACCGGGTGCTACCAGTGCGGTACCCCCGCGCTGGTGGAAGGCCTTGCCCCTGGGGGAGGAAATTGCCACCTTACTGTTAATGGCGAGGATGTCGGCGCCTTCCCTCCTGGGAAGTTTGTCACCGCCGCCCTCCTCAATACCCCCCCGCCCTACCAAGTCAGCTGCGGGGGCGAGAGCGACCGCGCGAGCGCGCGGGTCATTGACCCCGCCGCGCAATCGTTTACCGGCGTGGTGTATGGCACACACACCACTGCTGTCTCGGAGACCCGGCAGACCTGGGCGGAGTGGGCTGCGGCCCATTGGTGGCAGCTCACCCT-GGGCGCCATTTGCGCCCTCCTACTCGCTGGCTTACTCGCTTGCTGTGCCAAATGCTTGTACTACTTGCGCGGCGCTATAGCGCCGCGC
>RI5787_RVi_E1_Clone_7
GAGGAGGCTTTCACCTACCTCTGCACTGCACCGGGGTGCGCCACTCAAGCACCTGTCCCCGTGCGCCTTGTCGGCGTCCGCTTTGAATCCAAGGTTGTAGACGGCGGCTGCTTTGCCCCATGGGACCTCGAGGCCACTGGAGCCTGCATTTGTGAGATCCCCACTGATGTCTCGTGCGAGGGCTTGGGGGCCTGGGTACCCACAGCCCCTTGCGCGCGCATCTGGAATGGCACACAGCGCGCGTGCACCTTTTGGGCTGTTAACGCCTACTCCTCTGGCGGGTACGCGCAGCTGGCCTCTTACTTCAACCCTGGCGGCAGCTACTACAAGCAGTACCACCCTACCGCGTGCCAGGTTGAACCTGCCTTCGGACACAGCGACGCGGCCTGCTGGGGTTTCCCCACTGACACCGTGATGAGCGTGTTCGCCCTTGCTAGCTACGTCCAGCACCCCAATAAGACCGTCCGGGTCAAGTTCCATACAGAGACCAGGACCGTCTGGCAACTCTCCGTCGCTGGCGCGTCGTGCAACGTCACCACTGAACACCCGTTTTGCAACACGCCGCACAGACAACTCGAGGTCCAGGTCCCGCCCGACCCCGGGGACCTGGTTGAGTACATTATGAACCACACCGGCAATCAGCAGTCCCGGTGGGGCCTCGGGAGCCCGAATTGCCATGGCCCCGATTGGGCCTCCCCGGTTTGCCAACGCCATTCCCCTGACTGCTCGCGGCTTGTGGGCGCTACGCCAGAGCGTCCTCGGCTGCGCCTGGTCGACGCCGACGACCCCCTGCTGCGCACTGCCCCCGGGCCCGGCGAGGTGTGGGTCACGCCTGTCATAGGCTCTCAAGCGCGCAAGTGCGGACTCCACATACGCGCTGGACCGTACGGCCATGCTACCGTTGAAATGCCGGAGTGGATCCACGCCCACACCACCAGCGACCCTTGGCACCCACCGGGCCCCCTGGGGTTGAAGTTCAAGACAGTTCGCCCGGTGGCCCTGCCACGCGCGTTAGCGCCACCCCGCAACGTGCGTGTGACCGGGTGCTACCAGTGCGGTACCCCCGCGCTGGTGGAAGGCCTTGCCCCTGGGGGAGGAAATTGCCACCTTACTGTTAATGGCGAGGATGTCGGCGCCTTCCCTCCTGGGAAGTTTGTCACCGCCGCCCTCCTCAATACCCCCCCGCCCTACCAAGTCAGCTGCGGGGGCGAGAGCGACCGCGCGAGCGCGCGGGTCATTGACCCCGCCGCGCAATCGTTTACCGGCGTGGTGTATGGCACACACACCACTGCTGTCTCGGAGACCCGGCAGACCTGGGCGGAGTGGGCTGCGGCCCATTGGTGGCAGCTCACCCT-GGGCGCCATTTGCGCCCTCCTACTCGCTGGCTTACTCGCTTGCTGTGCCAAATGCTTGTACTACTTGCGCGGCGCTATAGCGCCGCGC
>RI5787_RVi_E1_Clone_8
GAGGAGGCTTTCACCTACCTCTGCACTGCACCGGGGTGCGCCACTCAAGCACCTGTCCCCGTGCGCCTTGTCGGCGTCCGCTTTGAATCCAAGGTTGTAGACGGCGGCTGCTTTGCCCCATGGGACCTCGAGGCCACTGGAGCCTGCATTTGTGAGATCCCCACTGATGTCTCGTGCGAGGGCTTGGGGGCCTGGGTACCCACAGCCCCTTGCGCGCGCATCTGGAATGGCACACAGCGCGCGTGCACCTTTTGGGCTGTTAACGCCTACTCCTCTGGCGGGTACGCGCAGCTGGCCTCTTACTTCAACCCTGGCGGCAGCTACTACAAGCAGTACCACCCTACCGCGTGCCAGGTTGAACCTGCCTTCGGACACAGCGACGCGGCCTGCTGGGGTTTCCCCACTGACACCGTGATGAGCGTGTTCGCCCTTGCTAGCTACGTCCAGCACCCCAATAAGACCGTCCGGGTCAAGTTCCATACAGAGACCAGGACCGTCTGGCAACTCTCCGTCGCTGGCGCGTCGTGCAACGTCACCACTGAACACCCGTTTTGCAACACGCCGCACGGACAACTCGAGGTCCAGGTCCCGCCCGACCCCGGGGACCTGGTTGAGTACATTATGAACCACACCGGCAATCAGCAGTCCCGGTGGGGCCTCGGGAGCCCGAATTGCCATGGCCCCGATTGGGCCTCCCCGGTTTGCCAACGCCATTCCCCTGACTGCTCGCGGCTTGTGGGCGCTACGCCAGAGCGTCCTCGGCTGCGCCTGGTCGACGCCGACGACCCCCTGCTGCGCACTGCCCCCGGGCCCGGCGAGGTGTGGGTCACGCCTGTCATAGGCTCTCAAGCGCGCAAGTGCGGACTCCACATACGCGCTGGACCGTACGGCCATGCTACCGTTGAAATGCCGGAGTGGATCCACGCCCACACCACCAGCGACCCTTGGCACCCACCGGGCCCCCTGGGGTTGAAGTTCAAGACAGTTCGCCCGGTGGCCCTGCCACGCGCGTTAGCGCCACCCCGCAACGTGCGTGTGACCGGGTGCTACCAGTGCGGTACCCCCGCGCTGGTGGAAGGCCTTGCCCCTGGGGGAGGAAATTGCCACCTTACTGTTAATGGCGAGGATGTCGGCGCCTTCCCTCCTGGGAAGTTTGTCACCGCCGCCCTCCTCAATACCCCCCCGCCCTACCAAGTCAGCTGCGGGGGCGAGAGCGACCGCGCGAGCGCGCGGGTCATTGACCCCGCCGCGCAATCGTTTACCGGCGTGGTGTATGGCACACACACCACTGCTGTCTCGGAGACCCGGCAGACCTGGGCGGAGTGGGCTGCGGCCCATTGGTGGCAGCTCACCCT-GGGCGCCATTTGCGCCCTCCTACTCGCTGGCTTACTCGCTTGCTGTGCCAAATGCTTGTACTACTTGCGCGGCGCTATAGCGCCGCGC
>RI5787_RVi_E1_Clone_9
GAGGAGGCTTTCACCTACCTCTGCACTGCACCGGGGTGCGCCACTCAAGCACCTGTCCCCGTGCGCCTTGTCGGCGTCCGCTTTGAATCCAAGGTTGTAGACGGCGGCTGCTTTGCCCCATGGGACCTCGAGGCCACTGGAGCCTGCATTTGTGAGATCCCCACTGATGTCTCGTGCGAGGGCTTGGGGGCCTGGGTACCCACAGCCCCTTGCGCGCGCATCTGGAATGGCACACAGCGCGCGTGCACCTTTTGGGCTGTTAACGCCTACTCCTCTGGCGGGTACGCGCAGCTGGCCTCTTGCTTCAACCCTGGCGGCAGCTACTACAAGCAGTACCACCCTACCGCGTGCCAGGTTGAACCTGCCTTCGGACACAGCGACGCGGCCTGCTGGGGTTTCCCCACTGACACCGTGATGAGCGTGTTCGCCCTTGCTAGCTACGTCCAGCACCCCAATAAGACCGTCCGGGTCAAGTTCCATACAGAGACCAGGACCGTCTGGCAACTCTCCGTCGCTGGCGCGTCGTGCAACGTCACCACTGAACACCCGTTTTGCAACACGCCGCACGGACAACTCGAGGTCCAGGTCCCGCCCGACCCCGGGGACCTGGTTGAGTACATTATGAACCACACCGGCAATCAGCAGTCCCGGTGGGGCCTCGGGAGCCCGAATTGCCATGGCCCCGATTGGGCCTCCCCGGTTTGCCAACGCCATTCCCCTGACTGCTCGCGGCTTGTGGGCGCTACGCCAGAGCGTCCTCGGCTGCGCCTGGTCGACGCCGACGACCCCCTGCTGCGCACTGCCCCCGGGCCCGGCGAGGTGTGGGTCACGCCTGTCATAGGCTCTCAAGCGCGCAAGTGCGGACTCCACATACGCGCTGGACCGTACGGCCATGCTACCGTTGAAATGCCGGAGTGGATCCACGCCCACACCACCAGCGACCCTTGGCACCCACCGGGCCCCCTGGGGTTGAAGTTCAAGACAGTTCGCCCGGTGGCCCTGCCACGCGCGTTAGCGCCACCCCGCAACGTGCGTGTGACCGGGTGCTACCAGTGCGGTACCCCCGCGCTGGTGGAAGGCCTTGCCCCTGGGGGAGGAAATTGCCACCTTACTGTTAATGGCGAGGATGTCGGCGCCTTCCCTCCTGGGAAGTTTGTCACCGCCGCCCTCCTCAATACCCCCCCGCCCTACCAAGTCAGCTGCGGGGGCGAGAGCGACCGCGCGAGCGCGCGGGTCATTGACCCCGCCGCGCAATCGTTTACCGGCGTGGTGTATGGCACACACACCACTGCTGTCTCGGAGACCCGGCAGACCTGGGCGGAGTGGGCTGCGGCCCATTGGTGGCAGCTCACCCT-GGGCGCCATTTGCGCCCTCCTACTCGCTGGCTTACTCGCTTGCTGTGCCAAATGCTTGTACTACTTGCGCGGCGCTATAGCGCCGCGC
>RI5787_RVi_E1_Clone_10
GAGGAGGCTTTCACCTACCTCTGCACTGCACCGGGGTGCGCCACTCAAGCACCTGTCCCCGTGCGCCTTGTCGGCGTCCGCTTTGAATCCAAGGTTGTAGACGGCGGCTGCTTTGCCCCATGGGACCTCGAGGCCACTGGAGCCTGCATTTGTGAGATCCCCACTGATGTCTCGTGCGAGGGCTTGGGGGCCTGGGTACCCACAGCCCCTTGCGCGCGCATCTGGAATGGCACACAGCGCGCGTGCACCTTTTGGGCTGTTAACGCCTACTCCTCTGGCGGGTACGCGCAGCTGGCCTCTTACTTCAACCCTGGCGGCAGCTACTACAAGCAGTACCACCCTACCGCGTGCCAGGTTGAACCTGCCTTCGGACACAGCGACGCGGCCTGCTGGGGTTTCCCCACTGACACCGTGATGAGCGTGTTCGCCCTTGCTAGCTACGTCCAGCACCCCAATAAGACCGTCCGGGTCAAGTTCCATACAGAGACCAGGACCGTCTGGCAACTCTCCGTCGCTGGCGCGTCGTGCAACGTCACCACTGAACACCCGTTTTGCAACACGCCGCACGGACAACTCGAGGTCCAGGTCCCGCCCGACCCCGGGGACCTGGTTGAGTACATTATGAACCACACCGGCAATCAGCAGTCCCGGTGGGGCCTCGGGAGCCCGAATTGCCATGGCCCCGATTGGGCCTCCCCGGTTTGCCAACGCCATTCCCCTGACTGCTCGCGGCTTGTGGGCGCTACGCCAGAGCGTCCTCGGCTGCGCCTGGTCGACGCCGACGACCCCCTGCTGCGCACTGCCCCCGGGCCCGGCGAGGTGTGGGTCACGCCTGTCATAGGCTCTCAAGCGCGCAAGTGCGGACTCCACATACGCGCTGGACCGTACGGCCATGCTACCGTTGAAATGCCGGAGTGGATCCACGCCCACACCACCAGCGACCCTTGGCACCCACCGGGCCCCCTGGGGTTGAAGTTCAAGACAGTTCGCCCGGTGGCCCTGCCACGCGCGTTAGCGCCACCCCGCAACGTGCGTGTGACCGGGTGCTACCAGTGCGGTACCCCCGCGCTGGTGGAAGGCCTTGCCCCTGGGGGAGGAAATTGCCACCTTACTGTTAATGGCGAGGATGTCGGCGCCTTCCCTCCTGGGAAGTTTGTCACCGCCGCCCTCCTCAATACCCCCCCGCCCTACCAAGTCAGCTGCGGGGGCGAGAGCGACCGCGCGAGCGCGCGGGTCATTGACCCCGCCGCGCAATCGTTTACCGGCGTGGTGTATGGCACACACACCACTGCTGTCTCGGAGACCCGGCAGACCTGGGCGGAGTGGGCTGCGGCCCATTGGTGGCAGCTCACCCT-GGGCGCCATTTGCGCCCTCCTACTCGCTGGCTTACTCGCTTGCTGTGCCAAATGCTTGTACTACTTGCGCGGCGCTATAGCGCCGCGC
>RI5787_RVi_E1_Clone_11
GAGGAGGCTTTCACCTACCTCTGCACTGCACCGGGGTGCGCCACTCAAGCACCTGTCCCCGTGCGCCTTGTCGGCGTCCGCTTTGAATCCAAGGTTGTAGACGGCGGCTGCTTTGCCCCATGGGACCTCGAGGCCACTGGAGCCTGCATTTGTGAGATCCCCACTGATGTCTCGTGCGAGGGCTTGGGGGCCTGGGTACCCACAGCCCCTTGCGCGCGCATCTGGAATGGCACACAGCGCGCGTGCACCTTTTGGGCTGTTAACGCCTACTCCTCTGGCGGGTACGCGCAGCTGGCCTCTTACTTCAACCCTGGCGGCAGCTACTACAAGCAGTACCACCCTACCGCGTGCCAGGTTGAACCTGCCTTCGGACACAGCGACGCGGCCTGCTGGGGTTTCCCCACTGACACCGTGATGAGCGTGTTCGCCCTTGCTAGCTACGTCCAGCACCCCAATAAGACCGTCCGGGTCAAGTTCCATACAGAGACCAGGACCGTCTGGCAACTCTCCGTCGCTGGCGCGTCGTGCAACGTCACCACTGAACACCCGTTTTGCAACACGCCGCACGGACAACTCGAGGTCCAGGTCCCGCCCGACCCCGGGGACCTGGTTGAGTACATTATGAACCACACCGGCAATCAGCAGTCCCGGTGGGGCCTCGGGAGCCCGAATTGCCATGGCCCCGATTGGGCCTCCCCGGTTTGCCAACGCCATTCCCCTGACTGCTCGCGGCTTGTGGGCGCTACGCCAGAGCGTCCTCGGCTGCGCCTGGTCGACGCCGACGACCCCCTGCTGCGCACTGCCCCCGGGCCCGGCGAGGTGTGGGTCACGCCTGTCATAGGCTCTCAAGCGCGCAAGTGCGGACTCCACATACGCGCTGGACCGTACGGCCATGCTACCGTTGAAATGCCGGAGTGGATCCACGCCCACACCACCAGCGACCCTTGGCACCCACCGGGCCCCCTGGGGTTGAAGTTCAAGACAGTTCGCCCGGTGGCCCTGCCACGCGCGTTAGCGCCACCCCGCAACGTGCGTGTGACCGGGTGCTACCAGTGCGGTACCCCCGCGCTGGTGGAAGGCCTTGCCCCTGGGGGAGGAAATTGCCACCTTACTGTTAATGGCGAGGATGTCGGCGCCTTCCCTCCTGGGAAGTTTGTCACCGCCGCCCTCCTCAATACCCCCCCGCCCTACCAAGTCAGCTGCGGGGGCGAGAGCGACCGCGCGAGCGCGCGGGTCATTGACCCCGCCGCGCAATCGTTTACCGGCGTGGTGTATGGCACACACACCACTGCTGTCTCGGAGACCCGGCAGACCTGGGCGGAGTGGGCTGCGGCCCATTGGTGGCAGCTCACCCT-GGGCGCCATTTGCGCCCTCCTACTCGCTGGCTTACTCGCTTGCTGTGCCAAATGCTTGTACTACTTGCGCGGCGCTATAGCGCCGCGC
>RI5787_RVi_E1_Clone_12
GAGGAGGCTTTCACCTACCTCTGCACTGCACCGGGGTGCGCCACTCAAGCACCTGTCCCCGTGCGCCTTGTCGGCGTCCGCTTTGAATCCAAGGTTGTAGACGGCGGCTGCTTTGCCCCATGGGACCTCGAGGCCACTGGAGCCTGCATTTGTGAGATCCCCACTGATGTCTCGTGCGAGGGCTTGGGGGCCTGGGTACCCACAGCCCCTTGCGCGCGCATCTGGAATGGCACACAGCGCGCGTGCACCTTTTGGGCTGTTAACGCCTACTCCTCTGGCGGGTACGCGCAGCTGGCCTCTTACTTCAACCCTGGCGGCAGCTACTACAAGCAGTACCACCCTACCGCGTGCCAGGTTGAACCTGCCTTCGGACACAGCGACGCGGCCTGCTGGGGTTTCCCCACTGACACCGTGATGAGCGTGTTCGCCCTTGCTAGCTACGTCCAGCACCCCAATAAGACCGTCCGGGTCAAGTTCCATACAGAGACCAGGACCGTCTGGCAACTCTCCGTCGCTGGCGCGTCGTGCAACGTCACCACTGAACACCCGTTTTGCAACACGCCGCACGGACAACTCGAGGTCCAGGTCCCGCCCGACCCCGGGGACCTGGTTGAGTACATTATGAACCACACCGGCAATCAGCAGTCCCGGTGGGGCCTCGGGAGCCCGAATTGCCATGGCCCCGATTGGGCCTCCCCGGTTTGCCAACGCCATTCCCCTGACTGCTCGCGGCTTGTGGGCGCTACGCCAGAGCGTCCTCGGCTGCGCCTGGTCGACGCCGACGACCCCCTGCTGCGCACTGCCCCCGGGCCCGGCGAGGTGTGGGTCACGCCTGTCATAGGCTCTCAAGCGCGCAAGTGCGGACTCCACATACGCGCTGGACCGTACGGCCATGCTACCGTTGAAATGCCGGAGTGGATCCACGCCCACACCACCAGCGACCCTTGGCACCCACCGGGCCCCCTGGGGTTGAAGTTCAAGACAGTTCGCCCGGTGGCCCTGCCACGCGCGTTAGCGCCACCCCGCAACGTGCGTGTGACCGGGTGCTACCAGTGCGGTACCCCCGCGCTGGTGGAAGGCCTTGCCCCTGGGGGAGGAAATTGCCACCTTACTGTTAATGGCGAGGATGTCGGCGCCTTCCCTCCTGGGAAGTTTGTCACCGCCGCCCTCCTCAATACCCCCCCGCCCTACCAAGTCAGCTGCGGGGGCGAGAGCGACCGCGCGAGCGCGCGGGTCATTGACCCCGCCGCGCAATCGTTTACCGGCGTGGTGTATGGCACACACACCACTGCTGTCTCGGAGACCCGGCAGACCTGGGCGGAGTGGGCTGCGGCCCATTGGTGGCAGCTCACCCT-GGGCGCCATTTGCGCCCTCCTACTCGCTGGCTTACTCGCTTGCTGTGCCAAATGCTTGTACTACTTGCGCGGCGCTATAGCGCCGCGC
>RI5787_RVi_E1_Clone_13
GAGGAGGCTTTCACCTACCTCTGCACTGCACCGGGGTGCGCCACTCAAGCACCTGTCCCCGTGCGCCTTGTCGGCGTCCGCTTTGAATCCAAGGTTGTAGACGGCGGCTGCTTTGCCCCATGGGACCTCGAGGCCACTGGAGCCTGCATTTGTGAGATCCCCACTGATGTCTCGTGCGAGGGCTTGGGGGCCTGGGTACCCACAGCCCCTTGCGCGCGCATCTGGAATGGCACACAGCGCGCGTGCACCTTTTGGGCTGTTAACGCCTACTCCTCTGGCGGGTACGCGCAGCTGGCCTCTTACTTCAACCCTGGCGGCAGCTACTACAAGCAGTACCACCCTACCGCGTGCCAGGTTGAACCTGCCTTCGGACACAGCGACGCGGCCTGCTGGGGTTTCCCCACTGACACCGTGATGAGCGTGTTCGCCCTTGCTAGCTACGTCCAGCACCCCAATAAGACCGTCCGGGTCAAGTTCCATACAGAGACCAGGACCGTCTGGCAACTCTCCGTCGCTGGCGCGTCGTGCAACGTCACCACTGAACACCCGTTTTGCAACACGCCGCACGGACAACTCGAGGTCCAGGTCCCGCCCGACCCCGGGGACCTGGTTGAGTACATTATGAACCACACCGGCAATCAGCAGTCCCGGTGGGGCCTCGGGAGCCCGAATTGCCATGGCCCCGATTGGGCCTCCCCGGTTTGCCAACGCCATTCCCCTGACTGCTCGCGGCTTGTGGGCGCTACGCCAGAGCGTCCTCGGCTGCGCCTGGTCGACGCCGACGACCCCCTGCTGCGCACTGCCCCCGGGCCCGGCGAGGTGTGGGTCACGCCTGTCATAGGCTCTCAAGCGCGCAAGTGCGGACTCCACATACGCGCTGGACCGTACGGCCATGCTACCGTTGAAATGCCGGAGTGGATCCACGCCCACACCACCAGCGACCCTTGGCACCCACCGGGCCCCCTGGGGTTGAAGTTCAAGACAGTTCGCCCGGTGGCCCTGCCACGCGCGTTAGCGCCACCCCGCAACGTGCGTGTGACCGGGTGCTACCAGTGCGGTACCCCCGCGCTGGTGGAAGGCCTTGCCCCTGGGGGAGGAAATTGCCACCTTACTGTTAATGGCGAGGATGTCGGCGCCTTCCCTCCTGGGAAGTTTGTCACCGCCGCCCTCCTCAATACCCCCCCGCCCTACCAAGTCAGCTGCGGGGGCGAGAGCGACCGCGCGAGCGCGCGGGTCATTGACCCCGCCGCGCAATCGTTTACCGGCGTGGTGTATGGCACACACACCACTGCTGTCTCGGAGACCCGGCAGACCTGGGCGGAGTGGGCTGCGGCCCATTGGTGGCAGCTCACCCT-GGGCGCCATTTGCGCCCTCCTACTCGCTGGCTTACTCGCTTGCTGTGCCAAATGCTTGTACTACTTGCGCGGCGCTATAGCGCCGCGC
>RI5787_RVi_E1_Clone_14
GAGGAGGCTTTCACCTACCTCTGCACTGCACCGGGGTGCGCCACTCAAGCACCTGTCCCCGTGCGCCTTGTCGGCGTCCGCTTTGAATCCAAGGTTGTAGACGGCGGCTGCTTTGCCCCATGGGACCTCGAGGCCACTGGAGCCTGCATTTGTGAGATCCCCACTGATGTCTCGTGCGAGGGCTTGGGGGCCTGGGTACCCACAGCCCCTTGCGCGCGCATCTGGAATGGCACACAGCGCGCGTGCACCTTTTGGGCTGTTAACGCCTACTCCTCTGGCGGGTACGCGCAGCTGGCCTCTTACTTCAACCCTGGCGGCAGCTACTACAAGCAGTACCACCCTACCGCGTGCCAGGTTGAACCTGCCTTCGGACACAGCGACGCGGCCTGCTGGGGTTTCCCCACTGACACCGTGATGAGCGTGTTCGCCCTTGCTAGCTACGTCCAGCACCCCAATAAGACCGTCCGGGTCAAGTTCCATACAGAGACCAGGACCGTCTGGCAACTCTCCGTCGCTGGCGCGTCGTGCAACGTCACCACTGAACACCCGTCTTGCAACACGCCGCACGGACAACTCGAGGTCCAGGTCCCGCCCGACCCCGGGGACCTGGTTGAGTACATTATGAACCACACCGGCAATCAGCAGTCCCGGTGGGGCCTCGGGAGCCCGAATTGCCATGGCCCCGATTGGGCCTCCCCGGTTTGCCAACGCCATTCCCCTGACTGCTCGCGGCTTGTGGGCGCTACGCCAGAGCGTCCTCGGCTGCGCCTGGTCGACGCCGACGACCCCCTGCTGCGCACTGCCCCCGGGCCCGGCGAGGTGTGGGTCACGCCTGTCATAGGCTCTCAAGCGCGCAAGTGCGGACTCCACATACGCGCTGGACCGTACGGCCATGCTACCGTTGAAATGCCGGAGTGGATCCACGCCCACACCACCAGCGACCCTTGGCACCCACCGGGCCCCCTGGGGTTGAAGTTCAAGACAGTTCGCCCGGTGGCCCTGCCACGCGCGTTAGCGCCACCCCGCAACGTGCGTGTGACCGGGTGCTACCAGTGCGGTACCCCCGCGCTGGTGGAAGGCCTTGCCCCTGGGGGAGGAAATTGCCACCTTACTGTTAATGGCGAGGATGTCGGCGCCTTCCCTCCTGGGAAGTTTGTCACCGCCGCCCTCCTCAATACCCCCCCGCCCTACCAAGTCAGCTGCGGGGGCGAGAGCGACCGCGCGAGCGCGCGGGTCATTGACCCCGCCGCGCAATCGTTTACCGGCGTGGTGTATGGCACACACACCACTGCTGTCTCGGAGACCCGGCAGACCTGGGCGGAGTGGGCTGCGGCCCATTGGTGGCAGCTCACCCT-GGGCGCCATTTGCGCCCTCCTACTCGCTGGCTTACTCGCTTGCTGTGCCAAATGCTTGTACTACTTGCGCGGCGCTATAGCGCCGCGC
>RI5787_RVi_E1_Clone_15
GAGGAGGCTTTCACCTACCTCTGCACTGCACCGGGGTGCGCCACTCAAGCACCTGTCCCCGTGCGCCTTGTCGGCGTCCGCTTTGAATCCAAGGTTGTGGACGGCGGCTGCTTTGCCCCATGGGACCTCGAGGCCACTGGAGCCTGCATTTGTGAGATCCCCACTGATGTCTCGTGCGAGGGCTTGGGGGCCTGGGTACCCACAGCCCCTTGCGCGCGCATCTGGAATGGCACACAGCGCGCGTGCACCTTTTGGGCTGTTAACGCCTACTCCTCTGGCGGGTACGCGCAGCTGGCCTCTTACTTCAACCCTGGCGGCAGCTACTACAAGCAGTACCACCCTACCGCGTGCCAGGTTGAACCTGCCTTCGGACACAGCGACGCGGCCTGCTGGGGTTTCCCCACTGACACCGTGATGAGCGTGTTCGCCCTTGCTAGCTACGTCCAGCACCCCAATAAGACCGTCCGGGTCAAGTTCCATACAGAGACCAGGACCGTCTGGCAACTCTCCGTCGCTGGCGCGTCGTGCAACGTCACCACTGAACACCCGTTTTGCAACACGCCGCACGGACAACTCGAGGTCCAGGTCCCGCCCGACCCCGGGGACCTGGTTGAGTACATTATGAACCACACCGGCAATCAGCAGTCCCGGTGGGGCCTCGGGAGCCCGAATTGCCATGGCCCCGATTGGGCCTCCCCGGTTTGCCAACGCCATTCCCCTGACTGCTCGCGGCTTGTGGGCGCTACGCCAGAGCGTCCTCGGCTGCGCCTGGTCGACGCCGACGACCCCCTGCTGCGCACTGCCCCCGGGCCCGGCGAGGTGTGGGTCACGCCTGTCATAGGCTCTCAAGCGCGCAAGTGCGGACTCCACATACGCGCTGGACCGTACGGCCATGCTACCGTTGAAATGCCGGAGTGGATCCACGCCCACACCACCAGCGACCCTTGGCACCCACCGGGCCCCCTGGGGTTGAAGTTCAAGACAGTTCGCCCGGTGGCCCTGCCACGCGCGTTAGCGCCACCCCGCAACGTGCGTGTGACCGGGTGCTACCAGTGCGGTACCCCCGCGCTGGTGGAAGGCCTTGCCCCTGGGGGAGGAAATTGCCACCTTACTGTTAATGGCGAGGATGTCGGCGCCTTCCCTCCTGGGAAGTTTGTCACCGCCGCCCTCCTCAATACCCCCCCGCCCTACCAAGTCAGCTGCGGGGGCGAGAGCGACCGCGCGAGCGCGCGGGTCATTGACCCCGCCGCGCAATCGTTTACCGGCGTGGTGTATGGCACACACACCACTGCTGTCTCGGAGACCCGGCAGACCTGGGCGGAGTGGGCTGCGGCCCATTGGTGGCAGCTCACCCT-GGGCGCCATTTGCGCCCTCCTACTCGCTGGCTTACTCGCTTGCTGTGCCAAATGCTTGTACTACTTGCGCGGCGCTATAGCGCCGCGC
>RI5787_RVi_E1_Clone_16
GAGGAGGCTTTCACCTACCTCTGCACTGCACCGGGGTGCGCCACTCAAGCACCTGTCCCCGTGCGCCTTGTCGGCGTCCGCTTTGAATCCAAGGTTGTAGACGGCGGCTGCTTTGCCCCATGGGACCTCGAGGCCACTGGAGCCTGCATTTGTGAGATCCCCACTGATGTCTCGTGCGAGGGCTTGGGGGCCTGGGTACCCACAGCCCCTTGCGCGCGCATCTGGAATGGCACACAGCGCGCGTGCACCTTTTGGGCTGTTAACGCCTACTCCTCTGGCGGGTACGCGCAGCTGGCCTCTTACTTCAACCCTGGCGGCAGCTACTACAAGCAGTACCACCCTACCGCGTGCCAGGTTGAACCTGCCTTCGGACACAGCGACGCGGCCTGCTGGGGTTTCCCCACTGACACCGTGATGAGCGTGTTCGCCCTTGCTAGCTACGTCCAGCACCCCAATAAGACCGTCCGGGTCAAGTTCCATACAGAGACCAGGACCGTCTGGCAACTCTCCGTCGCTGGCGCGTCGTGCAACGTCACCACTGAACACCCGTTTTGCAACACGCCGCACGGACAACTCGAGGTCCAGGTCCCGCCCGACCCCGGGGACCTGGTTGAGTACATTATGAACCACACCGGCAATCAGCAGTCCCGGTGGGGCCTCGGGAGCCCGAATTGCCATGGCCCCGATTGGGCCTCCCCGTTTTGCCAACGCCATTCCCCTGACTGCTCGCGGCTTGTGGGCGCTACGCCAGAGCGTCCTCGGCTGCGCCTGGTCGACGCCGACGACCCCCTGCTGCGCACTGCCCCCGGGCCCGGCGAGGTGTGGGTCACGCCTGTCATAGGCTCTCAAGCGCGCAAGTGCGGACTCCACATACGCGCTGGACCGTACGGCCATGCTACCGTTGAAATGCCGGAGTGGATCCACGCCCACACCACCAGCGACCCTTGGCACCCACCGGGCCCCCTGGGGTTGAAGTTCAAGACAGTTCGCCCGGTGGCCCTGCCACGCGCGTTAGCGCCACCCCGCAACGTGCGTGTGACCGGGTGCTACCAGTGCGGTACCCCCGCGCTGGTGGAAGGCCTTGCCCCTGGGGGAGGAAATTGCCACCTTACTGTTAATGGCGAGGATGTCGGCGCCTTCCCTCCTGGGAAGTTTGTCACCGCCGCCCTCCTCAATACCCCCCCGCCCTACCAAGTCAGCTGCGGGGGCGAGAGCGACCGCGCGAGCGCGCGGGTCATTGACCCCGCCGCGCAATCGTTTACCGGCGTGGTGTATGGCACACACACCACTGCTGTCTCGGAGACCCGGCAGACCTGGGCGGAGTGGGCTGCGGCCCATTGGTGGCAGCTCACCCT-GGGCGCCATTTGCGCCCTCCTACTCGCTGGCTTACTCGCTTGCTGTGCCAAATGCTTGTACTACTTGCGCGGCGCTATAGCGCCGCGC
>RI5787_RVi_E1_Clone_17
GAGGAGGCTTTCACCTACCTCTGCACTGCACCGGGGTGCGCCACTCAAGCACCTGTCCCCGTGCGCCTTGTCGGCGTCCGCTTTGAATCCAAGGTTGTAGACGGCGGCTGCTTTGCCCCATGGGACCTCGAGGCCACTGGAGCCTGCATTTGTGAGATCCCCACTGATGTCTCGTGCGAGGGCTTGGGGGCCTGGGTACCCACAGCCCCTTGCGCGCGCATCTGGAATGGCACACAGCGCGCGTGCACCTTTTGGGCTGTTAACGCCTACTCCTCTGGCGGGTACGCGCAGCTGGCCTCTTACTTCAACCCTGGCGGCAGCTACTACAAGCAGTACCACCCTACCGCGTGCCAGGTTGAACCTGCCTTCGGACACAGCGACGCGGCCTGCTGGGGTTTCCCCACTGACACCGTGATGAGCGTGTTCGCCCTTGCTAGCTACGTCCAGCACCCCAATAAGACCGTCCGGGTCAAGTTCCATACAGAGACCAGGACCGTCTGGCAACTCTCCGTCGCTGGCGCGTCGTGCAACGTCACCACTGAACACCCGTTTTGCAACACGCCGCACGGACAACTCGAGGTCCAGGTCCCGCCCGACCCCGGGGACCTGGTTGAGTACATTATGAACCACACCGGCAATCAGCAGTCCCGGTGGGGCCTCGGGAGCCCGAATTGCCATGGCCCCGATTGGGCCTCCCCGGTTTGCCAACGCCATTCCCCTGACTGCTCGCGGCTTGTGGGCGCTACGCCAGAGCGTCCTCGGCTGCGCCTGGTCGACGCCGACGACCCCCTGCTGCGCACTGCCCCCGGGCCCGGCGAGGTGTGGGTCACGCCTGTCATAGGCTCTCAAGCGCGCAAGTGCGGACTCCACATACGCGCTGGACCGTACGGCCATGCTACCGTTGAAATGCCGGAGTGGATCCACGCCCACACCACCAGCGACCCTTGGCACCCACCGGGCCCCCTGGGGTTGAAGTTCAAGACAGTTCGCCCGGTGGCCCTGCCACGCGCGTTAGCGCCACCCCGCAACGTGCGTGTGACCGGGTGCTACCAGTGCGGTACCCCCGCGCTGGTGGAAGGCCTTGCCCCTGGGGGAGGAAATTGCCACCTTACTGTTAATGGCGAGGATGTCGGCGCCTTCCCTCCTGGGAAGTTTGTCACCGCCGCCCTCCTCAATACCCCCCCGCCCTACCAAGTCAGCTGCGGGGGCGAGAGCGACCGCGCGAGCGCGCGGGTCATTGACCCCGCCGCGCAATCGTTTACCGGCGTGGTGTATGGCACACACACCACTGCTGTCTCGGAGACCCGGCAGACCTGGGCGGAGTGGGCTGCGGCCCATTGGTGGCAGCTCACCCT-GGGCGCCATTTGCGCCCTCCTACTCGCTGGCTTACTCGCTTGCTGTGCCAAATGCTTGTACTACTTGCGCGGCGCTATAGCGCCGCGC
>RI5787_RVi_E1_Clone_18
GAGGAGGCTTTCACCTACCTCTGCACTGCACCGGGGTGCGCCACTCAAGCACCTGTCCCCGTGCGCCTTGTCGGCGTCCGCTTTGAATCCAAGGTTGTAGACGGCGGCTGCTTTGCCCCATGGGACCTCGAGGCCACTGGAGCCTGCATTTGTGAGATCCCCACTGATGTCTCGTGCGAGGGCTTGGGGGCCTGGGTACCCACAGCCCCTTGCGCGCGCATCTGGAATGGCACACAGCGCGCGTGCACCTTTTGGGCTGTTAACGCCTACTCCTCTGGCGGGTACGCGCAGCTGGCCTCTTACTTCAACCCTGGCGGCAGCTACTACAAGCAGTACCACCCTACCGCGTGCCAGGTTGAACCTGCCTTCGGACACAGCGACGCGGCCTGCTGGGGTTTCCCCACTGACACCGTGATGAGCGTGTTCGCCCTTGCTAGCTACGTCCAGCACCCCAATAAGACCGTCCGGGTCAAGTTCCATACAGAGACCAGGACCGTCTGGCAACTCTCCGTCGCTGGCGCGTCGTGCAACGTCACCACTGAACACCCGTTTTGCAACACGCCGCACGGACAACTCGAGGTCCAGGTCCCGCCCGACCCCGGGGACCTGGTTGAGTACATTATGAACCACACCGGCAATCAGCAGTCCCGGTGGGGCCTCGGGAGCCCGAATTGCCATGGCCCCGATTGGGCCTCCCCGGTTTGCCAACGCCATTCCCCTGACTGCTCGCGGCTTGTGGGCGCTACGCCAGAGCGTCCTCGGCTGCGCCTGGTCGACGCCGACGACCCCCTGCTGCGCACTGCCCCCGGGCCCGGCGAGGTGTGGGTCACGCCTGTCATAGGCTCTCAAGCGCGCAAGTGCGGACTCCACATACGCGCTGGACCGTACGGCCATGCTACCGTTGAAATGCCGGAGTGGATCCACGCCCACACCACCAGCGACCCTTGGCACCCACCGGGCCCCCTGGGGTTGAAGTTCAAGACAGTTCGCCCGGTGGCCCTGCCACGCGCGTTAGCGCCACCCCGCAACGTGCGTGTGACCGGGTGCTACCAGTGCGGTACCCCCGCGCTGGTGGAAGGCCTTGCCCCTGGGGGAGGAAATTGCCACCTTACTGTTAATGGCGAGGATGTCGGCGCCTTCCCTCCTGGGAAGTTTGTCACCGCCGCCCTCCTCAATACCCCCCCGCCCTACCAAGTCAGCTGCGGGGGCGAGAGCGACCGCGCGAGCGCGCGGGTCATTGACCCCGCCGCGCAATCGTTTACCGGCGTGGTGTATGGCACACACACCACTGCTGTCTCGGAGACCCGGCAGACCTGGGCGGAGTGGGCTGCGGCCCATTGCTGGCAGCTCACCCT-GGGCGCCATTTGCGCCCTCCTACTCGCTGGCTTACTCGCTTGCTGTGCCAAATGCTTGTACTACTTGCGCGGCGCTATAGCGCCGCGC
>RI5787_RVi_E1_Clone_19
GAGGAGGCTTTCACCTACCTCTGCACTGCACCGGGGTGCGCCACTCAAGCACCTGTCCCCGTGCGCCTTGTCGGCGTCCGCTTTGAATCCAAGGTTGTAGACGGCGGCTGCTTTGCCCCATGGGACCTCGAGGCCACTGGAGCCTGCATTTGTGAGATCCCCACTGATGTCTCGTGCGAGGGCTTGGGGGCCTGGGTACCCACAGCCCCTTGCGCGCGCATCTGGAATGGCACACAGCGCGCGTGCACCTTTTGGGCTGTTAACGCCTACTCCTCTGGCGGGTACGCGCAGCTGGCCTCTTACTTCAACCCTGGCGGCAGCTACTACAAGCAGTACCACCCTACCGCGTGCCAGGTTGAACCTGCCTTCGGACACAGCGACGCGGCCTGCTGGGGTTTCCCCACTGACACCGTGATGAGCGTGTTCGCCCTTGCTAGCTACGTCCAGCACCCCAATAAGACCGTCCGGGTCAAGTTCCATACAGAGACCAGGACCGTCTGGCAACTCTCCGTCGCTGGCGCGTCGTGCAACGTCACCACTGAACACCCGTTTTGCAACACGCCGCACGGACAACTCGAGGTCCAGGTCCCGCCCGACCCCGGGGACCTGGTTGAGTACATTATGAACCACACCGGCAATCAGCAGTCCCGGTGGGGCCTCGGGAGCCCGAATTGCCATGGCCCCGATTGGGCCTCCCCGGTTTGCCAACGCCATTCCCCTGACTGCTCGCGGCTTGTGGGCGCTACGCCAGAGCGTCCTCGGCTGCGCCTGGTCGACGCCGACGACCCCCTGCTGCGCACTGCCCCCGGGCCCGGCGAGGTGTGGGTCACGCCTGTCATAGGCTCTCAAGCGCGCAAGTGCGGACTCCACATACGCGCTGGACCGTACGGCCATGCTACCGTTGAAATGCCGGAGTGGATCCACGCCCACACCACCAGCGACCCTTGGCACCCACCGGGCCCCCTGGGGTTGAAGTTCAAGACAGTTCGCCCGGTGGCCCTGCCACGCGCGTTAGCGCCACCCCGCAACGTGCGTGTGACCGGGTGCTACCAGTGCGGTACCCCCGCGCTGGTGGAAGGCCTTGCCCCTGGGGGAGGAAATTGCCACCTTACTGTTAATGGCGAGGATGTCGGCGCCTTCCCTCCTGGGAAGTTTGTCACCGCCGCCCTCCTCAATACCCCCCCGCCCTACCAAGTCAGCTGCGGGGGCGAGAGCGACCGCGCGAGCGCGCGGGTCATTGACCCCGCCGCGCAATCGTTTACCGGCGTGGTGTATGGCACACACACCACTGCTGTCTCGGAGACCCGGCAGACCTGGGCGGAGTGGGCTGCGGCCCATTGGTGGCAGCTCACCCT-GGGCGCCATTTGCGCCCTCCTACTCGCTGGCTTACTCGCTTGCTGTGCCAAATGCTTGTACTACTTGCGCGGCGCTATAGCGCCGCGC
>RI5787_RVi_E1_Clone_20
GAGGAGGCTTTCACCTACCTCTGCACTGCACCGGGGTGCGCCACTCAAGCACCTGTCCCCGTGCGCCTTGTCGGCGTCCGCTTTGAATCCAAGGTTGTAGACGGCGGCTGCTTTGCCCCATGGGACCTCGAGGCCACTGGAGCCTGCATTTGTGAGATCCCCACTGATGTCTCGTGCGAGGGCTTGGGGGCCTGGGTACCCACAGCCCCTTGCGCGCGCATCTGGAATGGCACACAGCGCGCGTGCACCTTTTGGGCTGTTAACGCCTACTCCTCTGGCGGGTACGCGCAGCTGGCCTCTTACTTCAACCCTGGCGGCAGCTACTACAAGCAGTACCACCCTACCGCGTGCCAGGTTGAACCTGCCTTCGGACACAGCGACGCGGCCTGCTGGGGTTTCCCCACTGACACCGTGATGAGCGTGTTCGCCCTTGCTAGCTACGTCCAGCACCCCAATAAGACCGTCCGGGTCAAGTTCCATACAGAGACCAGGACCGTCTGGCAACTCTCCGTCGCTGGCGCGTCGTGCAACGTCACCACTGAACACCCGTTTTGCAACACGCCGCACGGACAACTCGAGGTCCAGGTCCCGCCCGACCCCGGGGACCTGGTTGAGTACATTATGAACCACACCGGCAATCAGCAGTCCCGGTGGGGCCTCGGGAGCCCGAATTGCCATGGCCCCGATTGGGCCTCCCCGGTTTGCCAACGCCATTCCCCTGACTGCTCGCGGCTTGTGGGCGCTACGCCAGAGCGTCCTCGGCTGCGCCTGGTCGACGCCGACGACCCCCTGCTGCGCACTGCCCCCGGGCCCGGCGAGGTGTGGGTCACGCCTGTCATAGGCTCTCAAGCGCGCAAGTGCGGACTCCACATACGCGCTGGACCGTACGGCCATGCTACCGTTGAAATGCCGGAGTGGATCCACGCCCACACCACCAGCGACCCTTGGCACCCACCGGGCCCCCTGGGGTTGAAGTTCAAGACAGTTCGCCCGGTGGCCCTGCCACGCGCGTTAGCGCCACCCCGCAACGTGCGTGTGACCGGGTGCTACCAGTGCGGTACCCCCGCGCTGGTGGAAGGCCTTGCCCCTGGGGGAGGAAATTGCCACCTTACTGTTAATGGCGAGGATGTCGGCGCCTTCCCTCCTGGGAAGTTTGTCACCGCCGCCCTCCTCAATACCCCCCCGCCCTACCAAGTCAGCTGCGGGGGCGAGAGCGACCGCGCGAGCGCGCGGGTCATTGACCCCGCCGCGCAATCGTTTACCGGCGTGGTGTATGGCACACACACCACTGCTGTCTCGGAGACCCGGCAGACCTGGGCGGAGTGGGCTGCGGCCCATTGGTGGCAGCTCACCCT-GGGCGCCATTTGCGCCCTCCTACTCGCTGGCTTACTCGCTTGCTGTGCCAAATGCTTGTACTACTTGCGCGGCGCTATAGCGCCGCGC
>RI3211_RVi_E1_Clone_1
GAGGAGGCTTTCACCTACCTCTGCACTGCACCGGGGTGCGCCACTCAAGCACCTGTCCCCGTGCGCCTTGTCGGC
GTCCGCTTTGAATCCAAGGTTGTAGACGGCGGCTGCTTTGCCCCATGGGACCTCGAGGCCACTGGAGCCTGCATTTGTGA
GATCCCCACTGATGTCTCGTGCGAGGGCTTGGGGGCCTGGGTACCCACAGCCCCTTGCGCGCGCATCCGGAATGGCACAC
AGCGCGCGTGCACCTTCTGGGCTGTCAACGCCTACTCCTCTGGCGGGTACGCGCAGCTGGCCTCTTACTTCAACCCTGGC
GGCAGCTACTACAAGCAGTACCACCCTACCGCGTGCCAGGTTGAACCTGCCTTTGGACACAGCGACGCGGCCTGCTGGGG
TTTCCCCACTGACACCGTGATGAGCGTGTTCGCCCTTGCTAGCTACGTCCAGCACCCCAATAAGACCGTCCGGGTCAAGT
TCCATACAGAGACCAGGACCGTCTGGCAACTCTCCGTCGCTGGCGCGTCGTGCAACGTCACCACTGAACATCCGTTTTGC
AACACGCCGCACGGACAACTCGAGGTCCAGGTCCCGCCCGACCCCGGGGACCTGGTTGAGTACATTATGAACCACACCGG
CAATCAGCAGTCCCGGTGGGGCCTCGGGAGCCCGAATTGCCATGGCCCCGATTGGGCCTCCCCGGTTTGCCAACGCCATT
CCCCTGACTGCTCGCGGCTTGTGGGCGCTACGCCAGAGCGTCCTCGGCTGCGCCTGGTCGACGCCGACGACCCCCTGCTG
CGCACTGCCCCAGGGCCCGGCGAGGTGTGGGTCACGCCTGTCATAGGCTCTCAAGCGCGCAAGTGCGGACTCCACATACG
CGCTGGACCGTACGGCCATGCTACCGTTGAAATGCCGGAGTGGATCCACGCCCACACCACCAGCGACCCTTGGCACCCAC
CGGG-CCCCCTGGGGTTGAAGTTTAAGACAGTTCGCCCGGTGGCCCTGCCACGCGCGTTAGCGCCACCCCGCAACGTGCG
TGTGACCGGGTGCTACCAGTGCGGTACCCCCGCGCTGGTGGAAGGCCTTGCCCCTGGGGGAGGAAATTGCCACCTTACTG
TTAATGGCGAGGATGTCGGCGCCTTCCCTCCTGGGAAGTTTGTCACCGCCGCCCTCCTCAATACCCCCCCGCCCTACCAA
GTCAGCTGCGGGGGCGAGAGCGACCGCGCGAGCGCGCGGGTCATTGACCCCGCCGCGCAATCGTTTACCGGCGTGGTGTA
TGGCACACACACCACTGCTGTCTCGGAGACCCGGCAGACCTGGGCGGAGTGGGCTGCGGCCCATTGGTGGCAGCTCACCC
TGGGCGCCATTTGCGCCCTCCTACTCGCTGGCTTACTCGCTTGCTGTGCCAAATGCTTGTACTACTTGCGCGGCGCTATA
GCGCCGCGC
>RI3211_RVi_E1_Clone_2
GAGGAGGCTTTCACCTACCTCTGCACTGCACCGGGGTGCGCCACTCAAGCACCTGTCCCCGTGCGCCTTGTCGGC
GTCCGCTTTGAATCCAAGGTTGTAGACGGCGGCTGCTTTGCCCCATGGGACCTCGAGGCCACTGGAGCCTGCATTTGTGA
GATCCCCACTGATGTCTCGTGCGAGGGCTTGGGGGCCTGGGTACCCACAGCCCCTTGCGCGCGCATCTGGAATGGCACAC
AGCGCGCGTGCACCTTCTGGGCTGTCAACGCCTACTCCTCTGGCGGGTACGCGCAGCTGGCCTCTTACTTCAACCCTGGC
GGCAGCTACTACAAGCAGTACCACCCTACCGCGTGCCAGGTTGAACCTGCCTTTGGACACAGCGACGCGGCCTGCTGGGG
TTTCCCCACTGACACCGTGATGAGCGTGTTCGCCCTTGCTAGCTACGTCCAGCACCCCAATAAGACCGTCCGGGTCAAGT
TCCATACAGAGACCAGGACCGTCTGGCAACTCTCCGTCGCTGGCGCGTCGTGCAACGTCACCACTGAACATCCGTTTTGC
AACACGCCGCACGGACAACTCGAGGTCCAGGTCCCGCCCGACCCCGGGGACCTGGTTGAGTACATTATGAACCACACCGG
CAATCAGCAGTCCCGGTGGGGCCTCGGGAGCCCGAATTGCCATGGCCCCGATTGGGCCTCCCCGGTTTGCCAACGCCATT
CCCCTGACTGCTCGCGGCTTGTGGGCGCTACGCCAGAGCGTCCTCGGCTGCGCCTGGTCGACGCCGACGACCCCCTGCTG
CGCACTGCCCCAGGGCCCGGCGAGGTGTGGGTCACGCCTGTCATAGGCACTCAAGCGCGCAAGTGCGGACTCCACATACG
CGCTGGACCGTACGGCCATGCTACCGTTGAAATGCCGGAGTGGATCCACGCCCACACCACCAGCGACCCTTGGCACCCAC
CGGG-CCCCCTGGGGTTGAAGTTTAAGACAGTTCGCCCGGTGGCCCTGCCACGCGCGTTAGCGCCACCCCGCAACGTGCG
TGTGACCGGGTGCTACCAGTGCGGTACCCCCGCGCTGGTGGAAGGCCTTGCCCCTGGGGGAGGAAATTGCCACCTTACTG
TTAATGGCGAGGATGTCGGCGCCTTCCCTCCTGGGAAGTTTGTCACCGCCGCCCTCCTCAATACCCCCCCGCCCTACCAA
GTCAGCTGCGGGGGCGAGAGCGACCGCGCGAGCGCGCGGGTCATTGACCCCGCCGCGCAATCGTTTACCGGCGTGGTGTA
TGGCACACACACCACTGCTGTCTCGGAGACCCGGCAGACCTGGGCGGAGTGGGCTGCGGCCCATTGGTGGCAGCTCACCC
TGGGCGCCATTTGCGCCCTCCTACTCGCTGGCTTACTCGCTTGCTGTGCCAAATGCTTGTACTACTTGCGCGGCGCTATA
GCGCCGCGC
>RI3211_RVi_E1_Clone_3
GAGGAGGCTTTCACCTACCTCTGCACTGCACCGGGGTGCGCCACTCAAGCACCTGTCCCCGTGCGCCTTGTCGGC
GTCCGCTTTGAATCCAAGGTTGTAGACGGCGGCTGCTTTGCCCCATGGGACCTCGAGGCCACTGGAGCCTGCATTTGTGA
GATCCCCACTGATGTCTCGTGCGAGGGCTTGGGGGCCTGGGTACCCGCAGCCCCTTGCGCGCGCATCTGGAATGGCACAC
AGCGCGCGTGCACCTTCTGGGCTGTCAACGCCTACTCCTCTGGCGGGTACGCGCAGCTGGCCTCTTACTTCAACCCTGGC
GGCAGCTACTACAAGCAGTACCACCCTACCGCGTGCCAGGTTGAACCTGCCTTTGGACACAGCGACGCGGCCTGCTGGGG
TTTCCCCACTGACACCGTGATGAGCGTGTTCGCCCTTGCTAGCTACGTCCAGCACCCCAATAAGACCGTCCGGGTCAAGT
TCCATACAGAGACCAGGACCGTCTGGCAACTCTCCGTCGCTGGCGCGTCGTGCAACGTCACCACTGAACACCCGTTTTGC
AACACGCCGCACGGACAACTCGAGGTCCAGGTCCCGCCCGACCCCGGGGACCTGGTTGAGTACATTATGAACCACACCGG
CAATCAGCAGTCCCGGTGGGGCCTCGGGAGCCCGAATTGCCATGGCCCCGATTGGGCCTCCCCGGTTTGCCAACGCCATT
CCCCTGACTGCTCGCGGCTTGTGGGCGCTACGCCAGAGCGTCCTCGGCTGCGCCTGGTCGACGCCGACGACCCCCTGCTG
CGCACTGCCCCCGGGCCCGGCGAGGTGTGGGTCACGCCTGTCATAGGCTCTCAAGCGCGCAAGTGCGGACTCCACATACG
CGCTGGACCGTACGGCCATGCTACCGTTGAAATGCCGGAGTGGATCCACGCCCACACCACCAGCGACCCTTGGCACCCAC
CGGG-CCCCCTGGGGTTGAAGTTTAAGACAGTTCGCCCGGTGGCCCTGCCACGCGCGTTAGCGCCACCCCGCAACGTGCG
TGTGACCGGGTGCTACCAGTGCGGTACCCCCGCGCTGGTGGAAGGCCTTGCCCCTGGGGGAGGAAATTGCCACCTTACTG
TTAATGGCGAGGATGTCGGCGCCTTCCCTCCTGGGAAGTTTGTCACCGCCGCCCTCCTCAATACCCCCCCGCCCTACCAA
GTCAGCTGCGGGGGCGAGAGCGACCGCGCGAGCGCGCGGGTCATTGACCCCGCCGCGCAATCGTTTACCGGCGTGGTGTA
TGGCACACACACCACTGCTGTCTCGGAGACCCGGCAGACCTGGGCGGAGTGGGCTGCGGCCCATTGGTGGCAGCTCACCC
TGGGCGCCATTTGCGCCCTCCTACTCGCTGGCTTACTCGCTTGCTGTGCCAAATGCTTGTACTACTTGCGCGGCGCTATA
GCGCCGCGC
>RI3211_RVi_E1_Clone_4
GAGGAGGCTTTCACCTACCTCTGCACTGCACCGGGGTGCGCCACTCAAGCACCTGTCCCCGTGCGCCTTGTCGGC
GTCCGCTTTGAATCCAAGGTTGTAGACGGCGGCTGCTTTGCCCCATGGGACCTCGAGGCCACTGGAGCCTGCATTTGTGA
GATCCCCACTGATGTCTCGTGCGAGGGCTTGGGGGCCTGGGTACCCGCAGCCCCTTGCGCGCGCATCTGGAATGGCACAC
AGCGCGCGTGCACCTTCTGGGCTGTCAACGCCTACTCCTCTGGCGGGTACGCGCAGCTGGCCTCTTACTTCAACCCTGGC
GGCAGCTACTACAAGCAGTACCACCCTACCGCGTGCCAGGTTGAACCTGCCTTTGGACACAGCGACGCGGCCTGCTGGGG
TTTCCCCACTGACACCGTGATGAGCGTGTTCGCCCTTGCTAGCTACGTCCAGCACCCCAATAAGACCGTCCGGGTCAAGT
TCCATACAGAGACCAGGACCGTCTGGCAACTCTCCGTCGCTGGCGCGTCGTGCAACGTCACCACTGAACACCCGTTTTGC
AACACGCCGCACGGACAACTCGAGGTCCAGGTCCCGCCCGACCCCGGGGACCTGGTTGAGTACATTATGAACCACACCGG
CAATCAGCAGTCCCGGTGGGGCCTCGGGAGCCCGAATTGCCATGGCCCCGATTGGGCCTCCCCGGTTTGCCAACGCCATT
CCCCTGACTGCTCGCGGCTTGTGGGCGCTACGCCAGAGCGTCCTCGGCTGCGCCTGGTCGACGCCGACGACCCCCTGCTG
CGCACTGCCCCCGGGCCCGGCGAGGTGTGGGTCACGCCTGTCATAGGCTCTCAAGCGCGCAAGTGCGGACTCCACATACG
CGCTGGACCGTACGGCCATGCTACCGTTGAAATGCCGGAGTGGATCCACGCCCACACCACCAGCGACCCTTGGCACCCAC
CGGG-CCCCCTGGGGTTGAAGTTTAAGACAGTTCGCCCGGTGGCCCTGCCACGCGCGTTAGCGCCACCCCGCAACGTGCG
TGTGACCGGGTGCTACCAGTGCGGTACCCCCGCGCTGGTGGAAGGCCTTGCCCCTGGGGGAGGAAATTGCCACCTTACTG
TTAATGGCGAGGATGTCGGCGCCTTCCCTCCTGGGAAGTTTGTCACCGCCGCCCTCCTCAATACCCCCCCGCCCTACCAA
GTCAGCTGCGGGGGCGAGAGCGACCGCGCGAGCGCGCGGGTCATTGACCCCGCCGCGCAATCGTTTACCGGCGTGGTGTA
TGGCACACACACCACTGCTGTCTCGGAGACCCGGCAGACCTGGGCGGAGTGGGCTGCGGCCCATTGGTGGCAGCTCACCC
TGGGCGCCATTTGCGCCCTCCTACTCGCTGGCTTACTCGCTTGCTGTGCCAAATGCTTGTACTACTTGCGCGGCGCTATA
GCGCCGCGC
>RI3211_RVi_E1_Clone_5
GAGGAGGCTTTCACCTACCTCTGCACTGCACCGGGGTGCGCCACTCAAGCACCTGTCCCCGTGCGCCTTGTCGGC
GTCCGCTTTGAATCCAAGGTTGTAGACGGCGGCTGCTTTGCCCCATGGGACCTCGAGGCCACTGGAGCCTGCATTTGTGA
GATCCCCACTGATGTCTCGTGCGAGGGCTTGGGGGCCTGGGTACCCACAGCCCCTTGCGCGCGCATCTGGAATGGCACAC
AGCGCGCGTGCACCTTCTGGGCTGTCAACGCCTACTCCTCTGGCGGGTACGCGCAGCTGGCCTCTTACTTCAACCCTGGC
GGCAGCTACTACAAGCAGTACCACCCTACCGCGTGCCAGGTTGAACCTGCCTTTGGACACAGCGACGCGGCCTGCTGGGG
TTTCCCCACTGACACCGTGATGAGCGTGTTCGCCCTTGCTAGCTACGTCCAGCACCCCAATAAGACCGTCCGGGTCAAGT
TCCATACAGAGACCAGGACCGTCTGGCAACTCTCCGTCGCTGGCGCGTCGTGCAACGTCACCACTGAACATCCGTTTTGC
AACACGCCGCACGGACAACTCGAGGTCCAGGTCCCGCCCGACCCCGGGGACCTGGTTGAGTACATTATGAACCACACCGG
CAATCAGCAGTCCCGGTGGGGCCTCGGGAGCCCGAATTGCCATGGCCCCGATTGGGCCTCCCCGGTTTGCCAACGCCATT
CCCCTGACTGCTCGCGGCTTGTGGGCGCTACGCCAGAGCGTCCTCGGCTGCGCCTGGTCGACGCCGACGACCCCCTGCTG
CGCACTGCCCCAGGGCCCGGCGAGGTGTGGGTCACGCCTGTCATAGGCTCTCAAGCGCGCAAGTGCGGACTCCACATACG
CGCTGGACCGTACGGCCATGCTACCGTTGAAATGCCGGAGTGGATCCACGCCCACACCACCAGCGACCCTTGGCACCCAC
CGGG-CCCCCTGGGGTTGAAGTTTAAGACAGTTCGCCCGGTGGCCCTGCCACGCGCGTTAGCGCCACCCCGCAACGTGCG
TGTGACCGGGTGCTACCAGTGCGGTACCCCCGCGCTGGTGGAAGGCCTTGCCCCTGGGGGAGGAAATTGCCACCTTACTG
TTAATGGCGAGGATGTCGGCGCCTTCCCTCCTGGGAAGTTTGTCACCGCCGCCCTCCTCAATACCCCCCCGCCCTACCAA
GTCAGCTGCGGGGGCGAGAGCGACCGCGCGAGCGCGCGGGTCATTGACCCCGCCGCGCAATCGTTTACCGGCGTGGTGTA
TGGCACACACACCACTGCTGTCTCGGAGACCCGGCAGACCTGGGCGGAGTGGGCTGCGGCCCATTGGTGGCAGCTCACCC
TGGGCGCCATTTGCGCCCTCCTACTCGCTGGCTTACTCGCTTGCTGTGCCAAATGCTTGTACTACTTGCGCGGCGCTATA
GCGCCGCGC
>RI3211_RVi_E1_Clone_6
GAGGAGGCTTTCACCTACCTCTGCACTGCACCGGGGTGCGCCACTCAAGCACCTGTCCCCGTGCGCCTTGTCGGC
GTCCGCTTTGAATCCAAGGTTGTAGACGGCGGCTGCTTTGCCCCATGGGACCTCGAGGCCACTGGAGCCTGCATTTGTGA
GATCCCCACTGATGTCTCGTGCGAGGGCTTGGGGGCCTGGGTACCCACAGCCCCTTGCGCGCGCATCTGGAATGGCACAC
AGCGCGCGTGCACCTTCTGGGCTGTCAACGCCTACTCCTCTGGCGGGTACGCGCAGCTGGCCTCTTACTTCAACCCTGGC
GGCAGCTACTACAAGCAGTACCACCCTACCGCGTGCCAGGTTGAACCTGCCTTTGGACACAGCGACGCGGCCTGCTGGGG
TTTCCCCACTGACACCGTGATGAGCGTGTTCGCCCTTGCTAGCTACGTCCAGCACCCCAATAAGACCGTCCGGGTCAAGT
TCCATACAGAGACCAGGACCGTCTGGCAACTCTCCGTCGCTGGCGCGTCGTGCAACGTCACCACTGAACACCCGTTTTGC
AACACGCCGCACGGACAACTCGAGGTCCAGGTCCCGCCCGACCCCGGGGACCTGGTTGAGTACATTATGAACCACACCGG
CAATCAGCAGTCCCGGTGGGGCCTCGGGAGCCCGAATTGCCATGGCCCCGATTGGGCCTCCCCGGTTTGCCAACGCCATT
CCCCTGACTGCTCGCGGCTTGTGGGCGCTACGCCAGAGCGTCCTCGGCTGCGCCTGGTCGACGCCGACGACCCCCTGCTG
CGCACTGCCCCCGGGCCCGGCGAGGTGTGGGTCACGCCTGTCATAGGCTCTCAAGCGCGCAAGTGCGGACTCCACATACG
CGCTGGACCGTACGGCCATGCTACCGTTGAAATGCCGGAGTGGATCCACGCCCACACCACCAGCGACCCTTGGCACCCAC
CGGGCCCCCCTGGGGTTGAAGTTTAAGACAGTTCGCCCGGTGGCCCTGCCACGCGCGTTAGCGCCACCCCGCAACGTGCG
TGTGACCGGGTGCTACCAGTGCGGTACCCCCGCGCTGGTGGAAGGCCTTGCCCCTGGGGGAGGAAATTGCCACCTTACTG
TTAATGGCGAGGATGTCGGCGCCTTCCCTCCTGGGAAGTTTGTCACCGCCGCCCTCCTCAATACCCCCCCGCCCTACCAA
GTCAGCTGCGGGGGCGAGAGCGACCGCGCGAGCGCGCGGGTCATTGACCCCGCCGCGCAATCGTTTACCGGCGTGGTGTA
TGGCACACACACCACTGCTGTCTCGGAGACCCGGCAGACCTGGGCGGAGTGGGCTGCGGCCCATTGGTGGCAGCTCACCC
TGGGCGCCATTTGCGCCCTCCTACTCGCTGGCTTACTCGCTTGCTGTGCCAAATGCTTGTACTACTTGCGCGGCGCTATA
GCGCCGCGC
>RI3211_RVi_E1_Clone_7
GAGGAGGCTTTCACCTACCTCTGCACTGCACCGGGGTGCGCCACTCAAGCACCTGTCCCCGTGCGCCTTGTCGGC
GTCCGCTTTGAATCCAAGGTTGTAGACGGCGGCTGCTTTGCCCCATGGGACCTCGAGGCCACTGGAGCCTGCATTTGTGA
GATCCCCACTGATGTCTCGTGCGAGGGCTTGGGGGCCTGGGTACCCACAGCCCCTTGCGCGCGCATCTGGAATGGCACAC
AGCGCGCGTGCACCTTCTGGGCTGTCAACGCCTACTCCTCTGGCGGGTACGCGCAGCTGGCCTCTTACTTCAACCCTGGC
GGCAGCTACTACAAGCAGTACCACCCTACCGCGTGCCAGGTTGAACCTGCCTTTGGACACAGCGACGCGGCCTGCTGGGG
TTTCCCCACTGACACCGTGATGAGCGTGTTCGCCCTTGCTAGCTACGTCCAGCACCCCAATAAGACCGTCCGGGTCAAGT
TCCATACAGAGACCAGGACCGTCTGGCAACTCTCCGTCGCTGGCGCGTCGTGCAACGTCACCACTGAACATCCGTTTTGC
AACACGCCGCACGGACAACTCGAGGTCCAGGTCCCGCCCGACCCCGGGGACCTGGTTGAGTACATTATGAACCACACCGG
CAATCAGCAGTCCCGGTGGGGCCTCGGGAGCCCGAATTGCCATGGCCCCGATTGGGCCTCCCCGGTTTGCCAACGCCATT
CCCCTGACTGCTCGCGGCTTGTGGGCGCTACGCCAGAGCGTCCTCGGCTGCGCCTGGTCGACGCCGACGACCCCCTGCTG
CGCACTGCCCCAGGGCCCGGCGAGGTGTGGGTCACGCCTGTCATAGGCTCTCAAGCGCGCAAGTGCGGACTCCACATACG
CGCTGGACCGTACGGCCATGCTACCGTTGAAATGCCGGAGTGGATCCACGCCCACACCACCAGCGACCCTTGGCACCCAC
CGGG-CCCCCTGGGGTTGAAGTTTAAGACAGTTCGCCCGGTGGCCCTGCCACGCGCGTTAGCGCCACCCCGCAACGTGCG
TGTGACCGGGTGCTACCAGTGCGGTACCCCCGCGCTGGTGGAAGGCCTTGCCCCTGGGGGAGGAAATTGCCACCTTACTG
TTAATGGCGAGGATGTCGGCGCCTTCCCTCCTGGGAAGTTTGTCACCGCCGCCCTCCTCAATACCCCCCCGCCCTACCAA
GTCAGCTGCGGGGGCGAGAGCGACCGCGCGAGCGCGCGGGTCATTGACCCCGCCGCGCAATCGTTTACCGGCGTGGTGTA
TGGCACACACACCACTGCTGTCTCGGAGACCCGGCAGACCTGGGCGGAGTGGGCTGCGGCCCATTGGTGGCAGCTCACCC
TGGGCGCCATTTGCGCCCTCCTACTCGCTGGCTTACTCGCTTGCTGTGCCAAATGCTTGTACTACTTGCGCGGCGCTATA
GCGCCGCGC
>RI3211_RVi_E1_Clone_8
GAGGAGGCTTTCACCTACCTCTGCACTGCACCGGGGTGCGCCACTCAAGCACCTGTCCCCGTGCGCCTTGTCGGC
GTCCGCTTTGAATCCAAGGTTGTAGACGGCGGCTGCTTTGCCCCATGGGACCTCGAGGCCACTGGAGCCTGCATTTGTGA
GATCCCCACTGATGTCTCGTGCGAGGGCTTGGGGGCCTGGGTACCCACAGCCCCTTGCGCGCGCATCTGGAATGGCACAC
AGCGCGCGTGCACCTTCTGGGCTGTCAACGCCTACTCCTCTGGCGGGTACGCGCAGCTGGCCTCTTACTTCAACCCTGGC
GGCAGCTACTACAAGCAGTACCACCCTACCGCGTGCCAGGTTGAACCTGCCTTTGGACACAGCGACGCGGCCTGCTGGGG
TTTCCCCACTGACACCGTGATGAGCGTGTTCGCCCTTGCTAGCTACGTCCAGCACCCCAATAAGACCGTCCGGGTCAAGT
TCCATACAGAGACCAGGACCGTCTGGCAACTCTCCGTCGCTGGCGCGTCGTGCAACGTCACCACTGAACATCCGTTTTGC
AACACGCCGCACGGACAACTCGAGGTCCAGGTCCCGCCCGACCCCGGGGACCTGGTTGAGTACATTATGAACCACACCGG
CAATCAGCAGTCCCGGTGGGGCCTCGGGAGCCCGAATTGCCATGGCCCCGATTGGGCCTCCCCGGTTTGCCAACGCCATT
CCCCTGACTGCTCGCGGCTTGTGGGCGCTACGCCAGAGCGTCCTCGGCTGCGCCTGGTCGACGCCGACGACCCCCTGCTG
CGCACTGCCCCAGGGCCCGGCGAGGTGTGGGTCACGCCTGTCATAGGCTCTCAAGCGCGCAAGTGCGGACTCCACATACG
CGCTGGACCGTACGGCCATGCTACCGTTGAAATGCCGGAGTGGATCCACGCCCACACCACCAGCGACCCTTGGCACCCAC
CGGG-CCCCCTGGGGTTGAAGTTTAAGACAGTTCGCCCGGTGGCCCTGCCACGCGCGTTAGCGCCACCCCGCAACGTGCG
TGTGACCGGGTGCTACCAGTGCGGTACCCCCGCGCTGGTGGAAGGCCTTGCCCCTGGGGGAGGAAATTGCCACCTTACTG
TTAATGGCGAGGATGTCGGCGCCTTCCCTCCTGGGAAGTTTGTCACCGCCGCCCTCCTCAATACCCCCCCGCCCTACCAA
GTCAGCTGCGGGGGCGAGAGCGACCGCGCGAGCGCGCGGGTCATTGACCCCGCCGCGCAATCGTTTACCGGCGTGGTGTA
TGGCACACACACCACTGCTGTCTCGGAGACCCGGCAGACCTGGGCGGAGTGGGCTGCGGCCCATTGGTGGCAGCTCACCC
TGGGCGCCATTTGCGCCCTCCTACTCGCTGGCTTACTCGCTTGCTGTGCCAAATGCTTGTACTACTTGCGCGGCGCTATA
GCGCCGCGC
>RI3211_RVi_E1_Clone_9
GAGGAGGCTTTCACCTACCTCTGCACTGCACCGGGGTGCGCCACTCAAGCACCTGTCCCCGTGCGCCTTGTCGGC
GTCCGCTTTGAATCCAAGGTTGTAGACGGCGGCTGCTTTGCCCCATGGGACCTCGAGGCCACTGGAGCCTGCATTTGTGA
GATCCCCACTGATGTCTCGTGCGAGGGCTTGGGGGCCTGGGTACCCGCAGCCCCTTGCGCGCGCATCTGGAATGGCACAC
AGCGCGCGTGCACCTTCTGGGCTGTCAACGCCTACTCCTCTGGCGGGTACGCGCAGCTGGCCTCTTACTTCAACCCTGGC
GGCAGCTACTACAAGCAGTACCACCCTACCGCGTGCCAGGTTGAACCTGCCTTTGGACACAGCGACGCGGCCTGCTGGGG
TTTCCCCACTGACACCGTGATGAGCGTGTTCGCCCTTGCTAGCTACGTCCAGCACCCCAATAAGACCGTCCGGGTCAAGT
TCCATACAGAGACCAGGACCGTCTGGCAACTCTCCGTCGCTGGCGCGTCGTGCAACGTCACCACTGAACACCCGTTTTGC
AACACGCCGCACGGACAACTCGAGGTCCAGGTCCCGCCCGACCCCGGGGACCTGGTTGAGTACATTATGAACCACACCGG
CAATCAGCAGTCCCGGTGGGGCCTCGGGAGCCCGAATTGCCATGGCCCCGATTGGGCCTCCCCGGTTTGCCAACGCCATT
CCCCTGACTGCTCGCGGCTTGTGGGCGCTACGCCAGAGCGTCCTCGGCTGCGCCTGGTCGACGCCGACGACCCCCTGCTG
CGCACTGCCCCCGGGCCCGGCGAGGTGTGGGTCACGCCTGTCATAGGCTCTCAAGCGCGCAAGTGCGGACTCCACATACG
CGCTGGACCGTACGGCCATGCTACCGTTGAAATGCCGGAGTGGATCCACGCCCACACCACCAGCGACCCTTGGCACCCAC
CGGG-CCCCCTGGGGTTGAAGTTTAAGACAGTTCGCCCGGTGGCCCTGCCACGCGCGTTAGCGCCACCCCGCAACGTGCG
TGTGACCGGGTGCTACCAGTGCGGTACCCCCGCGCTGGTGGAAGGCCTTGCCCCTGGGGGAGGAAATTGCCACCTTACTG
TTAATGGCGAGGATGTCGGCGCCTTCCCTCCTGGGAAGTTTGTCACCGCCGCCCTCCTCAATACCCCCCCGCCCTACCAA
GTCAGCTGCGGGGGCGAGAGCGACCGCGCGAGCGCGCGGGTCATTGACCCCGCCGCGCAATCGTTTACCGGCGTGGTGTA
TGGCACACACACCACTGCTGTCTCGGAGACCCGGCAGACCTGGGCGGAGTGGGCTGCGGCCCATTGGTGGCAGCTCACCC
TGGGCGCCATTTGCGCCCTCCTACTCGCTGGCTTACTCGCTTGCTGTGCCAAATGCTTGTACTACTTGCGCGGCGCTATA
GCGCCGCGC
>RI3211_RVi_E1_Clone_10
GAGGAGGCTTTCACCTACCTCTGCACTGCACCGGGGTGCGCCACTCAAGCACCTGTCCCCGTGCGCCTTGTCGGC
GTCCGCTTTGAATCCAAGGTTGTAGACGGCGGCTGCTTTGCCCCATGGGACCTCGAGGCCACTGGAGCCTGCATTTGTGA
GATCCCCACTGATGTCTCGTGCGAGGGCTTGGGGGCCTGGGTACCCACAGCCCCTTGCGCGCGCATCTGGAATGGCACAC
AGCGCGCGTGCACCTTCTGGGCTGTCAACGCCTACTCCTCTGGCGGGTACGCGCAGCTGGCCTCTTACTTCAACCCTGGC
GGCAGCTACTACAAGCAGTACCACCCTACCGCGTGCCAGGTTGAACCTGCCTTTGGACACAGCGACGCGGCCTGCTGGGG
TTTCCCCACTGACACCGTGATGAGCGTGTTCGCCCTTGCTAGCTACGTCCAGCACCCCAATAAGACCGTCCGGGTCAAGT
TCCATACAGAGACCAGGACCGTCTGGCAACTCTCCGTCGCTGGCGCGTCGTGCAACGTCACCACTGAACATCCGTTTTGC
AACACGCCGCACGGACAACTCGAGGTCCAGGTCCCGCCCGACCCCGGGGACCTGGTTGAGTACATTATGAACCACACCGG
CAATCAGCAGTCCCGGTGGGGCCTCGGGAGCCCGAACTGCCATGGCCCCGATTGGGCCTCCCCGGTTTGCCAACGCCATT
CCCCTGACTGCTCGCGGCTTGTGGGCGCTACGCCAGAGCGTCCTCGGCTGCGCCTGGTCGACGCCGACGACCCCCTGCTG
CGCACTGCCCCCGGGCCCGGCGAGGTGTGGGTCACGCCTGTCATAGGCTCTCAAGCGCGCAAGTGCGGACTCCACATACG
CGCTGGACCGTACGGCCATGCTACCGTTGAAATGCCGGAGTGGATCCACGCCCACACCACCAGCGACCCTTGGCACCCAC
CGGG-CCCCCTGGGGTTGAAGTTTAAGACAGTTCGCCCGGTGGCCCTGCCACGCGCGTTAGCGCCACCCCGCAACGTGCG
TGTGACCGGGTGCTACCAGTGCGGTACCCCCGCGCTGGTGGAAGGCCTTGCCCCTGGGGGAGGAAATTGCCACCTTACTG
TTAATGGCGAGGATGTCGGCGCCTTCCCTCCTGGGAAGTTTGTCACCGCCGCCCTCCTCAATACCCCCCCGCCCTACCAA
GTCAGCTGCGGGGGCGAGAGCGACCGCGCGAGCGCGCGGGTCATTGACCCCGCCGCGCAATCGTTTACCGGCGTGGTGTA
TGGCACACACACCACTGCTGTCTCGGAGACCCGGCAGACCTGGGCGGAGTGGGCTGCGGCCCATTGGTGGCAGCTCACCC
TGGGCGCCATTTGCGCCCTCCTACTCGCTGGCTTACTCGCTTGCTGTGCCAAATGCTTGTACTACTTGCGCGGCGCTATA
GCGCCGCGC
>RI3211_RVi_E1_Clone_11
GAGGAGGCTTTCACCTACCTCTGCACTGCACCGGGGTGCGCCACTCAAGCACCTGTCCCCGTGCGCCTTGTCGGC
GTCCGCTTTGAATCCAAGGTTGTAGACGGCGGCTGCTTTGCCCCATGGGACCTCGAGGCCACTGGAGCCTGCATTTGTGA
GATCCCCACTGATGTCTCGTGCGAGGGCTTGGGGGCCTGGGTACCCGCAGCCCCTTGCGCGCGCATCTGGAATGGCACAC
AGCGCGCGTGCACCTTCTGGGCTGTCAACGCCTACTCCTCTGGCGGGTACGCGCAGCTGGCCTCTTACTTCAACCCTGGC
GGCAGCTACTACAAGCAGTACCACCCTACCGCGTGCCAGGTTGAACCTGCCTTTGGACACAGCGACGCGGCCTGCTGGGG
TTTCCCCACTGACACCGTGATGAGCGTGTTCGCCCTTGCTAGCTACGTCCAGCACCCCAATAAGACCGTCCGGGTCAAGT
TCCATACAGAGACCAGGACCGTCTGGCAACTCTCCGTCGCTGGCGCGTCGTGCAACGTCACCACTGAACACCCGTTTTGC
AACACGCCGCACGGACAACTCGAGGTCCAGGTCCCGCCCGACCCCGGGGACCTGGTTGAGTACATTATGAACCACACCGG
CAATCAGCAGTCCCGGTGGGGCCTCGGGAGCCCGAATTGCCATGGCCCCGATTGGGCCTCCCCGGTTTGCCAACGCCATT
CCCCTGACTGCTCGCGGCTTGTGGGCGCTACGCCAGAGCGTCCTCGGCTGCGCCTGGTCGACGCCGACGACCCCCTGCTG
CGCACTGCCCCCGGGCCCGGCGAGGTGTGGGTCACGCCTGTCATAGGCTCTCAAGCGCGCAAGTGCGGACTCCACATACG
CGCTGGACCGTACGGCCATGCTACCGTTGAAATGCCGGAGTGGATCCACGCCCACACCACCAGCGACCCTTGGCACCCAC
CGGG-CCCCCTGGGGTTGAAGTTTAAGACAGTTCGCCCGGTGGCCCTGCCACGCGCGTTAGCGCCACCCCGCAACGTGCG
TGTGACCGGGTGCTACCAGTGCGGTACCCCCGCGCTGGTGGAAGGCCTTGCCCCTGGGGGAGGAAATTGCCACCTTACTG
TTAATGGCGAGGATGTCGGCGCCTTCCCTCCTGGGAAGTTTGTCACCGCCGCCCTCCTCAATACCCCCCCGCCCTACCAA
GTCAGCTGCGGGGGCGAGAGCGACCGCGCGAGCGCGCGGGTCATTGACCCCGCCGCGCAATCGTTTACCGGCGTGGTGTA
TGGCACACACACCACTGCTGTCTCGGAGACCCGGCAGACCTGGGCGGAGTGGGCTGCGGCCCATTGGTGGCAGCTCACCC
TGGGCGCCATTTGCGCCCTCCTACTCGCTGGCTTACTCGCTTGCTGTGCCAAATGCTTGTACTACTTGCGCGGCGCTATA
GCGCCGCGC
>RI3211_RVi_E1_Clone_12
GAGGAGGCTTTCACCTACCTCTGCACTGCACCGGGGTGCGCCACTCAAGCACCTGTCCCCGTGCGCCTTGTCGGC
GTCCGCTTTGAATCCAAGGTTGTAGACGGCGGCTGCTTTGCCCCATGGGACCTCGAGGCCACTGGAGCCTGCATTTGTGA
GATCCCCACTGATGTCTCGTGCGAGGGCTTGGGGGCCTGGGTACCCACAGCCCCTTGCGCGCGCATCTGGAATGGCACAC
AGCGCGCGTGCACCTTCTGGGCTGTCAACGCCTACTCCTCTGGCGGGTACGCGCAGCTGGCCTCTTACTTCAACCCTGGC
GGCAGCTACTACAAGCAGTACCACCCTACCGCGTGCCAGGTTGAACCTGCCTTTGGACACAGCGACGCGGCCTGCTGGGG
TTTCCCCACTGACACCGTGATGAGCGTGTTCGCCCTTGCTAGCTACGTCCAGCACCCCAATAAGACCGTCCGGGTCAAGT
TCCATACAGAGACCAGGACCGTCTGGCAACTCTCCGTCGCTGGCGCGTCGTGCAACGTCACCACTGAACATCCGTTTTGC
AACACGCCGCACGGACAACTCGAGGTCCAGGTCCCGCCCGACCCCGGGGACCTGGTTGAGTACATTATGAACCACACCGG
CAATCAGCAGTCCCGGTGGGGCCTCGGGAGCCCGAATTGCCATGGCCCCGATTGGGCCTCCCCGGTTTGCCAACGCCATT
CCCCTGACTGCTCGCGGCTTGTGGGCGCTACGCCAGAGCGTCCTCGGCTGCGCCTGGTCGACGCCGACGACCCCCTGCTG
CGCACTGCCCCCGGGCCCGGCGAGGTGTGGGTCACGCCTGTCATAGGCTCTCAAGCGCGCAAGTGCGGACTCCACATACG
CGCTGGACCGTACGGCCATGCTACCGTTGAAATGCCGGAGTGGATCCACGCCCACACCACCAGCGACCCTTGGCACCCAC
CGGG-CCCCCTGGGGTTGAAGTTTAAGACAGTTCGCCCGGTGGCCCTGCCACGCGCGTTAGCGCCACCCCGCAACGTGCG
TGTGACCGGGTGCTACCAGTGCGGTACCCCCGCGCTGGTGGAAGGCCTTGCCCCTGGGGGAGGAAATTGCCACCTTACTG
TTAATGGCGAGGATGTCGGCGCCTTCCCTCCTGGGAAGTTTGTCACCGCCGCCCTCCTCAATACCCCCCCGCCCTACCAA
GTCAGCTGCGGGGGCGAGAGCGACCGCGCGAGCGCGCGGGTCATTGACCCCGCCGCGCAATCGTTTACCGGCGTGGTGTA
TGGCACACACACCACTGCTGTCTCGGAGACCCGGCAGACCTGGGCGGAGTGGGCTGCGGCCCATTGGTGGCAGCTCACCC
TGGGCGCCATTTGCGCCCTCCTACTCGCTGGCTTACTCGCTTGCTGTGCCAAATGCTTGTACTACTTGCGCGGCGCTATA
GCGCCGCGC
>RI3211_RVi_E1_Clone_13
GAGGAGGCTTTCACCTACCTCTGCACTGCACCGGGGTGCGCCACTCAAGCACCTGTCCCCGTGCGCCTTGTCGGC
GTCCGCTTTGAATCCAAGGTTGTAGACGGCGGCTGCTTTGCCCCATGGGACCTCGAGGCCACTGGAGCCTGCATTTGTGA
GATCCCCACTGATGTCTCGTGCGAGGGCTTGGGGGCCTGGGTACCCACAGCCCCTTGCGCGCGCATCTGGAATGGCACAC
AGCGCGCGTGCACCTTCTGGGCTGTCAACGCCTACTCCTCTGGCGGGTACGCGCAGCTGGCCTCTTACTTCAACCCTGGC
GGCAGCTACTACAAGCAGTACCACCCTACCGCGTGCCAGGTTGAACCTGCCTTCGGACACAGCGACGCGGCCTGCTGGGG
TTTCCCCACTGACACCGTGATGAGCGTGTTCGCCCTTGCTAGCTACGTCCAGCACCCCAATAAGACCGTCCGGGTCAAGT
TCCACACAGAGACCAGGACCGTCTGGCAACTCTCCGTCGCTGGCGCGTCGTGCAACGTCACCACTGAACACCCGTTTTGC
AACACGCCGCACGGACAACTCGAGGTCCAGGTCCCGCCCGACCCCGGGGACCTGGTTGAGTACATTATGAACCACACCGG
CAATCAGCAGTCCCGGTGGGGCCTCGGGAGCCCGAATTGCCATGGCCCCGATTGGGCCTCCCCGGTTTGCCAACGCCATT
CCCCTGACTGCTCGCGGCTTGTGGGCGCTACGCCAGAGCGTCCTCGGCTGCGCCTGGTCGACGCCGACGACCCCCTGCTG
CGCACTGCCCCCGGGCCCGGCGAGGTGTGGGTCACGCCTGTCATAGGCTCTCAAGCGCGCAAGTGCGGACTCCACATACG
CGCTGGACCGTACGGCCATGCTACCGTTGAAATGCCGGAGTGGATCCACGCCCACACCACCAGCGACCCTTGGCACCCAC
CGGG-CCCCCTGGGGTTGAAGTTTAAGACAGTTCGCCCGGTGGCCCTGCCACGCGCGTTAGCGCCACCCCGCAACGTGCG
TGTGACCGGGTGCTACCAGTGCGGTACCCCCGCGCTGGTGGAAGGCCTTGCCCCTGGGGGAGGAAATTGCCACCTTACTG
TTAATGGCGAGGATGTCGGCGCCTTCCCTCCTGGGAAGTTTGTCACCGCCGCCCTCCTCAATACCCCCCCGCCCTACCAA
GTCAGCTGCGGGGGCGAGAGCGACCGCGCGAGCGCGCGGGTCATTGACCCCGCCGCGCAATCGTTTACCGGCGTGGTGTA
TGGCACACACACCACTGCTGTCTCGGAGACCCGGCAGACCTGGGCGGAGTGGGCTGCGGCCCATTGGTGGCAGCTCACCC
TGGGCGCCATTTGCGCCCTCCTACTCGCTGGCTTACTCGCTTGCTGTGCCAAATGCTTGTACTACTTGCGCGGCGCTATA
GCGCCGCGC
>RI3211_RVi_E1_Clone_14
GAGGAGGCTTTCACCTACCTCTGCACTGCACCGGGGTGCGCCACTCAAGCACCTGTCCCCGTGCGCCTTGTCGGC
GTCCGCTTTGAATCCAAGGTTGTAGACGGCGGCTGCTTTGCCCCATGGGACCTCGAGGCCACTGGAGCCTGCATTTGTGA
GATCCCCACTGATGTCTCGTGCGAGGGCTTGGGGGCCTGGGTACCCACAGCCCCTTGCGCGCGCATCTGGAATGGCACAC
AGCGCGCGTGCACCTTCTGGGCTGTCAACGCCTACTCCTCTGGCGGGTACGCGCAGCTGGCCTCTTACTTCAACCCTGGC
GGCAGCTACTACAAGCAGTACCACCCTACCGCGTGCCAGGTTGAACCTGCCTTCGGACACAGCGACGCGGCCTGCTGGGG
TTTCCCCACTGACACCGTGATGAGCGTGTTCGCCCTTGCTAGCTACGTCCAGCACCCCAATAAGACCGTCCGGGTCAAGT
TCCACACAGAGACCAGGACCGTCTGGCAACTCTCCGTCGCTGGCGCGTCGTGCAACGTCACCACTGAACACCCGTTTTGC
AACACGCCGCACGGACAACTCGAGGTCCAGGTCCCGCCCGACCCCGGGGACCTGGTTGAGTACATTATGAACCACACCGG
CAATCAGCAGTCCCGGTGGGGCCTCGGGAGCCCGAATTGCCATGGCCCCGATTGGGCCTCCCCGGTTTGCCAACGCCATT
CCCCTGACTGCTCGCGGCTTGTGGGCGCTACGCCAGAGCGTCCTCGGCTGCGCCTGGTCGACGCCGACGACCCCCTGCTG
CGCACTGCCCCAGGGCCCGGCGAGGTGTGGGTCACGCCTGTCATAGGCTCTCAAGCGCGCAAGTGCGGACTCCACATACG
CGCTGGACCGTACGGCCATGCTACCGTTGAAATGCCGGAGTGGATCCACGCCCACACCACCAGCGACCCTTGGCACCCAC
CGGG-CCCCCTGGGGTTGAAGTTTAAGACAGTTCGCCCGGTGGCCCTGCCACGCGCGTTAGCGCCACCCCGCAACGTGCG
TGTGACCGGGTGCTACCAGTGCGGTACCCCCGCGCTGGTGGAAGGCCTTGCCCCTGGGGGAGGAAATTGCCACCTTACTG
TTAATGGCGAGGATGTCGGCGCCTTCCCTCCTGGGAAGTTTGTCACCGCCGCCCTCCTCAATACCCCCCCGCCCTACCAA
GTCAGCTGCGGGGGCGAGAGCGACCGCGCGAGCGCGCGGGTCATTGACCCCGCCGCGCAATCGTTTACCGGCGTGGTGTA
TGGCACACACACCACTGCTGTCTCGGAGACCCGGCAGACCTGGGCGGAGTGGGCTGCGGCCCATTGGTGGCAGCTCACCC
TGGGCGCCATTTGCGCCCTCCTACTCGCTGGCTTACTCGCTTGCTGTGCCAAATGCTTGTACTACTTGCGCGGCGCTATA
GCGCCGCGC
>RI3211_RVi_E1_Clone_15
GAGGAGGCTTTCACCTACCTCTGCACTGCACCGGGGTGCGCCACTCAAGCACCTGTCCCCGTGCGCCTTGTCGGC
GTCCGCTTTGAATCCAAGGTTGTAGACGGCGGCTGCTTTGCCCCATGGGACCTCGAGGCCACTGGAGCCTGCATTTGTGA
GATCCCCACTGATGTCTCGTGCGAGGGCTTGGGGGCCTGGGTACCCACAGCCCCTTGCGCGCGCATCTGGAATGGCACAC
AGCGCGCGTGCACCTTCTGGGCTGTCAACGCCTACTCCTCTGGCGGGTACGCGCAGCTGGCCTCTTACTTCAACCCTGGC
GGCAGCTACTACAAGCAGTACCACCCTACCGCGTGCCAGGTTGAACCTGCCTTCGGACACAGCGACGCGGCCTGCTGGGG
TTTCCCCACTGACACCGTGATGAGCGTGTTCGCCCTTGCTAGCTACGTCCAGCACCCCAATAAGACCGTCCGGGTCAAGT
TCCATACAGAGACCAGGACCGTCTGGCAACTCTCCGTCGCTGGCGCGTCGTGCAACGTCACCACTGAACACCCGTTTTGC
AACACGCCGCACGGACAACTCGAGGTCCAGGTCCCGCCCGACCCCGGGGACCTGGTTGAGTACATTATGAACCACACCGG
CAATCAGCAGTCCCGGTGGGGCCTCGGGAGCCCGAATTGCCATGGCCCCGATTGGGCCTCCCCGGTTTGCCAACGCCATT
CCCCTGACTGCTCGCGGCTTGTGGGCGCTACGCCAGAGCGTCCTCGGCTGCGCCTGGTCGACGCCGACGACCCCCTGCTG
CGCACTGCCCCCGGGCCCGGCGAGGTGTGGGTCACGCCTGTCATAGGCTCTCAAGCGCGCAAGTGCGGACTCCACATACG
CGCTGGACCGTACGGCCATGCTACCGTTGAAATGCCGGAGTGGATCCACGCCCACACCACCAGCGACCCTTGGCACCCAC
CGGG-CCCCCTGGGGTTGAAGTTTAAGACAGTTCGCCCGGTGGCCCTGCCACGCGCGTTAGCGCCACCCCGCAACGTGCG
TGTGACCGGGTGCTACCAGTGCGGTACCCCCGCGCTGGTGGAAGGCCTTGCCCCTGGGGGAGGAAATTGCCACCTTACTG
TTAATGGCGAGGATGTCGGCGCCTTCCCTCCTGGGAAGTTTGTCACCGCCGCCCTCCTCAATACCCCCCCGCCCTACCAA
GTCAGCTGCGGGGGCGAGAGCGACCGCGCGAGCGCGCGGGTCATTGACCCCGCCGCGCAATCGTTTACCGGCGTGGTGTA
TGGCACACACACCACTGCTGTCTCGGAGACCCGGCAGACCTGGGCGGAGTGGGCTGCGGCCCATTGGTGGCAGCTCACCC
TGGGCGCCATTTGCGCCCTCCTACTCGCTGGCTTACTCGCTTGCTGTGCCAAATGCTTGTACTACTTGCGCGGCGCTATA
GCGCCGCGC
>RI3211_RVi_E1_Clone_16
GAGGAGGCTTTCACCTACCTCTGCACTGCACCGGGGTGCGCCACTCAAGCACCTGTCCCCGTGCGCCTTGTCGGC
GTCCGCTTTGAATCCAAGGTTGTAGACGGCGGCTGCTTTGCCCCATGGGACCTCGAGGCCACTGGAGCCTGCATTTGTGA
GATCCCCACTGATGTCTCGTGCGAGGGCTTGGGGGCCTGGGTACCCACAGCCCCTTGCGCGCGCATCTGGAATGGCACAC
AGCGCGCGTGCACCTTCTGGGCTGTCAACGCCTACTCCTCTGGCGGGTACGCGCAGCTGGCCTCTTACTTCAACCCTGGC
GGCAGCTACTACAAGCAGTACCACCCTACCGCGTGCCAGGTTGAACCTGCCTTTGGACACAGCGACGCGGCCTGCTGGGG
TTTCCCCACTGACACCGTGATGAGCGTGTTCGCCCTTGCTAGCTACGTCCAGCACCCCAATAAGACCGTCCGGGTCAAGT
TCCATACAGAGACCAGGACCGCCTGGCAACTCTCCGTCGCTGGCGCGTCGTGCAACGTCACCACTGAACATCCGTTTTGC
AACACGCCGCACGGACAACTCGAGGTCCAGGTCCCGCCCGACCCCGGGGACCTGGTTGAGTACATTATGAACCACACCGG
CAATCAGCAGTCCCGGTGGGGCCTCGGGAGCCCGAATTGCCATGGCCCCGATTGGGCCTCCCCGGTTTGCCAACGCCATT
CCCCTGACTGCTCGCGGCTTGTGGGCGCTACGCCAGAGCGTCCTCGGCTGCGCCTGGTCGACGCCGACGACCCCCTGCTG
CGCACTGCCCCAGGGCCCGGCGAGGTGTGGGTCACGCCTGTCATAGGCTCTCAAGCGCGCAAGTGCGGACTCCACATACG
CGCTGGACCGTACGGCCATGCTACCGTTGAAATGCCGGAGTGGATCCACGCCCACACCACCAGCGACCCTTGGCACCCAC
CGGG-CCCCCTGGGGTTGAAGTTTAAGACAGTTCGCCCGGTGGCCCTGCCACGCGCGTTAGCGCCACCCCGCAACGTGCG
TGTGACCGGGTGCTACCAGTGCGGTACCCCCGCGCTGGTGGAAGGCCTTGCCCCTGGGGGAGGAAATTGCCACCTTACTG
TTAATGGCGAGGATGTCGGCGCCTTCCCTCCTGGGAAGTTTGTCACCGCCGCCCTCCTCAATACCCCCCCGCCCTACCAA
GTCAGCTGCGGGGGCGAGAGCGACCGCGCGAGCGCGCGGGTCATTGACCCCGCCGCGCAATCGTTTACCGGCGTGGTGTA
TGGCACACACACCACTGCTGTCTCGGAGACCCGGCAGACCTGGGCGGAGTGGGCTGCGGCCCATTGGTGGCAGCTCACCC
TGGGCGCCATTTGCGCCCTCCTACTCGCTGGCTTACTCGCTTGCTGTGCCAAATGCTTGTACTACTTGCGCGGCGCTATA
GCGCCGCGC
>RI3211_RVi_E1_Clone_17
GAGGAGGCTTTCACCTACCTCTGCACTGCACCGGGGTGCGCCACTCAAGCACCTGTCCCCGTGCGCCTTGTCGGC
GTCCGCTTTGAATCCAAGGTTGTAGACGGCGGCTGCTTTGCCCCATGGGACCTCGAGGCCACTGGAGCCTGCATTTGTGA
GATCCCCACTGATGTCTCGTGCGAGGGCTTGGGGGCCTGGGTACCCGCAGCCCCTTGCGCGCGCATCTGGAATGGCACAC
AGCGCGCGTGCACCTTCTGGGCTGTCAACGCCTACTCCTCTGGCGGGTACGCGCAGCTGGCCTCTTACTTCAACCCTGGC
GGCAGCTACTACAAGCAGTACCACCCTACCGCGTGCCAGGTTGAACCTGCCTTTGGACACAGCGACGCGGCCTGCTGGGG
TTTCCCCACTGACACCGTGATGAGCGTGTTCGCCCTTGCTAGCTACGTCCAGCACCCCAATAAGACCGTCCGGGTCAAGT
TCCATACAGAGACCAGGACCGTCTGGCAACTCTCCGTCGCTGGCGCGTCGTGCAACGTCACCACTGAACACCCGTTTTGC
AACACGCCGCACGGACAACTCGAGGTCCAGGTCCCGCCCGACCCCGGGGACCTGGTTGAGTACATTATGAACCACACCGG
CAATCAGCAGTCCCGGTGGGGCCTCGGGAGCCCGAATTGCCATGGCCCCGATTGGGCCTCCCCGGTTTGCCAACGCCATT
CCCCTGACTGCTCGCGGCTTGTGGGCGCTACGCCAGAGCGTCCTCGGCTGCGCCTGGTCGACGCCGACGACCCCCTGCTG
CGCACTGCCCCCGGGCCCGGCGAGGTGTGGGTCACGCCTGTCATAGGCTCTCAAGCGCGCAAGTGCGGACTCCACATACG
CGCTGGACCGTACGGCCATGCTACCGTTGAAATGCCGGAGTGGATCCACGCCCACACCACCAGCGACCCTTGGCACCCAC
CGGG-CCCCCTGGGGTTGAAGTTTAAGACAGTTCGCCCGGTGGCCCTGCCACGCGCGTTAGCGCCACCCCGCAACGTGCG
TGTGACCGGGTGCTACCAGTGCGGTACCCCCGCGCTGGTGGAAGGCCTTGCCCCTGGGGGAGGAAATTGCCACCTTACTG
TTAATGGCGAGGATGTCGGCGCCTTCCCTCCTGGGAAGTTTGTCACCGCCGCCCTCCTCAATACCCCCCCGCCCTACCAA
GTCAGCTGCGGGGGCGAGAGCGACCGCGCGAGCGCGCGGGTCATTGACCCCGCCGCGCAATCGTTTACCGGCGTGGTGTA
TGGCACACACACCACTGCTGTCTCGGAGACCCGGCAGACCTGGGCGGAGTGGGCTGCGGCCCATTGGTGGCAGCTCACCC
TGGGCGCCATTTGCGCCCTCCTACTCGCTGGCTTACTCGCTTGCTGTGCCAAATGCTTGTACTACTTGCGCGGCGCTATA
GCGCCGCGC
>RI3211_RVi_E1_Clone_18
GAGGAGGCTTTCACCTACCTCTGCACTGCACCGGGGTGCGCCACTCAAGCACCTGTCCCCGTGCGCCTTGTCGGC
GTCCGCTTTGAATCCAAGGTTGTAGACGGCGGCTGCTTTGCCCCATGGGACCTCGAGGCCACTGGAGCCTGCATTTGTGA
GATCCCCACTGATGTCTCGTGCGAGGGCTTGGGGGCCTGGGTACCCACAGCCCCTTGCGCGCGCATCTGGAATGGCACAC
AGCGCGCGTGCACCTTCTGGGCTGTCAACGCCTACTCTTCTGGCGGGTACGCGCAGCTGGCCTCTTACTTCAACCCTGGC
GGCAGCTACTACAAGCAGTACCACCCTACCGCGTGCCAGGTTGAACCTGCCTTTGGACACAGCGACGCGGCCTGCTGGGG
TTTCCCCACTGACACCGTGATGAGCGTGTTCGCCCTTGCTAGCTACGTCCAGCACCCCAATAAGACCGTCCGGGTCAAGT
TCCATACAGAGACCAGGACCGTCTGGCAACTCTCCGTCGCTGGCGCGTCGTGCAACGTCACCACTGAACACCCGTTTTGC
AACACGCCGCACGGACAACTCGAGGTCCAGGTCCCGCCCGACCCCGGGGACCTGGTTGAGTACATTATGAACCACACCGG
CAATCAGCAGTCCCGGTGGGGCCTCGGGAGCCCGAATTGCCATGGCCCCGATTGGGCCTCCCCGGTTTGCCAACGCCATT
CCCCTGACTGCTCGCGGCTTGTGGGCGCTACGCCAGAGCGTCCTCGGCTGCGCCTGGTCGACGCCGACGACCCCCTGCTG
CGCACTGCCCCAGGGCCCGGCGAGGTGTGGGTCACGCCTGTCATAGGCTCTCAAGCGCGCAAGTGCGGACTCCACATACG
CGCTGGACCGTACGGCCATGCTACCGTTGAAATGCCGGAGTGGATCCACGCCCACACCACCAGCGACCCTTGGCACCCAC
CGGG-CCCCCTGGGGTTGAAGTTTAAGACAGTTCGCCCGGTGGCCCTGCCACGCGCGTTAGCGCCACCCCGCAACGTGCG
TGTGACCGGGTGCTACCAGTGCGGTACCCCCGCGCTGGTGGAAGGCCTTGCCCCTGGGGGAGGAAATTGCCACCTTACTG
TTAATGGCGAGGATGTCGGCGCCTTCCCTCCTGGGAAGTTTGTCACCGCCGCCCTCCTCAATACCCCCCCGCCCTACCAA
GTCAGCTGCGGGGGCGAGAGCGACCGCGCGAGCGCGCGGGTCATTGACCCCGCCGCGCAATCGTTTACCGGCGTGGTGTA
TGGCACACACACCACTGCTGTCTCGGAGACCCGGCAGACCTGGGCGGAGTGGGCTGCGGCCCATTGGTGGCAGCTCACCC
TGGGCGCCATTTGCGCCCTCCTACTCGCTGGCTTACTCGCTTGCTGTGCCAAATGCTTGTACTACTTGCGCGGCGCTATA
GCGCCGCGC
>RI3211_RVi_E1_Clone_19
GAGGAGGCTTTCACCTACCTCTGCACTGCACCGGGGTGCGCCACTCAAGCACCTGTCCCCGTGCGCCTTGTCGGC
GTCCGCTTTGAATCCAAGGTTGTAGACGGCGGCTGCTTTGCCCCATGGGACCTCGAGGCCACTGGAGCCTGCATTTGTGA
GATCCCCACTGATGTCTCGTGCGAGGGCTTGGGGGCCTGGGTACCCACAGCCCCTTGCGCGCGCATCTGGAATGGCACAC
AGCGCGCGTGCACCTTCTGGGCTGTCAACGCCTACTCCTCTGGCGGGTACGCGCAGCTGGCCTCTTACTTCAACCCTGGC
GGCAGCTACTACAAGCAGTACCACCCTACCGCGTGCCAGGTTGAACCTGCCTTTGGACACAGCGACGCGGCCTGCTGGGG
TTTCCCCACTGACACCGTGATGAGCGTGTTCGCCCTTGCTAGCTACGTCCAGCACCCCAATAAGACCGTCCGGGTCAAGT
TCCATACAGAGACCAGGACCGTCTGGCAACTCTCCGTCGCTGGCGCGTCGTGCAACGTCACCACTGAACACCCGTTTTGC
AACACGCCGCACGGACAACTCGAGGTCCAGGTCCCGCCCGACCCCGGGGACCTGGTTGAGTACATTATGAACCACACCGG
CAATCAGCAGTCCCGGTGGGGCCTCGGGAGCCCGAATTGCCATGGCCCCGATTGGGCCTCCCCGGTTTGCCAACGCCATT
CCCCTGACTGCTCGCGGCTTGTGGGCGCTACGCCAGAGCGTCCTCGGCTGCGCCTGGTCGACGCCGACGACCCCCTGCTG
CGCACTGCCCCCGGGCCCGGCGAGGTGTGGGTCACGCCTGTCATAGGCTCTCAAGCGCGCAAGTGCGGACTCCACATACG
CGCTGGACCGTACGGCCATGCTACCGTTGAAATGCCGGAGTGGATCCACGCCCACACCACCAGCGACCCTTGGCACCCAC
CGGG-CCCCCTGGGGTTGAAGTTTAAGACAGTTCGCCCGGTGGCCCTGCCACGCGCGTTAGCGCCACCCCGCAACGTGCG
TGTGACCGGGTGCTACCAGTGCGGTACCCCCGCGCTGGTGGAAGGCCTTGCCCCTGGGGGAGGAAATTGCCACCTTACTG
TTAATGGCGAGGATGTCGGCGCCTTCCCTCCTGGGAAGTTTGTCACCGCCGCCCTCCTCAATACCCCCCCGCCCTACCAA
GTCAGCTGCGGGGGCGAGAGCGACCGCGCGAGCGCGCGGGTCATTGACCCCGCCGCGCAATCGTTTACCGGCGTGGTGTA
TGGCACACACACCACTGCTGTCTCGGAGACCCGGCAGACCTGGGCGGAGTGGGCTGCGGCCCATTGGTGGCAGCTCACCC
TGGGCGCCATTTGCGCCCTCCTACTCGCTGGCTTACTCGCTTGCTGTGCCAAATGCTTGTACTACTTGCGCGGCGCTATA
GCGCCGCGC
>RI3211_RVi_E1_Clone_20
GAGGAGGCTTTCACCTACCTCTGCACTGCACCGGGGTGCGCCACTCAAGCACCTGTCCCCGTGCGCCTTGTCGGC
GTCCGCTTTGAATCCAAGGTTGTAGACGGCGGCTGCTTTGCCCCATGGGACCTCGAGGCCACTGGAGCCTGCATTTGTGA
GATCCCCACTGATGTCTCGTGCGAGGGCTTGGGGGCCTGGGTACCCACAGCCCCTTGCGCGCGCATCTGGAATGGCACAC
AGCGCGCGTGCACCTTCTGGGCTGTCAACGCCTACTCCTCTGGCGGGTACGCGCAGCTGGCCTCTTACTTCAACCCTGGC
GGCAGCTACTACAAGCAGTACCACCCTACCGCGTGCCAGGTTGAACCTGCCTTTGGACACAGCGACGCGGCCTGCTGGGG
TTTCCCCACTGACACCGTGATGAGCGTGTTCGCCCTTGCTAGCTACGTCCAGCACCCCAATAAGACCGTCCGGGTCAAGT
TCCATACAGAGACCAGGACCGTCTGGCAACTCTCCGTCGCTGGCGCGTCGTGCAACGTCACCACTGAACATCCGTTTTGC
AACACGCCGCACGGACAACTCGAGGTCCAGGTCCCGCCCGACCCCGGGGACCTGGTTGAGTACATTATGAACCACACCGG
CAATCAGCAGTCCCGGTGGGGCCTCGGGAGCCCGAATTGCCATGGCCCCGATTGGGCCTCCCCGGTTTGCCAACGCCATT
CCCCTGACTGCTCGCGGCTTGTGGGCGCTACGCCAGAGCGTCCTCGGCTGCGCCTGGTCGACGCCGACGACCCCCTGCTG
CGCACTGCCCCCGGGCCCGGCGAGGTGTGGGTCACGCCTGTCATAGGCTCTCAAGCGCGCAAGTGCGGACTCCACATACG
CGCTGGACCGTACGGCCATGCTACCGTTGAAATGCCGGAGTGGATCCACGCCCACACCACCAGCGACCCTTGGCACCCAC
CGGG-CCCCCTGGGGTTGAAGTTTAAGACAGTTCGCCCGGTGGCCCTGCCACGCGCGTTAGCGCCACCCCGCAACGTGCG
TGTGACCGGGTGCTACCAGTGCGGTACCCCCGCGCTGGTGGAAGGCCTTGCCCCTGGGGGAGGAAATTGCCACCTTACTG
TTAATGGCGAGGATGTCGGCGCCTTCCCTCCTGGGAAGTTTGTCACCGCCGCCCTCCTCAATACCCCCCCGCCCTACCAA
GTCAGCTGCGGGGGCGAGAGCGACCGCGCGAGCGCGCGGGTCATTGACCCCGCCGCGCAATCGTTTACCGGCGTGGTGTA
TGGCACACACACCACTGCTGTCTCGGAGACCCGGCAGACCTGGGCGGAGTGGGCTGCGGCCCATTGGTGGCAGCTCACCC
TGGGCGCCATTTGCGCCCTCCTACTCGCTGGCTTACTCGCTTGCTGTGCCAAATGCTTGTACTACTTGCGCGGCGCTATA
GCGCCGCGC
>CA6944_RVi_E1_Clone_1
GAGGAGGCTTTCACCTACCTCTGCACTGCACCCGGGTGCGCCACTCAAGCACCTGTCCCCGTGCGCCTCGTTGGC
GTCCGCTTTGAGTCCAAGATTGTGGACGGCGGCTGCTTTGCCCCATGGGACCTCGAGGCCACTGGAGCCTGCATTTGCGA
GATCCCCACTGATGTCTCGTGCGAGGGCTTGGGGGCCTGGGTACCCACAGCCCCTTGCGCGCGCATCTGGAATGGCACAC
AGCGCGCGTGCACCCTCTGGGCTATCAACGCCTACTCCTCTGGCGGGTACGCGCAGCTGGCCTCTTACTTTAACCCTGGC
GGCAGCTACTACAAGCAGTACCACCCTACCGCTTGCGAGGTTGAACCTGCCTTCGGACACAGCGACGCGGCCTGCTGGGG
CTTCCCCACCGACACCGTGATGAGCGTGTTCGCCCTTGCTAGCTACGTCCAGCACCCTCACAAGACCGTCCGGGTCAAGT
TCCATACAGAGACCAGGACCGTCTGGCAACTCTCCGTTGCTGGCGTGTCGTGCAACGTCACCACTGAACACCCGTTCTGC
AACACGCCGCACGGACAGCTCGAGGTCCAGGTCCCGCCCGACCCCGGGGACCTGGTTGAGTACATTATGAACCACACCGG
CAATCAGCAGTCCCGGTGGGGCCTCGGTAGCCCGAATTGCCATGGCCCCGATTGGGCCTCCCCGGTTTGCCAACGCCATT
CCCCTGACTGCTCGCGGGTTGTGGGGGCTACGCCAGAGCGCCCCCGGCTGCGCCTGGTCGACGTTGACGACCCCCTGCTG
CGCACTGCCCCTGGGCCCGGTGAGGTGTGGGTCACGCCTGTCATGGGCGCTCAGGCGCGCAAGTGCGGACTCCACATACG
CGCTGGACCGTACGGCCATGCTACCGTCGAAATGCCCGAGTGGATTCACGCCCACACCACCAGTGACCCCTGGCACCCAC
CGGGCCCCTTGGGGCTGAAGTTCAAGACAGTTCGCCCGGTGGCCCTGCCACGCGTGTTAGCGCCACCCCGCAATGTGCGT
GTGACCGGGTGCTACCGGTGCGGTACCCCCGCGCTGTTGGAAGGCCTTGCTCCCGGGGGAGGGAATTGCCATCTCACCGT
CAATGGCGAGGATGTCGGCGCCTTCCCCCCTGGGAAGTTCGTCACCACCGCCCTCCTTAACACCCCCCCGCCCTACCAAG
TCAGCTGCGGGGGAGAGAGCGATCGCGCGAGCGCGCGGGTCATTGACCCCGCCGCGCAATCGTTTACCGGCGTGGTGTAT
GGCACACACACCACTGCTGTGTCGGAGACCCGGCAGACCTGGGCGGAGTGGGCTGCTGCCCATTGGTGGCAGCTCACTCT
GGGCGCCATTTGCGCCCTCCTACTCGCTGGCTTACTCGCTTGCTGTGCCAAATGCTTGTACTACTTGCGCGGCGCTATAG
CGCCGCGC
>CA6944_RVi_E1_Clone_2
GAGGAGGCTTTCACCTACCTCTGCACTGCACCCGGGTGCGCCACTCAAGCACCTGTCCCCGTGCGCCTCGTTGGC
GTCCGCTTTGAGTCCAAGATTGTGGACGGCGGCTGCTTTGCCCCATGGGACCTCGAGGCCACTGGAGCCTGCATTTGCGA
GATCCCCACTGATGTCTCGTGCGAGGGCTTGGGGGCCTGGGTACCCACAGCCCCTTGCGCGCGCATCTGGAATGGCACAC
AGCGCGCGTGCACCCTCTGGGCTATCAACGCCTACTCCTCTGGCGGGTACGCGCAGCTGGCCTCTTACTTTAACCCTGGC
GGCAGCTACTACAAGCAGTACCACCCTACCGCTTGCGAGGTTGAACCTGCCTTCGGACACAGCGACGCGGCCTGCTGGGG
CTTCCCCACCGACACCGTGATGAGCGTGTTCGCCCTTGCTAGCTACGTCCAGCACCCTCACAAGACCGTCCGGGTCAAGT
TCCATACAGAGACCAGGACCGTCTGGCAACTCTCCGTTGCTGGCGTGTCGTGCAACGTCACCACTGAACACCCGTTCTGC
AACACGCCGCACGGACAGCTCGAGGTCCAGGTCCCGCCCGACCCCGGGGACCTGGTTGAGTACATTATGAACCACACCGG
CAATCAGCAGTCCCGGTGGGGCCTCGGTAGCCCGAATTGCCATGGCCCCGATTGGGCCTCCCCGGTTTGCCAACGCCATT
CCCCTGACTGCTCGCGGGTTGTGGGGGCTACGCCAGAGCGCCCCCGGCTGCGCCTGGTCGACGTTGACGACCCCCTGCTG
CGCACTGCCCCTGGGCCCGGTGAGGTGTGGGTCACGCCTGTCATGGGCGCTCAGGCGCGCAAGTGCGGACTCCACATACG
CGCTGGACCGTACGGCCATGCTACCGTCGAAATGCCCGAGTGGATTCACGCCCACACCACCAGTGACCCCTGGCACCCAC
CGGGCCCCTTGGGGCTGAAGTTCAAGACAGTTCGCCCGGTGGCCCTGCCACGCGTGTTAGCGCCACCCCGCAATGTGCGT
GTGACCGGGTGCTACCGGTGCGGTACCCCCGCGCTGGTGGAAGGCCTTGCTCCCGGGGGAGGGAATTGCCATCTCACCGT
CAATGGCGAGGATGTCGGCGCCTTCCCCCCTGGGAAGTTCGTCACCACCGCCCTCCTTAACACCCCCCCGCCCTACCAAG
TCAGCTGCGGGGGAGAGAGCGATCGCGCGAGCGCGCGGGTCATTGACCCCGCCGCGCAATCGTTTACCGGCGTGGTGTAT
GGCACACACACCACTGCTGTGTCGGAGACCCGGCAGACCTGGGCGGAGTGGGCTGCTGCCCATTGGTGGCAGCTCACTCT
GGGCGCCATTTGCGCCCTCCTACTCGCTGGCTTACTCGCTTGCTGTGCCAAATGCTTGTACTACTTGCGCGGCGCTATAG
CGCCGCGC
>CA6944_RVi_E1_Clone_3
GAGGAGGCTTTCACCTACCTCTGCACTGCACCCGGGTGCGCCACTCAAGCACCTGTCCCCGTGCGCCTCGTTGGC
GTCCGCTTTGAGTCCAAGATTGTGGACGGCGGCTGCTTTGCCCCATGGGACCTCGAGGCCACTGGAGCCTGCATTTGCGA
GATCCCCACTGATGTCTCGTGCGAGGGCTTGGGGGCCTGGGTACCCACAGCCCCTTGCGCGCGCATCTGGAATGGCACAC
AGCGCGCGTGCACCCTCTGGGCTATCAACGCCTACTCCTCTGGCGGGTACGCGCAGCTGGCCTCTTACTTTAACCCTGGC
GGCAGCTACTACAAGCAGTACCACCCTACCGCTTGCGAGGTTGAACCTGCCTTCGGACACAGCGACGCGGCCTGCTGGGG
CTTCCCCATCGACACCGTGATGAGCGTGTTCGCCCTTGCTAGCTACGTCCAGCACCCTCACAAGACCGTCCGGGTCAAGT
TCCATACAGAGACCAGGACCGTCTGGCAACTCTCCGTTGCTGGCGTGTCGTGCAACGTCACCACTGAACACCCGTTCTGC
AACACGCCGCACGGACAGCTCGAGGTCCAGGTCCCGCCCGACCCCGGGGACCTGGTTGAGTACATTATGAACCACACCGG
CAATCAGCAGTCCCGGTGGGGCCTCGGTAGCCCGAATTGCCATGGCCCCGATTGGGCCTCCCCGGTTTGCCAACGCCATT
CCCCTGACTGCTCGCGGGTTGTGGGGGCTACGCCAGAGCGCCCCCGGCTGCGCCTGGTCGACGTTGACGACCCCCTGCTG
CGCACTGCCCCTGGGCCCGGTGAGGTGTGGGTCACGCCTGTCATGGGCGCTCAGGCGCGCAAGTGCGGACTCCACATACG
CGCTGGACCGTACGGCCATGCTACCGTCGAAATGCCCGAGTGGATTCACGCCCACACCACCAGTGACCCCTGGCACCCAC
CGGGCCCCTTGGGGCTGAAGTTCAAGACAGTTCGCCCGGTGGCCCTGCCACGCGTGTTAGCGCCACCCCGCAATGTGCGT
GTGACCGGGTGCTACCGGTGCGGTACCCCCGCGCTGGTGGAAGGCCTTGCTCCCGGGGGAGGGAATTGCCATCTCACCGT
CAATGGCGAGGATGTCGGCGCCTTCCCCCCTGGGAAGTTCGTCACCACCGCCCTCCTTAACACCCCCCCGCCCTACCAAG
TCAGCTGCGGGGGAGAGAGCGATCGCGCGAGCGCGCGGGTCATTGACCCCGCCGCGCAATCGTTTACCGGCGTGGTGTAT
GGCACACACACCACTGCTGTGTCGGAGACCCGGCAGACCTGGGCGGAGTGGGCTGCTGCCCATTGGTGGCAGCTCACTCT
GGGCGCCATTTGCGCCCTCCTACTCGCTGGCTTACTCGCTTGCTGTGCCAAATGCTTGTACTACTTGCGCGGCGCTATAG
CGCCGCGC
>CA6944_RVi_E1_Clone_4
GAGGAGGCTTTCACCTACCTCTGCACTGCACCCGGGTGCGCCACTCAAGCACCTGTCCCCGTGCGCCTCGTTGGC
GTCCGCTTTGAGTCCAAGATTGTGGACGGCGGCTGCTTTGCCCCATGGGACCTCGAGGCCACTGGAGCCTGCATTTGCGA
GATCCCCACTGATGTCTCGTGCGAGGGCTTGGGGGCCTGGGTACCCACAGCCCCTTGCGCGCGCATCTGGAATGGCACAC
AGCGCGCGTGCACCCTCTGGGCTATCAACGCCTACTCCTCTGGCGGGTACGCGCAGCTGGCCTCTTACTTTAACCCTGGC
GGCAGCTACTACAAGCAGTACCACCCTACCGCTTGCGAGGTTGAACCTGCCTTCGGACACAGCGACGCGGCCTGCTGGGG
CTTCCCCACCGACACCGTGATGAGCGTGTTCGCCCTTGCTAGCTACGTCCAGCACCCTCACAAGACCGTCCGGGTCAAGT
TCCATACAGAGACCAGGACCGTCTGGCAACTCTCCGTTGCTGGCGTGTCGTGCAACGTCACCACTGAACACCCGTTCTGC
AACACGCCGCACGGACAGCTCGAGGTCCAGGTCCCGCCCGACCCCGGGGACCTGGTTGAGTACATTATGAACCACACCGG
CAATCAGCAGTCCCGGTGGGGCCTCGGTAGCCCGAATTGCCATGGCCCCGATTGGGCCTCCCCGGTTTGCCAACGCCATT
CCCCTGACTGCTCGCGGGTTGTGGGGGCTACGCCAGAGCGCCCCCGGCTGCGCCTGGTCGACGTTGACGACCCCCTGCTG
CGCACTGCCCCTGGGCCCGGTGAGGTGTGGGTCACGCCTGTCATGGGCGCTCAGGCGCGCAAGTGCGGACTCCACATACG
CGCTGGACCGTACGGCCATGCTACCGTCGAAATGCCCGAGTGGATTCACGCCCACACCACCAGTGACCCCTGGCACCCAC
CGGGCCCCTTGGGGCTGAAGTTCAAGACAGTTCGCCCGGTGGCCCTGCCACGCGTGTTAGCGCCACCCCGCAATGTGCGT
GTGACCGGGTGCTACCGGTGCGGTACCCCCGCGCTGGTGGAAGGCCTTGCTCCCGGGGGAGGGAATTGCCATCTCACCGT
CAATGGCGAGGATGTCGGCGCCTTCCCCCCTGGGAAGTTCGTCACCACCGCCCTCCTTAACACCCCCCCGCCCTACCAAG
TCAGCTGCGGGGGAGAGAGCGATCGCGCGAGCGCGCGGGTCATTGACCCCGCCGCGCAATCGTTTACCGGCGTGGTGTAT
GGCACACACACCACTGCTGTGTCGGAGACCCGGCAGACCTGGGCGGAGTGGGCTGCTGCCCATTGGTGGCAGCTCACTCT
GGGCGCCATTTGCGCCCTCCTACTCGCTGGCTTACTCGCTTGCTGTGCCAAATGCTTGTACTACTTGCGCGGCGCTATAG
CGCCGCGC
>CA6944_RVi_E1_Clone_5
GAGGAGGCTTTCACCTACCTCTGCACTGCACCCGGGTGCGCCACTCAAGCACCTGTCCCCGTGCGCCTCGTTGGC
GTCCGCTTTGAGTCCAAGATTGTGGACGGCGGCTGCTTTGCCCCATGGGACCTCGAGGCCACTGGAGCCTGCATTTGCGA
GATCCCCACTGATGTCTCGTGCGAGGGCTTGGGGGCCTGGGTACCCACAGCCCCTTGCGCGCGCATCTGGAATGGCACAC
AGCGCGCGTGCACCCTCTGGGCTATCAACGCCTACTCCTCTGGCGGGTACGCGCAGCTGGCCTCTTACTTTAACCCTGGC
GGCAGCTACTACAAGCAGTACCACCCTACCGCTTGCGAGGTTGAACCTGCCTTCGGACACAGCGACGCGGCCTGCTGGGG
CTTCCCCACCGACACCGTGATGAGCGTGTTCGCCCTTGCTAGCTACGTCCAGCACCCTCACAAGACCGTCCGGGTCAAGT
TCCATACAGAGACCAGGACCGTCTGGCAACTCTCCGTTGCTGGCGTGTCGTGCAACGTCACCATTGAACACCCGTTCTGC
AACACGCCGCACGGACAGCTCGAGGTCCAGGTCCCGCCCGACCCCGGGGACCTGGTTGAGTACATTATGAACCACACCGG
CAATCAGCAGTCCCGGTGGGGCCTCGGTAGCCCGAATTGCCATGGCCCCGATTGGGCCTCCCCGGTTTGCCAACGCCATT
CCCCTGACTGCTCGCGGGTTGTGGGGGCTACGCCAGAGCGCCCCCGGCTGCGCCTGGTCGACGTTGACGACCCCCTGCTG
CGCACTGCCCCTGGGCCCGGTGAGGTGTGGGTCACGCCTGTCATGGGCGCTCAGGCGCGCAAGTGCGGACTCCACATACG
CGCTGGACCGTACGGCCATGCTACCGTCGAAATGCCCGAGTGGATTCACGCCCACACCACCAGTGACCCCTGGCACCCAC
CGGGCCCCTTGGGGCTGAAGTTCAAGACAGTTCGCCCGGTGGCCCTGCCACGCGTGTTAGCGCCACCCCGCAATGTGCGT
GTGACCGGGTGCTACCGGTGCGGTACCCCCGCGCTGGTGGAAGGCCTTGCTCCCGGGGGAGGGAATTGCCATCTCACCGT
CAATGGCGAGGATGTCGGCGCCTTCCCCCCTGGGAAGTTCGTCACCACCGCCCTCCTTAACACCCCCCCGCCCTACCAAG
TCAGCTGCGGGGGAGAGAGCGATCGCGCGAGCGCGCGGGTCATTGACCCCGCCGCGCAATCGTTTACCGGCGTGGTGTAT
GGCACACACACCACTGCTGTGTCGGAGACCCGGCAGACCTGGGCGGAGTGGGCTGCTGCCCATTGGTGGCAGCTCACTCT
GGGCGCCATTTGCGCCCTCCCACTCGCTGGCTTACTCGCTTGCTGTGCCAAATGCTTGTACTACTTGTGCGGCGCTATAG
CGCCGCGC
>CA6944_RVi_E1_Clone_6
GAGGAGGCTTTCACCTACCTCTGCACTGCACCCGGGTGCGCCACTCAAGCACCTGTCCCCGTGCGCCTCGTTGGC
GTCCGCTTTGAGTCCAAGATTGTGGACGGCGGCTGCTTTGCCCCATGGGACCTCGAGGCCACTGGAGCCTGCATTTGCGA
GATCCCCACTGATGTCTCGTGCGAGGGCTTGGGGGCCTGGGTACCCACAGCCCCTTGCGCGCGCATCTGGAATGGCACAC
AGCGCGCGTGCACCCTCTGGGCTATCAACGCCTACTCCTCTGGCGGGTACGCGCAGCTGGCCTCTTACTTTAACCCTGGC
GGCAGCTACTACAAGCAGTACCACCCTACCGCTTGCGAGGTTGAACCTGCCTTCGGACACAGCGACGCGGCCTGCTGGGG
CTTCCCCACCGACACCGTGATGAGCGTGTTCGCCCTTGCTAGCTACGTCCAGCACCCTCACAAGACCGTCCGGGTCAAGT
TCCATACAGAGACCAGGACCGTCTGGCAACTCTCCGTTGCTGGCGTGTCGTGCAACGTCACCACTGAACACCCGTTCTGC
AACACGCCGCACGGACAGCTCGAGGTCCAGGTCCCGCCCGACCCCGGGGACCTGGTTGAGTACATTATGAACCACACCGG
CAATCAGCAGTCCCGGTGGGGCCTCGGTAGCCCGAATTGCCATGGCCCCGATTGGGCCTCCCCGGTTTGCCAACGCCATT
CCCCTGACTGCTCGCGGGTTGTGGGGGCTACGCCAGAGCGCCCCCGGCTGCGCCTGGTCGACGTTGACGACCCCCTGCTG
CGCACTGCCCCTGGGCCCGGTGAGGTGTGGGTCACGCCTGTCATGGGCGCTCAGGCGCGCAAGTGCGGACTCCACATACG
CGCTGGACCGTACGGCCATGCTACCGTCGAAATGCCCGAGTGGATTCACGCCCACACCACCAGTGACCCCTGGCACCCAC
CGGGCCCCTTGGGGCTGAAGTTCAAGACAGTTCGCCCGGTGGCCCTGCCACGCGTGTTAGCGCCACCCCGCAATGTGCGT
GTGACCGGGTGCTACCGGTGCGGTACCCCCGCGCTGGTGGAAGGCCTTGCTCCCGGGGGAGGGAATTGCCATCTCACCGT
CAATGGCGAGGATGTCGGCGCCTTCCCCCCTGGGAAGTTCGTCACCACCGCCCTCCTTAACACCCCCCCGCCCTACCAAG
TCAGCTGCGGGGGAGAGAGCGATCGCGCGAGCGCGCGGGTCATTGACCCCGCCGCGCAATCGTTTACCGGCGTGGTGTAT
GGCACACACACCACTGCTGTGTCGGAGACCCGGCAGACCTGGGCGGAGTGGGCTGCTGCCCATTGGTGGCAGCTCACTCT
GGGCGCCATTTGCGCCCTCCTACTCGCTGGCTTACTCGCTTGCTGTGCCAAATGCTTGTACTACTTGCGCGGCGCTATAG
CGCCGCGC
>CA6944_RVi_E1_Clone_7
GAGGAGGCTTTCACCTACCTCTGCACTGCACCCGGGTGCGCCACTCAAGCACCTGTCCCCGTGCGCCTCGTTGGC
GTCCGCTTTGAGTCCAAGATTGTGGACGGCGGCTGCTTTGCCCCATGGGACCTCGAGGCCACTGGAGCCTGCATTTGCGA
GATCCCCACTGATGTCTCGTGCGAGGGCTTGGGGGCCTGGGTACCCACAGCCCCTTGCGCGCGCATCTGGAATGGCACAC
AGCGCGCGTGCACCCTCTGGGCTATCAACGCCTACTCCTCTGGCGGGTACGCGCAGCTGGCCTCTTACTTTAACCCTGGC
GGCAGCTACTACAAGCAGTACCACCCTACCGCTTGCGAGGTTGAACCTGCCTTCGGACACAGCGACGCGGCCTGCTGGGG
CTTCCCCACCGACACCGTGATGAGCGTGTTCGCCCTTGCTAGCTACGTCCAGCACCCTCACAAGACCGTCCGGGTCAAGT
TCCATACAGAGACCAGGACCGTCTGGCAACTCTCCGTTGCTGGCGTGTCGTGCAACGTCACCACTGAACACCCGTTCTGC
AACACGCCGCACGGACAGCTCGAGGTCCAGGTCCCGCCCGACCCCGGGGACCTGGTTGAGTACATTATGAACCACACCGG
CAATCAGCAGTCCCGGTGGGGCCTCGGTAGCCCGAATTGCCATGGCCCCGATTGGGCCTCCCCGGTTTGCCAACGCCATT
CCCCTGACTGCTCGCGGGTTGTGGGGGCTACGCCAGAGCGCCCCCGGCTGCGCCTGGTCGACGTTGACGACCCCCTGCTG
CGCACTGCCCCTGGGCCCGGTGAGGTGTGGGTCACGCCTGTCATGGGCGCTCAGGCGCGCAAGTGCGGACTCCACATACG
CGCTGGACCGTACGGCCATGCTACCGTCGAAATGCCCGAGTGGATTCACGCCCACACCACCAGTGACCCCTGGCACCCAC
CGGGCCCCTTGGGGCTGAAGTTCAAGACAGTTCGCCCGGTGGCCCTGCCACGCGTGTTAGCGCCACCCCGCAATGTGCGT
GTGACCGGGTGCTACCGGTGCGGTACCCCCGCGCTGGTGGAAGGCCTTGCTCCCGGGGGAGGGAATTGCCATCTCACCGT
CAATGGCGAGGATGTCGGCGCCTTCCCCCCTGGGAAGTTCGTCACCACCGCCCTCCTTAACACCCCCCCGCCCTACCAAG
TCAGCTGCGGGGGAGAGAGCGATCGCGCGAGCGCGCGGGTCATTGACCCCGCCGCGCAATCGTTTACCGGCGTGGTGTAT
GGCACACACACCACTGCTGTGTCGGAGACCCGGCAGACCTGGGCGGAGTGGGCTGCTGCCCATTGGTGGCAGCTCACTCT
GGGCGCCATTTGCGCCCTCCTACTCGCTGGCTTACTCGCTTGCTGTGCCAAATGCTTGTACTACTTGCGCGGCGCTATAG
CGCCGCGC
>CA6944_RVi_E1_Clone_8
GAGGAGGCTTTCACCTACCTCTGCACTGCACCCGGGTGCGCCACTCAAGCACCTGTCCCCGTGCGCCTCGTTGGC
GTCCGCTTTGAGTCCAAGATTGTGGACGGCGGCTGCTTTGCCCCATGGGACCTCGAGGCCACTGGAGCCTGCATTTGCGA
GATCCCCACTGATGTCTCGTGCGAGGGCTTGGGGGCCTGGGTACCCACAGCCCCTTGCGCGCGCATCTGGAATGGCACAC
AGCGCGCGTGCACCCTCTGGGCTATCAACGCCTACTCCTCTGGCGGGTACGCGCAGCTGGCCTCTTACTTTAACCCTGGC
GGCAGCTACTACAAGCAGTACCACCCTACCGCTTGCGAGGTTGAACCTGCCTTCGGACACAGCGACGCGGCCTGCTGGGG
CTTCCCCACCGACACCGTGATGAGCGTGTTCGCCCTTGCTAGCTACGTCCAGCACCCTCACAAGACCGTCCGGGTCAAGT
TCCATACAGAGACCAGGACCGTCTGGCAACTCTCCGTTGCTGGCGTGTCGTGCAACGTCACCACTGAACACCCGTTCTGC
AACACGCCGCACGGACAGCTCGAGGTCCAGGTCCCGCCCGACCCCGGGGACCTGGTTGAGTACATTATGAACCACACCGG
CAATCAGCAGTCCCGGTGGGGCCTCGGTAGCCCGAATTGCCATGGCCCCGATTGGGCCTCCCCGGTTTGCCAACGCCATT
CCCCTGACTGCTCGCGGGTTGTGGGGGCTACGCCAGAGCGCCCCCGGCTGCGCCTGGTCGACGTTGACGACCCCCTGCTG
CGCACTGCCCCTGGGCCCGGTGAGGTGTGGGTCACGCCTGTCATGGGCGCTCAGGCGCGCAAGTGCGGACTCCACATACG
CGCTGGACCGTACGGCCATGCTACCGTCGAAATGCCCGAGTGGATTCACGCCCACACCACCAGTGACCCCTGGCACCCAC
CGGGCCCCTTGGGGCTGAAGTTCAAGACAGTTCGCCCGGTGGCCCTGCCACGCGTGTTAGCGCCACCCCGCAATGTGCGT
GTGACCGGGTGCTACCGGTGCGGTACCCCCGCGCTGGTGGAAGGCCTTGCTCCCGGGGGAGGGAATTGCCATCTCACCGT
CAATGGCGAGGATGTCGGCGCCTTCCCCCCTGGGAAGTTCGTCACCACCGCCCTCCTTAACACCCCCCCGCCCTACCAAG
TCAGCTGCGGGGGAGAGAGCGATCGCGCGAGCGCGCGGGTCATTGACCCCGCCGCGCAATCGTTTACCGGCGTGGTGTAT
GGCACACACACCACTGCTGTGTCGGAGACCCGGCAGACCTGGGCGGAGTGGGCTGCTGCCCATTGGTGGCAGCTCACTCT
GGGCGCCATTTGCGCCCTCCTACTCGCTGGCTTACTCGCTTGCTGTGCCAAATGCTTGTACTACTTGCGCGGCGCTATAG
CGCCGCGC
>CA6944_RVi_E1_Clone_9
GAGGAGGCTTTCACCTACCTCTGCACTGCACCCGGGTGCGCCACTCAAGCACCTGTCCCCGTGCGCCTCGTTGGC
GTCCGCTTTGAGTCCAAGATTGTGGACGGCGGCTGCTTTGCCCCATGGGACCTCGAGGCCACTGGAGCCTGCATTTGCGA
GATCCCCACTGATGTCTCGTGCGAGGGCTTGGGGGCCTGGGTACCCACAGCCCCTTGCGCGCGCATCTGGAATGGCACAC
AGCGCGCGTGCACCCTCTGGGCTATCAACGCCTACTCCTCTGGCGGGTACGCGCAGCTGGCCTCTTACTTTAACCCTGGC
GGCAGCTACTACAAGCAGTACCACCCTACCGCTTGCGAGGTTGAACCTGCCTTCGGACACAGCGACGCGGCCTGCTGGGG
CTTCCCCACCGACACCGTGATGAGCGTGTTCGCCCTTGCTAGCTACGTCCAGCACCCTCACAAGACCGTCCGGGTCAAGT
TCCATACAGAGACCAGGACCGTCTGGCAACTCTCCGTTGCTGGCGTGTCGTGCAACGTCACCACTGAACACCCGTTCTGC
AACACGCCGCACGGACAGCTCGAGGTCCAGGTCCCGCCCGACCCCGGGGACCTGGTTGAGTACATTATGAACCACACCGG
CAATCAGCAGTCCCGGTGGGGCCTCGGTAGCCCGAATTGCCATGGCCCCGATTGGGCCTCCCCGGTTTGCCAACGCCATT
CCCCTGACTGCTCGCGGGTTGTGGGGGCTACGCCAGAGCGCCCCCGGCTGCGCCTGGTCGACGTTGACGACCCCCTGCTG
CGCACTGCCCCTGGGCCCGGTGAGGTGTGGGTCACGCCTGTCATGGGCGCTCAGGCGCGCAAGTGCGGACTCCACATACG
CGCTGGACCGTACGGCCATGCTACCGTCGAAATGCCCGAGTGGATTCACGCCCACACCACCAGTGACCCCTGGCACCCAC
CGGGCCCCTTGGGGCTGAAGTTCAAGACAGTTCGCCCGGTGGCCCTGCCACGCGTGTTAGCGCCACCCCGCAATGTGCGT
GTGACCGGGTGCTACCGGTGCGGTACCCCCGCGCTGGTGGAAGGCCTTGCTCCCGGGGGAGGGAATTGCCATCTCACCGT
CAATGGCGAGGATGTCGGCGCCTTCCCCCCTGGGAAGTTCGTCACCACCGCCCTCCTTAACACCCCCCCGCCCTACCAAG
TCAGCTGCGGGGGAGAGAGCGATCGCGCGAGCGCGCGGGTCATTGACCCCGCCGCGCAATCGTTTACCGGCGTGGTGTAT
GGCACACACACCACTGCTGTGTCGGAGACCCGGCAGACCTGGGCGGAGTGGGCTGCTGCCCATTGGTGGCAGCTCACTCT
GGGCGCCATTTGCGCCCTCCTACTCGCTGGCTTACTCGCTTGCTGTGCCAAATGCTTGTACTACTTGCGCGGCGCTATAG
CGCCGCGC
>CA6944_RVi_E1_Clone_10
GAGGAGGCTTTCACCTACCTCTGCACTGCACCCGGGTGCGCCACTCAAGCACCTGTCCCCGTGCGCCTCGTTGGC
GTCCGCTTTGAGTCCAAGATTGTGGACGGCGGCTGCTTTGCCCCATGGGACCTCGAGGCCACTGGAGCCTGCATTTGCGA
GATCCCCACTGATGTCTCGTGCGAGGGCTTGGGGGCCTGGGTACCCACAGCCCCTTGCGCGCGCATCTGGAATGGCACAC
AGCGCGCGTGCACCCTCTGGGCTATCAACGCCTACTCCTCTGGCGGGTACGCGCAGCTGGCCTCTTACTTTAACCCTGGC
GGCAGCTACTACAAGCAGTACCACCCTACCGCTTGCGAGGTTGAACCTGCCTTCGGACACAGCGACGCGGCCTGCTGGGG
CTTCCCCACCGACACCGTGATGAGCGTGTTCGCCCTCGCTAGCTACGTCCAGCACCCTCACAAGACCGTCCGGGTCAAGT
TCCATACAGAGACCAGGACCGTCTGGCAACTCTCCGTTGCTGGCGTGTCGTGCAACGTCACCACTGAACACCCGTTCTGC
AACACGCCGCACGGACAGCTCGAGGTCCAGGTCCCGCCCGACCCCGGGGACCTGGTTGAGTACATTATGAACCACACCGG
CAATCAGCAGTCCCGGTGGGGCCTCGGTAGCCCGAATTGCCATGGCCCCGATTGGGCCTCCCCGGTTTGCCAACGCCATT
CCCCTGACTGCTCGCGGGTTGTGGGGGCTACGCCAGAGCGCCCCCGGCTGCGCCTGGTCGACGTTGACGACCCCCTGCTG
CGCACTGCCCCTGGGCCCGGTGAGGTGTGGGTCACGCCTGTCATGGGCGCTCAGGCGCGCAAGTGCGGACTCCACATACG
CGCTGGACCGTACGGCCATGCTACCGTCGAAATGCCCGAGTGGATTCACGCCCACACCACCAGTGACCCCTGGCACCCAC
CGGGCCCCTTGGGGCTGAAGTTCAAGACAGTTCGCCCGGTGGCCCTGCCACGCGTGTTAGCGCCACCCCGCAATGTGCGT
GTGACCGGGTGCTACCGGTGCGGTACCCCCGCGCTGGTGGAAGGCCTTGCTCCCGGGGGAGGGAATTGCCATCTCACCGT
CAATGGCGAGGATGTCGGCGCCTTCCCCCCTGGGAAGTTCGTCACCACCGCCCTCCTTAACACCCCCCCGCCCTACCAAG
TCAGCTGCGGGGGAGAGAGCGATCGCGCGAGCGCGCGGGTCATTGACCCCGCCGCGCAATCGTTTACCGGCGTGGTGTAT
GGCACACACACCACTGCTGTGTCGGAGACCCGGCAGACCTGGGCGGAGTGGGCTGCTGCCCATTGGTGGCAGCTCACTCT
GGGCGCCATTTGCGCCCTCCTACTCGCTGGCTTACTCGCTTGCTGTGCCAAATGCTTGTACTACTTGCGCGGCGCTATAG
CGCCGCGC
>CA6944_RVi_E1_Clone_11
GAGGAGGCTTTCACCTACCTCTGCACTGCACCCGGGTGCGCCACTCAAGCACCTGTCCCCGTGCGCCTCGTTGGC
GTCCGCTTTGAGTCCAAGATTGTGGACGGCGGCTGCTTTGCCCCATGGGACCTCGAGGCCACTGGAGCCTGCATTTGCGA
GATCCCCACTGATGTCTCGTGCGAGGGCTTGGGGGCCTGGGTACCCACAGCCCCTTGCGCGCGCATCTGGAATGGCACAC
AGCGCGCGTGCACCCTCTGGGCTATCAACGCCTACTCCTCTGGCGGGTACGCGCAGCTGGCCTCTTACTTTAACCCTGGC
GGCAGCTACTACAAGCAGTACCACCCTACCGCTTGCGAGGTTGAACCTGCCTTCGGACACAGCGACGCGGCCTGCTGGGG
CTTCCCCACCGACACCGTGATGAGCGTGTTCGCCCTTGCTAGCTACGTCCAGCACCCTCACAAGACCGTCCGGGTCAAGT
TCCATACAGAGACCAGGACCGTCTGGCAACTCTCCGTTGCTGGCGTGTCGTGCAACGTCACCACTGAACACCCGTTCTGC
AACACGCCGCACGGACAGCTCGAGGTCCAGGTCCCGCCCGACCCCGGGGACCTGGTTGAGTACATTATGAACCACACCGG
CAATCAGCAGTCCCGGTGGGGCCTCGGTAGCCCGAATTGCCATGGCCCCGATTGGGCCTCCCCGGTTTGCCAACGCCATT
CCCCTGACTGCTCGCGGGTTGTGGGGGCTACGCCAGAGCGCCCCCGGCTGCGCCTGGTCGACGTTGACGACCCCCTGCTG
CGCACTGCCCCTGGGCCCGGTGAGGTGTGGGTCACGCCTGTCATGGGCGCTCAGGCGCGCAAGTGCGGACTCCACATACG
CGCTGGACCGTACGGCCATGCTACCGTCGAAATGCCCGAGTGGATTCACGCCCACACCACCAGTGACCCCTGGCACCCAC
CGGGCCCCTTGGGGCTGAAGTTCAAGACAGTTCGCCCGGTGGCCCTGCCACGCGTGTTAGCGCCACCCCGCAATGTGCGT
GTGACCGGGTGCTACCGGTGCGGTACCCCCGCGCTGGTGGAAGGCCTTGCTCCCGGGGGAGGGAATTGCCATCTCACCGT
CAATGGCGAGGATGTCGGCGCCTTCCCCCCTGGGAAGTTCGTCACCACCGCCCTCCTTAACACCCCCCCGCCCTACCAAG
TCAGCTGCGGGGGAGAGAGCGATCGCGCGAGCGCGCGGGTCATTGACCCCGCCGCGCAATCGTTTACCGGCGTGGTGTAT
GGCACACACACCACTGCTGTGTCGGAGACCCGGCAGACCTGGGCGGAGTGGGCTGCTGCCCATTGGTGGCAGCTCACTCT
GGGCGCCATTTGCGCCCTCCTACTCGCTGGCTTACTCGCTTGCTGTGCCAAATGCTTGTACTACTTGCGCGGCGCTATAG
CGCCGCGC
>CA6944_RVi_E1_Clone_12
GAGGAGGCTTTCACCTACCTCTGCACTGCACCCGGGTGCGCCACTCAAGCACCTGTCCCCGTGCGCCTCGTTGGC
GTCCGCTTTGAGTCCAAGATTGTGGACGGCGGCTGCTTTGCCCCATGGGACCTCGAGGCCACTGGAGCCTGCATTTGCGA
GATCCCCACTGATGTCTCGTGCGAGGGCTTGGGGGCCTGGGTACCCACAGCCCCTTGCGCGCGCATCTGGAATGGCACAC
AGCGCGCGTGCACCCTCTGGGCTATCAACGCCTACTCCTCTGGCGGGTACGCGCAGCTGGCCTCTTACTTTAACCCTGGC
GGCAGCTACTACAAGCAGTACCACCCTACCGCTTGCGAGGTTGAACCTGCCTTCGGACACAGCGACGCGGCCTGCTGGGG
CTTCCCCACCGACACCGTGATGAGCGTGTTCGCCCTTGCTAGCTACGTCCAGCACCCTCACAAGACCGTCCGGGTCAAGT
TCCATACAGAGACCAGGACCGTCTGGCAACTCTCCGTTGCTGGCGTGTCGTGCAACGTCACCACTGAACACCCGTTCTGC
AACACGCCGCACGGACAGCTCGAGGTCCAGGTCCCGCCCGACCCCGGGGACCTGGTTGAGTACATTATGAACCACACCGG
CAATCAGCAGTCCCGGTGGGGCCTCGGTAGCCCGAATTGCCATGGCCCCGATTGGGCCTCCCCGGTTTGCCAACGCCATT
CCCCTGACTGCTCGCGGGTTGTGGGGGCTACGCCAGAGCGCCCCCGGCTGCGCCTGGTCGACGTTGACGACCCCCTGCTG
CGCACTGCCCCTGGGCCCGGTGAGGTGTGGGTCACGCCTGTCATGGGCGCTCAGGCGCGCAAGTGCGGACTCCACATACG
CGCTGGACCGTACGGCCATGCTACCGTCGAAATGCCCGAGTGGATTCACGCCCACACCACCAGTGACCCCTGGCACCCAC
CGGGCCCCTTGGGGCTGAAGTTCAAGACAGTTCGCCCGGTGGCCCTGCCACGCGTGTTAGCGCCACCCCGCAATGTGCGT
GTGACCGGGTGCTACCGGTGCGGTACCCCCGCGCTGGTGGAAGGCCTTGCTCCCGGGGGAGGGAATTGCCATCTCACCGT
CAATGGCGAGGATGTCGGCGCCTTCCCCCCTGGGAAGTTCGTCACCACCGCCCTCCTTAACACCCCCCCGCCCTACCAAG
TCAGCTGCGGGGGAGAGAGCGATCGCGCGAGCGCGCGGGTCATTGACCCCGCCGCGCAATCGTTTACCGGCGTGGTGTAT
GGCACACACACCACTGCTGTGTCGGAGACCCGGCAGACCTGGGCGGAGTGGGCTGCTGCCCATTGGTGGCAGCTCACTCT
GGGCGCCATTTGCGCCCTCCTACTCGCTGGCTTACTCGCTTGCTGTGCCAAATGCTTGTACTACTTGCGCGGCGCTATAG
CGCCGCGC
>CA6944_RVi_E1_Clone_13
GAGGAGGCTTTCACCTACCTCTGCACTGCACCCGGGTGCGCCACTCAAGCACCTGTCCCCGTGCGCCTCGTTGGC
GTCCGCTTTGAGTCCAAGATTGTGGACGGCGGCTGCTTTGCCCCATGGGACCTCGAGGCCACTGGAGCCTGCATTTGCGA
GATCCCCACTGATGTCTCGTGCGAGGGCTTGGGGGCCTGGGTACCCACAGCCCCTTGCGCGCGCATCTGGAATGGCACAC
AGCGCGCGTGCACCCTCTGGGCTATCAACGCCTACTCCTCTGGCGGGTACGCGCAGCTGGCCTCTTACTTTAACCCTGGC
GGCAGCTACTACAAGCAGTACCACCCTACCGCTTGCGAGGTTGAACCTGCCTTCGGACACAGCGACGCGGCCTGCTGGGG
CTTCCCCACCGACACCGTGATGAGCGTGTTCGCCCTTGCTAGCTACGTCCAGCACCCTCACAAGACCGTCCGGGTCAAGT
TCCATACAGAGACCAGGACCGTCTGGCAACTCTCCGTTGCTGGCGTGTCGTGCAACGTCACCACTGAACACCCGTTCTGC
AACACGCCGCACGGACAGCTCGAGGTCCAGGTCCCGCCCGACCCCGGGGACCTGGTTGAGTACATTATGAACCACACCGG
CAATCAGCAGTCCCGGTGGGGCCTCGGTAGCCCGAATTGCCATGGCCCCGATTGGGCCTCCCCGGTTTGCCAACGCCATT
CCCCTGACTGCTCGCGGGTTGTGGGGGCTACGCCAGAGCGCCCCCGGCTGCGCCTGGTCGACGTTGACGACCCCCTGCTG
CGCACTGCCCCTGGGCCCGGTGAGGTGTGGGTCACGCCTGTCATGGGCGCTCAGGCGCGCAAGTGCGGACTCCACATACG
CGCTGGACCGTACGGCCATGCTACCGTCGAAATGCCCGAGTGGATTCACGCCCACACCACCAGTGACCCCTGGCACCCAC
CGGGCCCCTTGGGGCTGAAGTTCAAGACAGTTCGCCCGGTGGCCCTGCCACGCGTGTTAGCGCCACCCCGCAATGTGCGT
GTGACCGGGTGCTACCGGTGCGGTACCCCCGCGCTGGTGGAAGGCCTTGCTCCCGGGGGAGGGAATTGCCATCTCACCGT
CAATGGCGAGGATGTCGGCGCCTTCCCCCCTGGGAAGTTCGTCACCACCGCCCTCCTTAACACCCCCCCGCCCTACCAAG
TCAGCTGCGGGGGAGAGAGCGATCGCGCGAGCGCGCGGGTCATTGACCCCGCCGCGCAATCGTTTACCGGCGTGGTGTAT
GGCACACACACCACTGCTGTGTCGGAGACCCGGCAGACCTGGGCGGAGTGGGCTGCTGCCCATTGGTGGCAGCTCACTCT
GGGCGCCATTTGCGCCCTCCTACTCGCTGGCTTACTCGCTTGCTGTGCCAAATGCTTGTACTACTTGCGCGGCGCTATAG
CGCCGCGC
>CA6944_RVi_E1_Clone_14
GAGGAGGCTTTCACCTACCTCTGCACTGCACCCGGGTGCGCCACTCAAGCACCTGTCCCCGTGCGCCTCGTTGGC
GTCCGCTTTGAGTCCAAGATTGTGGACGGCGGCTGCTTTGCCCCATGGGACCTCGAGGCCACTGGAGCCTGCATTTGCGA
GATCCCCACTGATGTCTCGTGCGAGGGCTTGGGGGCCTGGGTACCCACAGCCCCTTGCGCGCGCATCTGGAATGGCACAC
AGCGCGCGTGCACCCTCTGGGCTATCAACGCCTACTCCTCTGGCGGGTACGCGCAGCTGGCCTCTTACTTTAACCCTGGC
GGCAGCTACTACAAGCAGTACCACCCTACCGCTTGCGAGGTTGAACCTGCCTTCGGACACAGCGACGCGGCCTGCTGGGG
CTTCCCCACCGACACCGTGATGAGCGTGTTCGCCCTTGCTAGCTACGTCCAGCACCCTCACAAGACCGTCCGGGTCAAGT
TCCATACAGAGACCAGGACCGTCTGGCAACTCTCCGTTGCTGGCGTGTCGTGCAACGTCACCACTGAACACCCGTTCTGC
AACACGCCGCACGGACAGCTCGAGGTCCAGGTCCCGCCCGACCCCGGGGACCTGGTTGAGTACATTATGAACCACACCGG
CAATCAGCAGTCCCGGTGGGGCCTCGGTAGCCCGAATTGCCATGGCCCCGATTGGGCCTCCCCGGTTTGCCAACGCCATT
CCCCTGACTGCTCGCGGGTTGTGGGGGCTACGCCAGAGCGCCCCCGGCTGCGCCTGGTCGACGTTGACGACCCCCTGCTG
CGCACTGCCCCTGGGCCCGGTGAGGTGTGGGTCACGCCTGTCATGGGCGCTCAGGCGCGCAAGTGCGGACTCCACATACG
CGCTGGACCGTACGGCCATGCTACCGTCGAAATGCCCGAGTGGATTCACGCCCACACCACCAGTGACCCCTGGCACCCAC
CGGGCCCCTTGGGGCTGAAGTTCAAGACAGTTCGCCCGGTGGCCCTGCCACGCGTGTTAGCGCCACCCCGCAATGTGCGT
GTGACCGGGTGCTACCGGTGCGGTACCCCCGCGCTGGTGGAAGGCCTTGCTCCCGGGGGAGGGAATTGCCATCTCACCGT
CAATGGCGAGGATGTCGGCGCCTTCCCCCCTGGGAAGTTCGTCACCACCGCCCTCCTTAACACCCCCCCGCCCTACCAAG
TCAGCTGCGGGGGAGAGAGCGATCGCGCGAGCGCGCGGGTCATTGACCCCGCCGCGCAATCGTTTACCGGCGTGGTGTAT
GGCACACACACCACTGCTGTGTCGGAGACCCGGCAGACCTGGGCGGAGTGGGCTGCTGCCCATTGGTGGCAGCTCACTCT
GGGCGCCATTTGCGCCCTCCTACTCGCTGGCTTACTCGCTTGCTGTGCCAAATGCTTGTACTACTTGCGCGGCGCTATAG
CGCCGCGC
>CA6944_RVi_E1_Clone_15
GAGGAGGCTTTCACCTACCTCTGCACTGCACCCGGGTGCGCCACTCAAGCACCTGTCCCCGTGCGCCTCGTTGGC
GTCCGCTTTGAGTCCAAGATTGTGGACGGCGGCTGCTTTGCCCCATGGGACCTCGAGGCCACTGGAGCCTGCATTTGCGA
GATCCCCACTGATGTCTCGTGCGAGGGCTTGGGGGCCTGGGTACCCACAGCCCCTTGCGCGCGCATCTGGAATGGCACAC
AGCGCGCGTGCACCCTCTGGGCTATCAACGCCTACTCCTCTGGCGGGTACGCGCAGCTGGCCTCTTACTTTAACCCTGGC
GGCAGCTACTACAAGCAGTACCACCCTACCGCTTGCGAGGTTGAACCTGCCTTCGGACACAGCGACGCGGCCTGCTGGGG
CTTCCCCACCGACACCGTGATGAGCGTGTTCGCCCTTGCTAGCTACGTCCAGCACCCTCACAAGACCGTCCGGGTCAAGT
TCCATACAGAGACCAGGACCGTCTGGCAACTCTCCGTTGCTGGCGTGTCGTGCAACGTCACCACTGAACACCCGTTCTGC
AACACGCCGCACGGACAGCTCGAGGTCCAGGTCCCGCCCGACCCCGGGGACCTGGTTGAGTACATTATGAACCACACCGG
CAATCAGCAGTCCCGGTGGGGCCTCGGTAGCCCGAATTGCCATGGCCCCGATTGGGCCTCCCCGGTTTGCCAACGCCATT
CCCCTGACTGCTCGCGGGTTGTGGGGGCTACGCCAGAGCGCCCCCGGCTGCGCCTGGTCGACGTTGACGACCCCCTGCTG
CGCACTGCCCCTGGGCCCGGTGAGGTGTGGGTCACGCCTGTCATGGGCGCTCAGGCGCGCAAGTGCGGACTCCACATACG
CGCTGGACCGTACGGCCATGCTACCGTCGAAATGCCCGAGTGGATTCACGCCCACACCACCAGTGACCCCTGGCACCCAC
CGGGCCCCTTGGGGCTGAAGTTCAAGACAGTTCGCCCGGTGGCCCTGCCACGCGTGTTAGCGCCACCCCGCAATGTGCGT
GTGACCGGGTGCTACCGGTGCGGTACCCCCGCGCTGTTGGAAGGCCTTGCTCCCGGGGGAGGGAATTGCCATCTCACCGT
CAATGGCGAGGATGTCGGCGCCTTCCCCCCTGGGAAGTTCGTCACCACCGCCCTCCTTAACACCCCCCCGCCCTACCAAG
TCAGCTGCGGGGGAGAGAGCGATCGCGCGAGCGCGCGGGTCATTGACCCCGCCGCGCAATCGTTTACCGGCGTGGTGTAT
GGCACACACACCACTGCTGTGTCGGAGACCCGGCAGACCTGGGCGGAGTGGGCTGCTGCCCATTGGTGGCAGCTCACTCT
GGGCGCCATTTGCGCCCTCCTACTCGCTGGCTTACTCGCTTGCTGTGCCAAATGCTTGTACTACTTGCGCGGCGCTATAG
CGCCGCGC
>CA6944_RVi_E1_Clone_16
GAGGAGGCTTTCACCTACCTCTGCACTGCACCCGGGTGCGCCACTCAAGCACCTGTCCCCGTGCGCCTCGTTGGC
GTCCGCTTTGAGTCCAAGATTGTGGACGGCGGCTGCTTTGCCCCATGGGACCTCGAGGCCACTGGAGCCTGCATTTGCGA
GATCCCCACTGATGTCTCGTGCGAGGGCTTGGGGGCCTGGGTACCCACAGCCCCTTGCGCGCGCATCTGGAATGGCACAC
AGCGCGCGTGCACCCTCTGGGCTATCAACGCCTACTCCTCTGGCGGGTACGCGCAGCTGGCCTCTTACTTTAACCCTGGC
GGCAGCTACTACAAGCAGTACCACCCTACCGCTTGCGAGGTTGAACCTGCCTTCGGACACAGCGACGCGGCCTGCTGGGG
CTTCCCCACCGACACCGTGATGAGCGTGTTCGCCCTCGCTAGCTACGTCCAGCACCCTCACAAGACCGTCCGGGTCAAGT
TCCATACAGAGACCAGGACCGTCTGGCAACTCTCCGTTGCTGGCGTGTCGTGCAACGTCACCACTGAACACCCGTTCTGC
AACACGCCGCACGGACAGCTCGAGGTCCAGGTCCCGCCCGACCCCGGGGACCTGGTTGAGTACATTATGAACCACACCGG
CAATCAGCAGTCCCGGTGGGGCCTCGGTAGCCCGAATTGCCATGGCCCCGATTGGGCCTCCCCGGTTTGCCAACGCCATT
CCCCTGACTGCTCGCGGGTTGTGGGGGCTACGCCAGAGCGCCCCCGGCTGCGCCTGGTCGACGTTGACGACCCCCTGCTG
CGCACTGCCCCTGGGCCCGGTGAGGTGTGGGTCACGCCTGTCATGGGCGCTCAGGCGCGCAAGTGCGGACTCCACATACG
CGCTGGACCGTACGGCCATGCTACCGTCGAAATGCCCGAGTGGATTCACGCCCACACCACCAGTGACCCCTGGCACCCAC
CGGGCCCCTTGGGGCTGAAGTTCAAGACAGTTCGCCCGGTGGCCCTGCCACGCGTGTTAGCGCCACCCCGCAATGTGCGT
GTGACCGGGTGCTACCGGTGCGGTACCCCCGCGCTGGTGGAAGGCCTTGCTCCCGGGGGAGGGAATTGCCATCTCACCGT
CAATGGCGAGGATGTCGGCGCCTTCCCCCCTGGGAAGTTCGTCACCACCGCCCTCCTTAACACCCCCCCGCCCTACCAAG
TCAGCTGCGGGGGAGAGAGCGATCGCGCGAGCGCGCGGGTCATTGACCCCGCCGCGCAATCGTTTACCGGCGTGGTGTAT
GGCACACACACCACTGCTGTGTCGGAGACCCGGCAGACCTGGGCGGAGTGGGCTGCTGCCCATTGGTGGCAGCTCACTCT
GGGCGCCATTTGCGCCCTCCTACTCGCTGGCTTACTCGCTTGCTGTGCCAAATGCTTGTACTACTTGCGCGGCGCTATAG
CGCCGCGC
>CA6944_RVi_E1_Clone_17
GAGGAGGCTTTCACCTACCTCTGCACTGCACCCGGGTGCGCCACTCAAGCACCTGTCCCCGTGCGCCTCGTTGGC
GTCCGCTTTGAGTCCAAGATTGTGGACGGCGGCTGCTTTGCCCCATGGGACCTCGAGGCCACTGGAGCCTGCATTTGCGA
GATCCCCACTGATGTCTCGTGCGAGGGCTTGGGGGCCTGGGTACCCACAGCCCCTTGCGCGCGCATCTGGAATGGCACAC
AGCGCGCGTGCACCCTCTGGGCTATCAACGCCTACTCCTCTGGCGGGTACGCGCAGCTGGCCTCTTACTTTAACCCTGGC
GGCAGCTACTACAAGCAGTACCACCCTACCGCTTGCGAGGTTGAACCTGCCTTCGGACACAGCGACGCGGCCTGCTGGGG
CTTCCCCACCGACACCGTGATGAGCGTGTTCGCCCTTGCTAGCTACGTCCAGCACCCTCACAAGACCGTCCGGGTCAAGT
TCCATACAGAGACCAGGACCGTCTGGCAACTCTCCGTTGCTGGCGTGTCGTGCAACGTCACCATTGAACACCCGTTCTGC
AACACGCCGCACGGACAGCTCGAGGTCCAGGTCCCGCCCGACCCCGGGGACCTGGTTGAGTACATTATGAACCACACCGG
CAATCAGCAGTCCCGGTGGGGCCTCGGTAGCCCGAATTGCCATGGCCCCGATTGGGCCTCCCCGGTTTGCCAACGCCATT
CCCCTGACTGCTCGCGGGTTGTGGGGGCTACGCCAGAGCGCCCCCGGCTGCGCCTGGTCGACGTTGACGACCCCCTGCTG
CGCACTGCCCCTGGGCCCGGTGAGGTGTGGGTCACGCCTGTCATGGGCGCTCAGGCGCGCAAGTGCGGACTCCACATACG
CGCTGGACCGTACGGCCATGCTACCGTCGAAATGCCCGAGTGGATTCACGCCCACACCACCAGTGACCCCTGGCACCCAC
CGGGCCCCTTGGGGCTGAAGTTCAAGACAGTTCGCCCGGTGGCCCTGCCACGCGTGTTAGCGCCACCCCGCAATGTGCGT
GTGACCGGGTGCTACCGGTGCGGTACCCCCGCGCTGGTGGAAGGCCTTGCTCCCGGGGGAGGGAATTGCCATCTCACCGT
CAATGGCGAGGATGTCGGCGCCTTCCCCCCTGGGAAGTTCGTCACCACCGCCCTCCTTAACACCCCCCCGCCCTACCAAG
TCAGCTGCGGGGGAGAGAGCGATCGCGCGAGCGCGCGGGTCATTGACCCCGCCGCGCAATCGTTTACCGGCGTGGTGTAT
GGCACACACACCACTGCTGTGTCGGAGACCCGGCAGACCTGGGCGGAGTGGGCTGCTGCCCATTGGTGGCAGCTCACTCT
GGGCGCCATTTGCGCCCTCCCACTCGCTGGCTTACTCGCTTGCTGTGCCAAATGCTTGTACTACTTGTGCGGCGCTATAG
CGCCGCGC
>CA6944_RVi_E1_Clone_18
GAGGAGGCTTTCACCTACCTCTGCACTGCACCCGGGTGCGCCACTCAAGCACCTGTCCCCGTGCGCCTCGTTGGC
GTCCGCTTTGAGTCCAAGATTGTGGACGGCGGCTGCTTTGCCCCATGGGACCTCGAGGCCACTGGAGCCTGCATTTGCGA
GATCCCCACTGATGTCTCGTGCGAGGGCTTGGGGGCCTGGGTACCCACAGCCCCTTGCGCGCGCATCTGGAATGGCACAC
AGCGCGCGTGCACCCTCTGGGCTATCAACGCCTACTCCTCTGGCGGGTACGCGCAGCTGGCCTCTTACTTTAACCCTGGC
GGCAGCTACTACAAGCAGTACCACCCTACCGCTTGCGAGGTTGAACCTGCCTTCGGACACAGCGACGCGGCCTGCTGGGG
CTTCCCCACCGACACCGTGATGAGCGTGTTCGCCCTCGCTAGCTACGTCCAGCACCCTCACAAGACCGTCCGGGTCAAGT
TCCATACAGAGACCAGGACCGTCTGGCAACTCTCCGTTGCTGGCGTGTCGTGCAACGTCACCACTGAACACCCGTTCTGC
AACACGCCGCACGGACAGCTCGAGGTCCAGGTCCCGCCCGACCCCGGGGACCTGGTTGAGTACATTATGAACCACACCGG
CAATCAGCAGTCCCGGTGGGGCCTCGGTAGCCCGAATTGCCATGGCCCCGATTGGGCCTCCCCGGTTTGCCAACGCCATT
CCCCTGACTGCTCGCGGGTTGTGGGGGCTACGCCAGAGCGCCCCCGGCTGCGCCTGGTCGACGTTGACGACCCCCTGCTG
CGCACTGCCCCTGGGCCCGGTGAGGTGTGGGTCACGCCTGTCATGGGCGCTCAGGCGCGCAAGTGCGGACTCCACATACG
CGCTGGACCGTACGGCCATGCTACCGTCGAAATGCCCGAGTGGATTCACGCCCACACCACCAGTGACCCCTGGCACCCAC
CGGGCCCCTTGGGGCTGAAGTTCAAGACAGTTCGCCCGGTGGCCCTGCCACGCGTGTTAGCGCCACCCCGCAATGTGCGT
GTGACCGGGTGCTACCGGTGCGGTACCCCCGCGCTGGTGGAAGGCCTTGCTCCCGGGGGAGGGAATTGCCATCTCACCGT
CAATGGCGAGGATGTCGGCGCCTTCCCCCCTGGGAAGTTCGTCACCACCGCCCTCCTTAACACCCCCCCGCCCTACCAAG
TCAGCTGCGGGGGAGAGAGCGATCGCGCGAGCGCGCGGGTCATTGACCCCGCCGCGCAATCGTTTACCGGCGTGGTGTAT
GGCACACACACCACTGCTGTGTCGGAGACCCGGCAGACCTGGGCGGAGTGGGCTGCTGCCCATTGGTGGCAGCTCACTCT
GGGCGCCATTTGCGCCCTCCTACTCGCTGGCTTACTCGCTTGCTGTGCCAAATGCTTGTACTACTTGCGCGGCGCTATAG
CGCCGCGC
>CA6944_RVi_E1_Clone_19
GAGGAGGCTTTCACCTACCTCTGCACTGCACCCGGGTGCGCCACTCAAGCACCTGTCCCCGTGCGCCTCGTTGGC
GTCCGCTTTGAGTCCAAGATTGTGGACGGCGGCTGCTTTGCCCCATGGGACCTCGAGGCCACTGGAGCCTGCATTTGCGA
GATCCCCACTGATGTCTCGTGCGAGGGCTTGGGGGCCTGGGTACCCACAGCCCCTTGCGCGCGCATCTGGAATGGCACAC
AGCGCGCGTGCACCCTCTGGGCTATCAACGCCTACTCCTCTGGCGGGTACGCGCAGCTGGCCTCTTACTTTAACCCTGGC
GGCAGCTACTACAAGCAGTACCACCCTACCGCTTGCGAGGTTGAACCTGCCTTCGGACACAGCGACGCGGCCTGCTGGGG
CTTCCCCACCGACACCGTGATGAGCGTGTTCGCCCTTGCTAGCTACGTCCAGCACCCTCACAAGACCGTCCGGGTCAAGT
TCCATACAGAGACCAGGACCGTCTGGCAACTCTCCGTTGCTGGCGTGTCGTGCAACGTCACCACTGAACACCCGTTCTGC
AACACGCCGCACGGACAGCTCGAGGTCCAGGTCCCGCCCGACCCCGGGGACCTGGTTGAGTACATTATGAACCACACCGG
CAATCAGCAGTCCCGGTGGGGCCTCGGTAGCCCGAATTGCCATGGCCCCGATTGGGCCTCCCCGGTTTGCCAACGCCATT
CCCCTGACTGCTCGCGGGTTGTGGGGGCTACGCCAGAGCGCCCCCGGCTGCGCCTGGTCGACGTTGACGACCCCCTGCTG
CGCACTGCCCCTGGGCCCGGTGAGGTGTGGGTCACGCCTGTCATGGGCGCTCAGGCGCGCAAGTGCGGACTCCACATACG
CGCTGGACCGTACGGCCATGCTACCGTCGAAATGCCCGAGTGGATTCACGCCCACACCACCAGTGACCCCTGGCACCCAC
CGGGCCCCTTGGGGCTGAAGTTCAAGACAGTTCGCCCGGTGGCCCTGCCACGCGTGTTAGCGCCACCCCGCAATGTGCGT
GTGACCGGGTGCTACCGGTGCGGTACCCCCGCGCTGGTGGAAGGCCTTGCTCCCGGGGGAGGGAATTGCCATCTCACCGT
CAATGGCGAGGATGTCGGCGCCTTCCCCCCTGGGAAGTTCGTCACCACCGCCCTCCTTAACACCCCCCCGCCCTACCAAG
TCAGCTGCGGGGGAGAGAGCGATCGCGCGAGCGCGCGGGTCATTGACCCCGCCGCGCAATCGTTTACCGGCGTGGTGTAT
GGCACACACACCACTGCTGTGTCGGAGACCCGGCAGACCTGGGCGGAGTGGGCTGCTGCCCATTGGTGGCAGCTCACTCT
GGGCGCCATTTGCGCCCTCCCACTCGCTGGCTTACTCGCTTGCTGTGCCAAATGCTTGTACTACTTGCGCGGCGCTATAG
CGCCGCGC
>CA6944_RVi_E1_Clone_20
GAGGAGGCTTTCACCTACCTCTGCACTGCACCCGGGTGCGCCACTCAAGCACCTGTCCCCGTGCGCCTCGTTGGC
GTCCGCTTTGAGTCCAAGATTGTGGACGGCGGCTGCTTTGCCCCATGGGACCTCGAGGCCACTGGAGCCTGCATTTGCGA
GATCCCCACTGATGTCTCGTGCGAGGGCTTGGGGGCCTGGGTACCCACAGCCCCTTGCGCGCGCATCTGGAATGGCACAC
AGCGCGCGTGCACCCTCTGGGCTATCAACGCCTACTCCTCTGGCGGGTACGCGCAGCTGGCCTCTTACTTTAACCCTGGC
GGCAGCTACTACAAGCAGTACCACCCTACCGCTTGCGAGGTTGAACCTGCCTTCGGACACAGCGACGCGGCCTGCTGGGG
CTTCCCCACCGACACCGTGATGAGCGTGTTCGCCCTTGCTAGCTACGTCCAGCACCCTCACAAGACCGTCCGGGTCAAGT
TCCATACAGAGACCAGGACCGTCTGGCAACTCTCCGTTGCTGGCGTGTCGTGCAACGTCACCACTGAACACCCGTTCTGC
AACACGCCGCACGGACAGCTCGAGGTCCAGGTCCCGCCCGACCCCGGGGACCTGGTTGAGTACATTATGAACCACACCGG
CAATCAGCAGTCCCGGTGGGGCCTCGGTAGCCCGAATTGCCATGGCCCCGATTGGGCCTCCCCGGTTTGCCAACGCCATT
CCCCTGACTGCTCGCGGGTTGTGGGGGCTACGCCAGAGCGCCCCCGGCTGCGCCTGGTCGACGTTGACGACCCCCTGCTG
CGCACTGCCCCTGGGCCCGGTGAGGTGTGGGTCACGCCTGTCATGGGCGCTCAGGCGCGCAAGTGCGGACTCCACATACG
CGCTGGACCGTACGGCCATGCTACCGTCGAAATGCCCGAGTGGATTCACGCCCACACCACCAGTGACCCCTGGCACCCAC
CGGGCCCCTTGGGGCTGAAGTTCAAGACAGTTCGCCCGGTGGCCCTGCCACGCGTGTTAGCGCCACCCCGCAATGTGCGT
GTGACCGGGTGCTACCGGTGCGGTACCCCCGCGCTGGTGGAAGGCCTTGCTCCCGGGGGAGGGAATTGCCATCTCACCGT
CAATGGCGAGGATGTCGGCGCCTTCCCCCCTGGGAAGTTCGTCACCACCGCCCTCCTTAACACCCCCCCGCCCTACCAAG
TCAGCTGCGGGGGAGAGAGCGATCGCGCGAGCGCGCGGGTCATTGACCCCGCCGCGCAATCGTTTACCGGCGTGGTGTAT
GGCACACACACCACTGCTGTGTCGGAGACCCGGCAGACCTGGGCGGAGTGGGCTGCTGCCCATTGGTGGCAGCTCACTCT
GGGCGCCATTTGCGCCCTCCTACTCGCTGGCTTACTCGCTTGCTGTGCCAAATGCTTGTACTACTTGCGCGGCGCTATAG
CGCCGCGC
>CA6598_RVi_E1_Clone_1
GAGGAGGCTTTCGCCTACCTCTGCACTGCACCGGGGTGCGCCACTCAAGCACCTGTCCCCGTGCGCCTTGTTGGC
GTCCGCTTTGAGTCCAAGATTGTGGACGGCGGCTGCTTTGCCCCATGGGACCTCGAGGCCACTGGAGCCTGCATTTGCGA
GATCCCCACTGATGTCTCGTGCGAGGGCTTGGGGGCCTGGGTACCCACAGCCCCTTGCGCGCGGATCTGGAACGGCACAC
AGCGCGCGTGCACCCTCTGGGCTGTCAACGCCTACTCCTCTGGCGGGTACGCGCAGCTGGCCTCTTACTTCAACCCTGGC
GGCAGCTACTACAAGCAGTACCACCCTACCGCGTGCGAGGTTGAACCTGCCTTTGGACACAGCGACGCGGCCTGCTGGGG
CTTCCCCACCGACACCGTGATGAGCGTGTTCGCCCTTGCTAGCTACGTCCAGCACCCTCACAAGACCGTCCGGGTCAAGT
TCCATACAGAGACCAGGACCGTCTGGCAACTCTCCGTTGCTGGCGTGTCGTGCAACGTCACCACTGAACACCCGTTCTGC
GACACGCCGCACGGACAACTCGAGGTCCAGGTCCCGCCCGACCCCGGGGACCTGGTTGAGTACATTATGAACCACACCGG
CAACCAGCAGTCCCGGTGGGGCCTCGGTAGCCCGAATTGCCATGGCCCCGATTGGGCCTCCCCGGTTTGCCAACGCCATT
CCCCCGACTGCTCGCGGGTTGTGGGGGCTACGCCAGAGCGTCCCCGGCTGCGCCTTGTCGACGCCGACGACCCCCTGCTG
CTCACTGCCCCTGGGCCCGGCGAGGTGTGGGTCACGCCTGTCATAGGCTCTCAGGCGCGCAAGTGCGGACTCCACATACG
CGCTGGACCGTACGGCCATGCCACCGTCGAAATGCCCGAGTGGATCCACGCCCACACCACCAGCGACCCCTGGCACCCAC
CGGGCCCCTTGGGGCTGAAGTTCAAGACAGTTCGCCCGGTCGCCCTGCCACGCGCGTTAGCGCCACCCCGCAATGTGCGT
GTGACCGGGTGCTACCGGTGCGGTACCCCCGCGCTGGTGGAAGGCCTTGCCCCCGGGGGAGGGAATTGCCACCTCACCGT
CAATGGCGAGGATGTCGGCGCCTTCCCCCCTGGGAAGTTCGTCACCGCCGCCCTCCTCAACACCCCCCCGCCCTACCAAG
TCAGCTGCGGGGGCGAGAGCGATCGCGCGAGCGCGCGGGTCATTGACCCCGCCGCGCAATCGTTTACCGGCGTGGTGTAT
GGCACACACACCACTGCTGTGTCGGAGACCCGGCAGACCTGGGCGGAGTGGGCTGCTGCCCATTGGTGGCAGCTCACTCT
GGGCGCCGTCTGCGCCCTCCCMCTCGCTGGCTTACTCGCTTGCTGTGCCAAATGCTTGTACTACTTGCGCGGCGCTATGG
CGCCGCGC
>CA6598_RVi_E1_Clone_2
GAGGAGGCTTTCGCCTACCTCTGCACTGCACCGGGGTGCGCCACTCAAGCACCTGTCCCCGTGCGCCTTGTTGGC
GTCCGCTTTGAGTCCAAGATTGTGGACGGCGGCTGCTTTGCCCCATGGGACCTCGAGGCCACTGGAGCCTGCATTTGCGA
GATCCCCACTGATGTCTCGTGCGAGGGCTTGGGGGCCTGGGTACCCACAGCCCCTTGCGCGCGGATCTGGAACGGCACAC
AGCGCGCGTGCACCCTCTGGGCTGTCAACGCCTACTCCTCTGGCGGGTACGCGCAGCTGGCCTCTTACTTCAACCCTGGC
GGCAGCTACTACAAGCAGTACCACCCTACCGCGTGCGAGGTTGAACCTGCCTTTGGACACAGCGACGCGGCCTGCTGGGG
CTTCCCCACCGACACCGTGATGAGCGTGTTCGCCCTTGCTAGCTACGTCCAGCACCCTCACAAGACCGTCCGGGTCAAGT
TCCATACAGAGACCAGGACCGTCTGGCAACTCTCCGTTGCTGGCGTGTCGTGCAACGTCACCACTGAACACCCGTTCTGC
GACACGCCGCACGGACAACTCGAGGTCCAGGTCCCGCCCGACCCCGGGGACCTGGTTGAGTACATTATGAACCACACCGG
CAACCAGCAGTCCCGGTGGGGCCTCGGTAGCCCGAATTGCCATGGCCCCGATTGGGCCTCCCCGGTTTGCCAACGCCATT
CCCCCGACTGCTCGCGGGTTGTGGGGGCTACGCCAGAGCGTCCCCGGCTGCGCCTTGTCGACGCCGACGACCCCCTGCTG
CTCACTGCCCCTGGGCCCGGCGAGGTGTGGGTCACGCCTGTCATAGGCTCTCAGGCGCGCAAGTGCGGACTCCACATACG
CGCTGGACCGTACGGCCATGCCACCGTCGAAATGCCCGAGTGGATCCACGCCCACACCACCAGCGACCCCTGGCACCCAC
CGGGCCCCTTGGGGCTGAAGTTCAAGACAGTTCGCCCGGTCGCCCTGCCACGCGCGTTAGCGCCACCCCGCAATGTGCGT
GTGACCGGGTGCTACCGGTGCGGTACCCCCGCGCTGGTGGAAGGCCTTGCCCCCGGGGGAGGGAATTGCCACCTCACCGT
CAATGGCGAGGATGTCGGCGCCTTCCCCCCTGGGAAGTTCGTCACCGCCGCCCTCCTCAACACCCCCCCGCCCTACCAAG
TCAGCTGCGGGGGCGAGAGCGATCGCGCGAGCGCGCGGGTCATTGACCCCGCCGCGCAATCGTTTACCGGCGTGGTGTAT
GGCACACACACCACTGCTGTGTCGGAGACCCGGCAGACCTGGGCGGAGTGGGCTGCTGCCCATTGGTGGCAGCTCACTCT
GGGCGCCGTCTGCGCCCTCCCACTCGCTGGCTTACTCGCTTGCTGTGCCAAATGCTTGTACTACTTGCGCGGCGCTATAG
CGCCGCGC
>CA6598_RVi_E1_Clone_3
GAGGAGGCTTTCGCCTACCTCTGCACTGCACCGGGGTGCGCCACTCAAGCACCTGTCCCCGTGCGCCTTGTTGGC
GTCCGCTTTGAGTCCAAGATTGTGGACGGCGGCTGCTTTGCCCCATGGGACCTCGAGGCCACTGGAGCCTGCATTTGCGA
GATCCCCACTGATGTCTCGTGCGAGGGCTTGGGGGCCTGGGTACCCACAGCCCCTTGCGCGCGGATCTGGAACGGCACAC
AGCGCGCGTGCACCCTCTGGGCTGTCAACGCCTACTCCTCTGGCGGGTACGCGCAGCTGGCCTCTTACTTCAACCCTGGC
GGCAGCTACTACAAGCAGTACCACCCTACCGCGTGCGAGGTTGAACCTGCCTTTGGACACAGCGACGCGGCCTGCTGGGG
CTTCCCCACCGACACCGTGATGAGCGTGTTCGCCCTTGCTAGCTACGTCCAGCACCCTCACAAGACCGTCCGGGTCAAGT
TCCATACAGAGACCAGGACCGTCTGGCAACTCTCCGTTGCTGGCGTGTCGTGCAACGTCACCACTGAACACCCGTTCTGC
GACACGCCGCACGGACAACTCGAGGTCCAGGTCCCGCCCGACCCCGGGGACCTGGTTGAGTACATTATGAACCACACCGG
CAACCAGCAGTCCCGGTGGGGCCTCGGTAGCCCGAATTGCCATGGCCCCGATTGGGCCTCCCCGGTTTGCCAACGCCATT
CCCCCGACTGCTCGCGGGTTGTGGGGGCTACGCCAGAGCGTCCCCGGCTGCGCCTTGTCGACGCCGACGACCCCCTGCTG
CTCACTGCCCCTGGGCCCGGCGAGGTGTGGGTCACGCCTGTCATAGGCTCTCAGGCGCGCAAGTGCGGACTCCACATACG
CGCTGGACCGTACGGCCATGCCACCGTCGAAATGCCCGAGTGGATCCACGCCCACACCACCAGCGACCCCTGGCACCCAC
CGGGCCCCTTGGGGCTGAAGTTCAAGACAGTTCGCCCGGTCGCCCTGCCACGCGCGTTAGCGCCACCCCGCAATGTGCGT
GTGACCGGGTGCTACCGGTGCGGTACCCCCGCGCTGGTGGAAGGCCTTGCCCCCGGGGGAGGGAATTGCCACCTCACCGT
CAATGGCGAGGATGTCGGCGCCTTCCCCCCTGGGAAGTTCGTCACCGCCGCCCTCCTCAACACCCCCCCGCCCTACCAAG
TCAGCTGCGGGGGCGAGAGCGATCGCGCGAGCGCGCGGGTCATTGACCCCGCCGCGCAATCGTTTACCGGCGTGGTGTAT
GGCACACACACCACTGCTGTGTCGGAGACCCGGCAGACCTGGGCGGAGTGGGCTGCTGCCCATTGGTGGCAGCTCACTCT
GGGCGCCGTCTGCGCCCTCCCACTCGCTGGCTTACTCGCTTGCTGTGCCAAATGCTTGTACTACTTGCGCGGCGCTATAG
CGCCGCGC
>CA6598_RVi_E1_Clone_4
GAGGAGGCTTTCGCCTACCTCTGCACTGCACCGGGGTGCGCCACTCAAGCACCTGTCCCCGTGCGCCTTGTTGGC
GTCCGCTTTGAGTCCAAGATTGTGGACGGCGGCTGCTTTGCCCCATGGGACCTCGAGGCCACTGGAGCCTGCATTTGCGA
GATCCCCACTGATGTCTCGTGCGAGGGCTTGGGGGCCTGGGTACCCACAGCCCCTTGCGCGCGGATCTGGAACGGCACAC
AGCGCGCGTGCACCCTCTGGGCTGTCAACGCCTACTCCTCTGGCGGGTACGCGCAGCTGGCCTCTTACTTCAACCCTGGC
GGCAGCTACTACAAGCAGTACCACCCTACCGCGTGCGAGGTTGAACCTGCCTTTGGACACAGCGACGCGGCCTGCTGGGG
CTTCCCCACCGACACCGTGATGAGCGTGTTCGCCCTTGCTAGCTACGTCCAGCACCCTCACAAGACCGTCCGGGTCAAGT
TCCATACAGAGACCAGGACCGTCTGGCAACTCTCCGTTGCTGGCGTGTCGTGCAACGTCACCACTGAACACCCGTTCTGC
GACACGCCGCACGGACAACTCGAGGTCCAGGTCCCGCCCGACCCCGGGGACCTGGTTGAGTACATTATGAACCACACCGG
CAACCAGCAGTCCCGGTGGGGCCTCGGTAGCCCGAATTGCCATGGCCCCGATTGGGCCTCCCCGGTTTGCCAACGCCATT
CCCCCGACTGCTCGCGGGTTGTGGGGGCTACGCCAGAGCGTCCCCGGCTGCGCCTTGTCGACGCCGACGACCCCCTGCTG
CTCACTGCCCCTGGGCCCGGCGAGGTGTGGGTCACGCCTGTCATAGGCTCTCAGGCGCGCAAGTGCGGACTCCACATACG
CGCTGGACCGTACGGCCATGCCACCGTCGAAATGCCCGAGTGGATCCACGCCCACACCACCAGCGACCCCTGGCACCCAC
CGGGCCCCTTGGGGCTGAAGTTCAAGACAGTTCGCCCGGTCGCCCTGCCACGCGCGTTAGCGCCACCCCGCAATGTGCGT
GTGACCGGGTGCTACCGGTGCGGTACCCCCGCGCTGGTGGAAGGCCTTGCCCCCGGGGGAGGGAATTGCCACCTCACCGT
CAATGGCGAGGATGTCGGCGCCTTCCCCCCTGGGAAGTTCGTCACCGCCGCCCTCCTCAACACCCCCCCGCCCTACCAAG
TCAGCTGCGGGGGCGAGAGCGATCGCGCGAGCGCGCGGGTCATTGACCCCGCCGCGCAATCGTTTACCGGCGTGGTGTAT
GGCACACACACCACTGCTGTGTCGGAGACCCGGCAGACCTGGGCGGAGTGGGCTGCTGCCCATTGGTGGCAGCTCACTCT
GGGCGCCGTCTGCGCCCTCCCACTCGCTGGCTTACTCGCTTGCTGTGCCAAATGCTTGTACTACTTGCGCGGCGCTATAG
CGCCGCGC
>CA6598_RVi_E1_Clone_5
GAGGAGGCTTTCGCCTACCTCTGCACTGCACCGGGGTGCGCCACTCAAGCACCTGTCCCCGTGCGCCTTGTTGGC
GTCCGCTTTGAGTCCAAGATTGTGGACGGCGGCTGCTTTGCCCCATGGGACCTCGAGGCCACTGGAGCCTGCATTTGCGA
GATCCCCACTGATGTCTCGTGCGAGGGCTTGGGGGCCTGGGTACCCACAGCCCCTTGCGCGCGGATCTGGAACGGCACAC
AGCGCGCGTGCACCCTCTGGGCTGTCAACGCCTACTCCTCTGGCGGGTACGCGCAGCTGGCCTCTTACTTCAACCCTGGC
GGCAGCTACTACAAGCAGTACCACCCTACCGCGTGCGAGGTTGAACCTGCCTTTGGACACAGCGACGCGGCCTGCTGGGG
CTTCCCCACCGACACCGTGATGAGCGTGTTCGCCCTTGCTAGCTACGTCCAGCACCCTCACAAGACCGTCCGGGTCAAGT
TCCATACAGAGACCAGGACCGTCTGGCAACTCTCCGTTGCTGGCGTGTCGTGCAACGTCACCACTGAACACCCGTTCTGC
GACACGCCGCACGGACAACTCGAGGTCCAGGTCCCGCCCGACCCCGGGGACCTGGTTGAGTACATTATGAACCACACCGG
CAACCAGCAGTCCCGGTGGGGCCTCGGTAGCCCGAATTGCCATGGCCCCGATTGGGCCTCCCCGGTTTGCCAACGCCATT
CCCCCGACTGCTCGCGGGTTGTGGGGGCTACGCCAGAGCGTCCCCGGCTGCGCCTTGTCGACGCCGACGACCCCCTGCTG
CTCACTGCCCCTGGGCCCGGCGAGGTGTGGGTCACGCCTGTCATAGGCTCTCAGGCGCGCAAGTGCGGACTCCACATACG
CGCTGGACCGTACGGCCATGCCACCGTCGAAATGCCCGAGTGGATCCACGCCCACACCACCAGCGACCCCTGGCACCCAC
CGGGCCCCTTGGGGCTGAAGTTCAAGACAGTTCGCCCGGTCGCCCTGCCACGCGCGTTAGCGCCACCCCGCAATGTGCGT
GTGACCGGGTGCTACCGGTGCGGTACCCCCGCGCTGGTGGAAGGCCTTGCCCCCGGGGGAGGGAATTGCCACCTCACCGT
CAATGGCGAGGATGTCGGCGCCTTCCCCCCTGGGAAGTTCGTCACCGCCGCCCTCCTCAACACCCCCCCGCCCTACCAAG
TCAGCTGCGGGGGCGAGAGCGATCGCGCGAGCGCGCGGGTCATTGACCCCGCCGCGCAATCGTTTACCGGCGTGGTGTAT
GGCACACACACCACTGCTGTGTCGGAGACCCGGCAGACCTGGGCGGAGTGGGCTGCTGCCCATTGGTGGCAGCTCACTCT
GGGCGCCGTCTGCGCCCTCCCACTCGCTGGCTTACTCGCTTGCTGTGCCAAATGCTTGTACTACTTGCGCGGCGCTATAG
CGCCGCGC
>CA6598_RVi_E1_Clone_6
GAGGAGGCTTTCGCCTACCTCTGCACTGCACCGGGGTGCGCCACTCAAGCACCTGTCCCCGTGCGCCTTGTTGGC
GTCCGCTTTGAGTCCAAGATTGTGGACGGCGGCTGCTTTGCCCCATGGGACCTCGAGGCCACTGGAGCCTGCATTTGCGA
GATCCCCACTGATGTCTCGTGCGAGGGCTTGGGGGCCTGGGTACCCACAGCCCCTTGCGCGCGGATCTGGAACGGCACAC
AGCGCGCGTGCACCCTCTGGGCTGTCAACGCCTACTCCTCTGGCGGGTACGCGCAGCTGGCCTCTTACTTCAACCCTGGC
GGCAGCTACTACAAGCAGTACCACCCTACCGCGTGCGAGGTTGAACCTGCCTTTGGACACAGCGACGCGGCCTGCTGGGG
CTTCCCCACCGACACCGTGATGAGCGTGTTCGCCCTTGCTAGCTACGTCCAGCACCCTCACAAGACCGTCCGGGTCAAGT
TCCATACAGAGACCAGGACCGTCTGGCAACTCTCCGTTGCTGGCGTGTCGTGCAACGTCACCACTGAACACCCGTTCTGC
GACACGCCGCACGGACAACTCGAGGTCCAGGTCCCGCCCGACCCCGGGGACCTGGTTGAGTACATTATGAACCACACCGG
CAACCAGCAGTCCCGGTGGGGCCTCGGTAGCCCGAATTGCCATGGCCCCGATTGGGCCTCCCCGGTTTGCCAACGCCATT
CCCCCGACTGCTCGCGGGTTGTGGGGGCTACGCCAGAGCGTCCCCGGCTGCGCCTTGTCGACGCCGACGACCCCCTGCTG
CTCACTGCCCCTGGGCCCGGCGAGGTGTGGGTCACGCCTGTCATAGGCTCTCAGGCGCGCAAGTGCGGACTCCACATACG
CGCTGGACCGTACGGCCATGCCACCGTCGAAATGCCCGAGTGGATCCACGCCCACACCACCAGCGACCCCTGGCACCCAC
CGGGCCCCTTGGGGCTGAAGTTCAAGACAGTTCGCCCGGTCGCCCTGCCACGCGCGTTAGCGCCACCCCGCAATGTGCGT
GTGACCGGGTGCTACCGGTGCGGTACCCCCGCGCTGGTGGAAGGCCTTGCCCCCGGGGGAGGGAATTGCCACCTCACCGT
CAATGGCGAGGATGTCGGCGCCTTCCCCCCTGGGAAGTTCGTCACCGCCGCCCTCCTCAACACCCCCCCGCCCTACCAAG
TCAGCTGCGGGGGCGAGAGCGATCGCGCGAGCGCGCGGGTCATTGACCCCGCCGCGCAATCGTTTACCGGCGTGGTGTAT
GGCACACACACCACTGCTGTGTCGGAGACCCGGCAGACCTGGGCGGAGTGGGCTGCTGCCCATTGGTGGCAGCTCACTCT
GGGCGCCGTCTGCGCCCTCCCACTCGCTGGCTTACTCGCTTGCTGTGCCAAATGCTTGTACTACTTGCGCGGCGCTATAG
CGCCGCGC
>CA6598_RVi_E1_Clone_7
GAGGAGGCTTTCGCCTACCTCTGCACTGCACCGGGGTGCGCCACTCAAGCACCTGTCCCCGTGCGCCTTGTTGGC
GTCCGCTTTGAGTCCAAGATTGTGGACGGCGGCTGCTTTGCCCCATGGGACCTCGAGGCCACTGGAGCCTGCATTTGCGA
GATCCCCACTGATGTCTCGTGCGAGGGCTTGGGGGCCTGGGTACCCACAGCCCCTTGCGCGCGGATCTGGAACGGCACAC
AGCGCGCGTGCACCCTCTGGGCTGTCAACGCCTACTCCTCTGGCGGGTACGCGCAGCTGGCCTCTTACTTCAACCCTGGC
GGCAGCTACTACAAGCAGTACCACCCTACCGCGTGCGAGGTTGAACCTGCCTTTGGACACAGCGACGCGGCCTGCTGGGG
CTTCCCCACCGACACCGTGATGAGCGTGTTCGCCCTTGCTAGCTACGTCCAGCACCCTCACAAGACCGTCCGGGTCAAGT
TCCATACAGAGACCAGGACCGTCTGGCAACTCTCCGTTGCTGGCGTGTCGTGCAACGTCACCACTGAACACCCGTTCTGC
GACACGCCGCACGGACAACTCGAGGTCCAGGTCCCGCCCGACCCCGGGGACCTGGTTGAGTACATTATGAACCACACCGG
CAACCAGCAGTCCCGGTGGGGCCTCGGTAGCCCGAATTGCCATGGCCCCGATTGGGCCTCCCCGGTTTGCCAACGCCATT
CCCCCGACTGCTCGCGGGTTGTGGGGGCTACGCCAGAGCGTCCCCGGCTGCGCCTTGTCGACGCCGACGACCCCCTGCTG
CTCACTGCCCCTGGGCCCGGCGAGGTGTGGGTCACGCCTGTCATAGGCTCTCAGGCGCGCAAGTGCGGACTCCACATACG
CGCTGGACCGTACGGCCATGCCACCGTCGAAATGCCCGAGTGGATCCACGCCCACACCACCAGCGACCCCTGGCACCCAC
CGGGCCCCTTGGGGCTGAAGTTCAAGACAGTTCGCCCGGTCGCCCTGCCACGCGCGTTAGCGCCACCCCGCAATGTGCGT
GTGACCGGGTGCTACCGGTGCGGTACCCCCGCGCTGGTGGAAGGCCTTGCCCCCGGGGGAGGGAATTGCCACCTCACCGT
CAATGGCGAGGATGTCGGCGCCTTCCCCCCTGGGAAGTTCGTCACCGCCGCCCTCCTCAACACCCCCCCGCCCTACCAAG
TCAGCTGCGGGGGCGAGAGCGATCGCGCGAGCGCGCGGGTCATTGACCCCGCCGCGCAATCGTTTACCGGCGTGGTGTAT
GGCACACACACCACTGCTGTGTCGGAGACCCGGCAGACCTGGGCGGAGTGGGCTGCTGCCCATTGGTGGCAGCTCACTCT
GGGCGCCGTCTGCGCCCTCCCACTCGCTGGCTTACTCGCTTGCTGTGCCAAATGCTTGTACTACTTGCGCGGCGCTATAG
CGCCGCGC
>CA6598_RVi_E1_Clone_8
GAGGAGGCTTTCGCCTACCTCTGCACTGCACCGGGGTGCGCCACTCAAGCACCTGTCCCCGTGCGCCTTGTTGGC
GTCCGCTTTGAGTCCAAGATTGTGGACGGCGGCTGCTTTGCCCCATGGGACCTCGAGGCCACTGGAGCCTGCATTTGCGA
GATCCCCACTGATGTCTCGTGCGAGGGCTTGGGGGCCTGGGTACCCACAGCCCCTTGCGCGCGGATCTGGAACGGCACAC
AGCGCGCGTGCACCCTCTGGGCTGTCAACGCCTACTCCTCTGGCGGGTACGCGCAGCTGGCCTCTTACTTCAACCCTGGC
GGCAGCTACTACAAGCAGTACCACCCTACCGCGTGCGAGGTTGAACCTGCCTTTGGACACAGCGACGCGGCCTGCTGGGG
CTTCCCCACCGACACCGTGATGAGCGTGTTCGCCCTTGCTAGCTACGTCCAGCACCCTCACAAGACCGTCCGGGTCAAGT
TCCATACAGAGACCAGGACCGTCTGGCAACTCTCCGTTGCTGGCGTGTCGTGCAACGTCACCACTGAACACCCGTTCTGC
GACACGCCGCACGGACAACTCGAGGTCCAGGTCCCGCCCGACCCCGGGGACCTGGTTGAGTACATTATGAACCACACCGG
CAACCAGCAGTCCCGGTGGGGCCTCGGTAGCCCGAATTGCCATGGCCCCGATTGGGCCTCCCCGGTTTGCCAACGCCATT
CCCCCGACTGCTCGCGGGTTGTGGGGGCTACGCCAGAGCGTCCCCGGCTGCGCCTTGTCGACGCCGACGACCCCCTGCTG
CTCACTGCCCCTGGGCCCGGCGAGGTGTGGGTCACGCCTGTCATAGGCTCTCAGGCGCGCAAGTGCGGACTCCACATACG
CGCTGGACCGTACGGCCATGCCACCGTCGAAATGCCCGAGTGGATCCACGCCCACACCACCAGCGACCCCTGGCACCCAC
CGGGCCCCTTGGGGCTGAAGTTCAAGACAGTTCGCCCGGTCGCCCTGCCACGCGCGTTAGCGCCACCCCGCAATGTGCGT
GTGACCGGGTGCTACCGGTGCGGTACCCCCGCGCTGGTGGAAGGCCTTGCCCCCGGGGGAGGGAATTGCCACCTCACCGT
CAATGGCGAGGATGTCGGCGCCTTCCCCCCTGGGAAGTTCGTCACCGCCGCCCTCCTCAACACCCCCCCGCCCTACCAAG
TCAGCTGCGGGGGCGAGAGCGATCGCGCGAGCGCGCGGGTCATTGACCCCGCCGCGCAATCGTTTACCGGCGTGGTGTAT
GGCACACACACCACTGCTGTGTCGGAGACCCGGCAGACCTGGGCGGAGTGGGCTGCTGCCCATTGGTGGCAGCTCACTCT
GGGCGCCGTCTGCGCCCTCCCACTCGCTGGCTTACTCGCTTGCTGTGCCAAATGCTTGTACTACTTGCGCGGCGCTATAG
CGCCGCGC
>CA6598_RVi_E1_Clone_9
GAGGAGGCTTTCGCCTACCTCTGCACTGCACCGGGGTGCGCCACTCAAGCACCTGTCCCCGTGCGCCTTGTTGGC
GTCCGCTTTGAGTCCAAGATTGTGGACGGCGGCTGCTTTGCCCCATGGGACCTCGAGGCCACTGGAGCCTGCATTTGCGA
GATCCCCACTGATGTCTCGTGCGAGGGCTTGGGGGCCTGGGTACCCACAGCCCCTTGCGCGCGGATCTGGAACGGCACAC
AGCGCGCGTGCACCCTCTGGGCTGTCAACGCCTACTCCTCTGGCGGGTACGCGCAGCTGGCCTCTTACTTCAACCCTGGC
GGCAGCTACTACAAGCAGTACCACCCTACCGCGTGCGAGGTTGAACCTGCCTTTGGACACAGCGACGCGGCCTGCTGGGG
CTTCCCCACCGACACCGTGATGAGCGTGTTCGCCCTTGCTAGCTACGTCCAGCACCCTCACAAGACCGTCCGGGTCAAGT
TCCATACAGAGACCAGGACCGTCTGGCAACTCTCCGTTGCTGGCGTGTCGTGCAACGTCACCACTGAACACCCGTTCTGC
GACACGCCGCACGGACAACTCGAGGTCCAGGTCCCGCCCGACCCCGGGGACCTGGTTGAGTACATTATGAACCACACCGG
CAACCAGCAGTCCCGGTGGGGCCTCGGTAGCCCGAATTGCCATGGCCCCGATTGGGCCTCCCCGGTTTGCCAACGCCATT
CCCCCGACTGCTCGCGGGTTGTGGGGGCTACGCCAGAGCGTCCCCGGCTGCGCCTTGTCGACGCCGACGACCCCCTGCTG
CTCACTGCCCCTGGGCCCGGCGAGGTGTGGGTCACGCCTGTCATAGGCTCTCAGGCGCGCAAGTGCGGACTCCACATACG
CGCTGGACCGTACGGCCATGCCACCGTCGAAATGCCCGAGTGGATCCACGCCCACACCACCAGCGACCCCTGGCACCCAC
CGGGCCCCTTGGGGCTGAAGTTCAAGACAGTTCGCCCGGTCGCCCTGCCACGCGCGTTAGCGCCACCCCGCAATGTGCGT
GTGACCGGGTGCTACCGGTGCGGTACCCCCGCGCTGGTGGAAGGCCTTGCCCCCGGGGGAGGGAATTGCCACCTCACCGT
CAATGGCGAGGATGTCGGCGCCTTCCCCCCTGGGAAGTTCGTCACCGCCGCCCTCCTCAACACCCCCCCGCCCTACCAAG
TCAGCTGCGGGGGCGAGAGCGATCGCGCGAGCGCGCGGGTCATTGACCCCGCCGCGCAATCGTTTACCGGCGTGGTGTAT
GGCACACACACCACTGCTGTGTCGGAGACCCGGCAGACCTGGGCGGAGTGGGCTGCTGCCCATTGGTGGCAGCTCACTCT
GGGCGCTGTCTGCGCCCTCCCMCTCGCTGGCTTACTCGCTTGCTGTGCCAAATGCTTGTACTACTTGCGCGGCGCTATAG
CGCCGCGC
>CA6598_RVi_E1_Clone_10
GAGGAGGCTTTCGCCTACCTCTGCACTGCACCGGGGTGCGCCACTCAAGCACCTGTCCCCGTGCGCCTTGTTGGC
GTCCGCTTTGAGTCCAAGATTGTGGACGGCGGCTGCTTTGCCCCATGGGACCTCGAGGCCACTGGAGCCTGCATTTGCGA
GATCCCCACTGATGTCTCGTGCGAGGGCTTGGGGGCCTGGGTACCCACAGCCCCTTGCGCGCGGATCTGGAACGGCACAC
AGCGCGCGTGCACCCTCTGGGCTGTCAACGCCTACTCCTCTGGCGGGTACGCGCAGCTGGCCTCTTACTTCAACCCTGGC
GGCAGCTACTACAAGCAGTACCACCCTACCGCGTGCGAGGTTGAACCTGCCTTTGGACACAGCGACGCGGCCTGCTGGGG
CTTCCCCACCGACACCGTGATGAGCGTGTTCGCCCTTGCTAGCTACGTCCAGCACCCTCACAAGACCGTCCGGGTCAAGT
TCCATACAGAGACCAGGACCGTCTGGCAACTCTCCGTTGCTGGCGTGTCGTGCAACGTCACCACTGAACACCCGTTCTGC
GACACGCCGCACGGACAACTCGAGGTCCAGGTCCCGCCCGACCCCGGGGACCTGGTTGAGTACATTATGAACCACACCGG
CAACCAGCAGTCCCGGTGGGGCCTCGGTAGCCCGAATTGCCATGGCCCCGATTGGGCCTCCCCGGTTTGCCAACGCCATT
CCCCCGACTGCTCGCGGGTTGTGGGGGCTACGCCAGAGCGTCCCCGGCTGCGCCTTGTCGACGCCGACGACCCCCTGCTG
CTCACTGCCCCTGGGCCCGGCGAGGTGTGGGTCACGCCTGTCATAGGCTCTCAGGCGCGCAAGTGCGGACTCCACATACG
CGCTGGACCGTACGGCCATGCCACCGTCGAAATGCCCGAGTGGATCCACGCCCACACCACCAGCGACCCCTGGCACCCAC
CGGGCCCCTTGGGGCTGAAGTTCAAGACAGTTCGCCCGGTCGCCCTGCCACGCGCGTTAGCGCCACCCCGCAATGTGCGT
GTGACCGGGTGCTACCGGTGCGGTACCCCCGCGCTGGTGGAAGGCCTTGCCCCCGGGGGAGGGAATTGCCACCTCACCGT
CAATGGCGAGGATGTCGGCGCCTTCCCCCCTGGGAAGTTCGTCACCGCCGCCCTCCTCAACACCCCCCCGCCCTACCAAG
TCAGCTGCGGGGGCGAGAGCGATCGCGCGAGCGCGCGGGTCATTGACCCCGCCGCGCAATCGTTTACCGGCGTGGTGTAT
GGCACACACACCACTGCTGTGTCGGAGACCCGGCAGACCTGGGCGGAGTGGGCTGCTGCCCATTGGTGGCAGCTCACTCT
GGGCGCCGTCTGCGCCCTCCCMCTCGCTGGCTTACTCGCTTGCTGTGCCAAATGCTTGTACTACTTGCGCGGCGCTATAG
CGCCGCGC
>CA6598_RVi_E1_Clone_11
GAGGAGGCTTTCGCCTACCTCTGCACTGCACCGGGGTGCGCCACTCAAGCACCTGTCCCCGTGCGCCTTGTTGGC
GTCCGCTTTGAGTCCAAGATTGTGGACGGCGGCTGCTTTGCCCCATGGGACCTCGAGGCCACTGGAGCCTGCATTTGCGA
GATCCCCACTGATGTCTCGTGCGAGGGCTTGGGGGCCTGGGTACCCACAGCCCCTTGCGCGCGGATCTGGAACGGCACAC
AGCGCGCGTGCACCCTCTGGGCTGTCAACGCCTACTCCTCTGGCGGGTACGCGCAGCTGGCCTCTTACTTCAACCCTGGC
GGCAGCTACTACAAGCAGTACCACCCTACCGCGTGCGAGGTTGAACCTGCCTTTGGACACAGCGACGCGGCCTGCTGGGG
CTTCCCCACCGACACCGTGATGAGCGTGTTCGCCCTTGCTAGCTACGTCCAGCACCCTCACAAGACCGTCCGGGTCAAGT
TCCATACAGAGACCAGGACCGTCTGGCAACTCTCCGTTGCTGGCGTGTCGTGCAACGTCACCACTGAACACCCGTTCTGC
GACACGCCGCACGGACAACTCGAGGTCCAGGTCCCGCCCGACCCCGGGGACCTGGTTGAGTACATTATGAACCACACCGG
CAACCAGCAGTCCCGGTGGGGCCTCGGTAGCCCGAATTGCCATGGCCCCGATTGGGCCTCCCCGGTTTGCCAACGCCATT
CCCCCGACTGCTCGCGGGTTGTGGGGGCTACGCCAGAGCGTCCCCGGCTGCGCCTTGTCGACGCCGACGACCCCCTGCTG
CTCACTGCCCCTGGGCCCGGCGAGGTGTGGGTCACGCCTGTCATAGGCTCTCAGGCGCGCAAGTGCGGACTCCACATACG
CGCTGGACCGTACGGCCATGCCACCGTCGAAATGCCCGAGTGGATCCACGCCCACACCACCAGCGACCCCTGGCACCCAC
CGGGCCCCTTGGGGCTGAAGTTCAAGACAGTTCGCCCGGTCGCCCTGCCACGCGCGTTAGCGCCACCCCGCAATGTGCGT
GTGACCGGGTGCTACCGGTGCGGTACCCCCGCGCTGGTGGAAGGCCTTGCCCCCGGGGGAGGGAATTGCCACCTCACCGT
CAATGGCGAGGATGTCGGCGCCTTCCCCCCTGGGAAGTTCGTCACCGCCGCCCTCCTCAACACCCCCCCGCCCTACCAAG
TCAGCTGCGGGGGCGAGAGCGATCGCGCGAGCGCGCGGGTCATTGACCCCGCCGCGCAATCGTTTACCGGCGTGGTGTAT
GGCACACACACCACTGCTGTGTCGGAGACCCGGCAGACCTGGGCGGAGTGGGCTGCTGCCCATTGGTGGCAGCTCACTCT
GGGCGCCGTCTGCGCCCTCCCACTCGCTGGCTTACTCGCTTGCTGTGCCAAATGCTTGTACTACTTGCGCGGCGCTATAG
CGCCGCGC
>CA6598_RVi_E1_Clone_12
GAGGAGGCTTTCGCCTACCTCTGCACTGCACCGGGGTGCGCCACTCAAGCACCTGTCCCCGTGCGCCTTGTTGGC
GTCCGCTTTGAGTCCAAGATTGTGGACGGCGGCTGCTTTGCCCCATGGGACCTCGAGGCCACTGGAGCCTGCATTTGCGA
GATCCCCACTGATGTCTCGTGCGAGGGCTTGGGGGCCTGGGTACCCACAGCCCCTTGCGCGCGGATCTGGAACGGCACAC
AGCGCGCGTGCACCCTCTGGGCTGTCAACGCCTACTCCTCTGGCGGGTACGCGCAGCTGGCCTCTTACTTCAACCCTGGC
GGCAGCTACTACAAGCAGTACCACCCTACCGCGTGCGAGGTTGAACCTGCCTTTGGACACAGCGACGCGGCCTGCTGGGG
CTTCCCCACCGACACCGTGATGAGCGTGTTCGCCCTTGCTAGCTACGTCCAGCACCCTCACAAGACCGTCCGGGTCAAGT
TCCATACAGAGACCAGGACCGTCTGGCAACTCTCCGTTGCTGGCGTGTCGTGCAACGTCACCACTGAACACCCGTTCTGC
GACACGCCGCACGGACAACTCGAGGTCCAGGTCCCGCCCGACCCCGGGGACCTGGTTGAGTACATTATGAACCACACCGG
CAACCAGCAGTCCCGGTGGGGCCTCGGTAGCCCGAATTGCCATGGCCCCGATTGGGCCTCCCCGGTTTGCCAACGCCATT
CCCCCGACTGCTCGCGGGTTGTGGGGGCTACGCCAGAGCGTCCCCGGCTGCGCCTTGTCGACGCCGACGACCCCCTGCTG
CTCACTGCCCCTGGGCCCGGCGAGGTGTGGGTCACGCCTGTCATAGGCTCTCAGGCGCGCAAGTGCGGACTCCACATACG
CGCTGGACCGTACGGCCATGCCACCGTCGAAATGCCCGAGTGGATCCACGCCCACACCACCAGCGACCCCTGGCACCCAC
CGGGCCCCTTGGGGCTGAAGTTCAAGACAGTTCGCCCGGTCGCCCTGCCACGCGCGTTAGCGCCACCCCGCAATGTGCGT
GTGACCGGGTGCTACCGGTGCGGTACCCCCGCGCTGGTGGAAGGCCTTGCCCCCGGGGGAGGGAATTGCCACCTCACCGT
CAATGGCGAGGATGTCGGCGCCTTCCCCCCTGGGAAGTTCGTCACCGCCGCCCTCCTCAACACCCCCCCGCCCTACCAAG
TCAGCTGCGGGGGCGAGAGCGATCGCGCGAGCGCGCGGGTCATTGACCCCGCCGCGCAATCGTTTACCGGCGTGGTGTAT
GGCACACACACCACTGCTGTGTCGGAGACCCGGCAGACCTGGGCGGAGTGGGCTGCTGCCCATTGGTGGCAGCTCACTCT
GGGCGCCGTCTGCGCCCTCCCACTCGCTGGCTTACTCGCTTGCTGTGCCAAATGCTTGTACTACTTGCGCGGCGCTATAG
CGCCGCGC
>CA6598_RVi_E1_Clone_13
GAGGAGGCTTTCGCCTACCTCTGCACTGCACCGGGGTGCGCCACTCAAGCACCTGTCCCCGTGCGCCTTGTTGGC
GTCCGCTTTGAGTCCAAGATTGTGGACGGCGGCTGCTTTGCCCCATGGGACCTCGAGGCCACTGGAGCCTGCATTTGCGA
GATCCCCACTGATGTCTCGTGCGAGGGCTTGGGGGCCTGGGTACCCACAGCCCCTTGCGCGCGGATCTGGAACGGCACAC
AGCGCGCGTGCACCCTCTGGGCTGTCAACGCCTACTCCTCTGGCGGGTACGCGCAGCTGGCCTCTTACTTCAACCCTGGC
GGCAGCTACTACAAGCAGTACCACCCTACCGCGTGCGAGGTTGAACCTGCCTTTGGACACAGCGACGCGGCCTGCTGGGG
CTTCCCCACCGACACCGTGATGAGCGTGTTCGCCCTTGCTAGCTACGTCCAGCACCCTCACAAGACCGTCCGGGTCAAGT
TCCATACAGAGACCAGGACCGTCTGGCAACTCTCCGTTGCTGGCGTGTCGTGCAACGTCACCACTGAACACCCGTTCTGC
GACACGCCGCACGGACAACTCGAGGTCCAGGTCCCGCCCGACCCCGGGGACCTGGTTGAGTACATTATGAACCACACCGG
CAACCAGCAGTCCCGGTGGGGCCTCGGTAGCCCGAATTGCCATGGCCCCGATTGGGCCTCCCCGGTTTGCCAACGCCATT
CCCCCGACTGCTCGCGGGTTGTGGGGGCTACGCCAGAGCGTCCCCGGCTGCGCCTTGTCGACGCCGACGACCCCCTGCTG
CTCACTGCCCCTGGGCCCGGCGAGGTGTGGGTCACGCCTGTCATAGGCTCTCAGGCGCGCAAGTGCGGACTCCACATACG
CGCTGGACCGTACGGCCATGCCACCGTCGAAATGCCCGAGTGGATCCACGCCCACACCACCAGCGACCCCTGGCACCCAC
CGGGCCCCTTGGGGCTGAAGTTCAAGACAGTTCGCCCGGTCGCCCTGCCACGCGCGTTAGCGCCACCCCGCAATGTGCGT
GTGACCGGGTGCTACCGGTGCGGTACCCCCGCGCTGGTGGAAGGCCTTGCCCCCGGGGGAGGGAATTGCCACCTCACCGT
CAATGGCGAGGATGTCGGCGCCTTCCCCCCTGGGAAGTTCGTCACCGCCGCCCTCCTCAACACCCCCCCGCCCTACCAAG
TCAGCTGCGGGGGCGAGAGCGATCGCGCGAGCGCGCGGGTCATTGACCCCGCCGCGCAATCGTTTACCGGCGTGGTGTAT
GGCACACACACCACTGCTGTGTCGGAGACCCGGCAGACCTGGGCGGAGTGGGCTGCTGCCCATTGGTGGCAGCTCACTCT
GGGCGCCGTCTGCGCCCTCCCMCTCGCTGGCTTACTCGCTTGCTGTGCCAAATGCTTGTACTACTTGCGCGGCGCTATAG
CGCCGCGC
>CA6598_RVi_E1_Clone_14
GAGGAGGCTTTCGCCTACCTCTGCACTGCACCGGGGTGCGCCACTCAAGCACCTGTCCCCGTGCGCCTTGTTGGC
GTCCGCTTTGAGTCCAAGATTGTGGACGGCGGCTGCTTTGCCCCATGGGACCTCGAGGCCACTGGAGCCTGCATTTGCGA
GATCCCCACTGATGTCTCGTGCGAGGGCTTGGGGGCCTGGGTACCCACAGCCCCTTGCGCGCGGATCTGGAACGGCACAC
AGCGCGCGTGCACCCTCTGGGCTGTCAACGCCTACTCCTCTGGCGGGTACGCGCAGCTGGCCTCTTACTTCAACCCTGGC
GGCAGCTACTACAAGCAGTACCACCCTACCGCGTGCGAGGTTGAACCTGCCTTTGGACACAGCGACGCGGCCTGCTGGGG
CTTCCCCACCGACACCGTGATGAGCGTGTTCGCCCTTGCTAGCTACGTCCAGCACCCTCACAAGACCGTCCGGGTCAAGT
TCCATACAGAGACCAGGACCGTCTGGCAACTCTCCGTTGCTGGCGTGTCGTGCAACGTCACCACTGAACACCCGTTCTGC
GACACGCCGCACGGACAACTCGAGGTCCAGGTCCCGCCCGACCCCGGGGACCTGGTTGAGTACATTATGAACCACACCGG
CAACCAGCAGTCCCGGTGGGGCCTCGGTAGCCCGAATTGCCATGGCCCCGATTGGGCCTCCCCGGTTTGCCAACGCCATT
CCCCCGACTGCTCGCGGGTTGTGGGGGCTACGCCAGAGCGTCCCCGGCTGCGCCTTGTCGACGCCGACGACCCCCTGCTG
CTCACTGCCCCTGGGCCCGGCGAGGTGTGGGTCACGCCTGTCATAGGCTCTCAGGCGCGCAAGTGCGGACTCCACATACG
CGCTGGACCGTACGGCCATGCCACCGTCGAAATGCCCGAGTGGATCCACGCCCACACCACCAGCGACCCCTGGCACCCAC
CGGGCCCCTTGGGGCTGAAGTTCAAGACAGTTCGCCCGGTCGCCCTGCCACGCGCGTTAGCGCCACCCCGCAATGTGCGT
GTGACCGGGTGCTACCGGTGCGGTACCCCCGCGCTGGTGGAAGGCCTTGCCCCCGGGGGAGGGAATTGCCACCTCACCGT
CAACGGCGAGGATGTCGGCGCCTTCCCCCCTGGGAAGTTCGTCACCGCCGCCCTCCTCAACACCCCCCCGCCCTACCAAG
TCAGCTGCGGGGGCGAGAGCGATCGCGCGAGCGCGCGGGTCATTGACCCCGCCGCGCAATCGTTTACCGGCGTGGTGTAT
GGCACACACACCACTGCTGTGTCGGAGACCCGGCAGACCTGGGCGGAGTGGGCTGCTGCCCATTGGTGGCAGCTCACTCT
GGGCGCCGTCTGCGCCCTCCCMCTCGCTGGCTTACTCGCTTGCTGTGCCAAATGCTTGTACTACTTGCGCGGCGCTATAG
CGCCGCGC
>CA6598_RVi_E1_Clone_15
GAGGAGGCTTTCGCCTACCTCTGCACTGCACCGGGGTGCGCCACTCAAGCACCTGTCCCCGTGCGCCTTGTTGGC
GTCCGCTTTGAGTCCAAGATTGTGGACGGCGGCTGCTTTGCCCCATGGGACCTCGAGGCCACTGGAGCCTGCATTTGCGA
GATCCCCACTGATGTCTCGTGCGAGGGCTTGGGGGCCTGGGTACCCACAGCCCCTTGCGCGCGGATCTGGAACGGCACAC
AGCGCGCGTGCACCCTCTGGGCTGTCAACGCCTACTCCTCTGGCGGGTACGCGCAGCTGGCCTCTTACTTCAACCCTGGC
GGCAGCTACTACAAGCAGTACCACCCTACCGCGTGCGAGGTTGAACCTGCCTTTGGACACAGCGACGCGGCCTGCTGGGG
CTTCCCCACCGACACCGTGATGAGCGTGTTCGCCCTTGCTAGCTACGTCCAGCACCCTCACAAGACCGTCCGGGTCAAGT
TCCATACAGAGACCAGGACCGTCTGGCAACTCTCCGTTGCTGGCGTGTCGTGCAACGTCACCACTGAACACCCGTTCTGC
GACACGCCGCACGGACAACTCGAGGTCCAGGTCCCGCCCGACCCCGGGGACCTGGTTGAGTACATTATGAACCACACCGG
CAACCAGCAGTCCCGGTGGGGCCTCGGTAGCCCGAATTGCCATGGCCCCGATTGGGCCTCCCCGGTTTGCCAACGCCATT
CCCCCGACTGCTCGCGGGTTGTGGGGGCTACGCCAGAGCGTCCCCGGCTGCGCCTTGTCGACGCCGACGACCCCCTGCTG
CTCACTGCCCCTGGGCCCGGCGAGGTGTGGGTCACGCCTGTCATAGGCTCTCAGGCGCGCAAGTGCGGACTCCACATACG
CGCTGGACCGTACGGCCATGCCACCGTCGAAATGCCCGAGTGGATCCACGCCCACACCACCAGCGACCCCTGGCACCCAC
CGGGCCCCTTGGGGCTGAAGTTCAAGACAGTTCGCCCGGTCGCCCTGCCACGCGCGTTAGCGCCACCCCGCAATGTGCGT
GTGACCGGGTGCTACCGGTGCGGTACCCCCGCGCTGGTGGAAGGCCTTGCCCCCGGGGGAGGGAATTGCCACCTCACCGT
CAATGGCGAGGATGTCGGCGCCTTCCCCCCTGGGAAGTTCGTCACCGCCGCCCTCCTCAACACCCCCCCGCCCTACCAAG
TCAGCTGCGGGGGCGAGAGCGATCGCGCGAGCGCGCGGGTCATTGACCCCGCCGCGCAATCGTTTACCGGCGTGGTGTAT
GGCACACACACCACTGCTGTGTCGGAGACCCGGCAGACCTGGGCGGAGTGGGCTGCTGCCCATTGGTGGCAGCTCACTCT
GGGCGCCGTCTGCGCCCTCCCACTCGCTGGCTTACTCGCTTGCTGTGCCAAATGCTTGTACTACTTGCGCGGCGCTATAG
CGCCGCGC
>CA6598_RVi_E1_Clone_16
GAGGAGGCTTTCGCCTACCTCTGCACTGCACCGGGGTGCGCCACTCAAGCACCTGTCCCCGTGCGCCTTGTTGGC
GTCCGCTTTGAGTCCAAGATTGTGGACGGCGGCTGCTTTGCCCCATGGGACCTCGAGGCCACTGGAGCCTGCATTTGCGA
GATCCCCACTGATGTCTCGTGCGAGGGCTTGGGGGCCTGGGTACCCACAGCCCCTTGCGCGCGGATCTGGAACGGCACAC
AGCGCGCGTGCACCCTCTGGGCTGTCAACGCCTACTCCTCTGGCGGGTACGCGCAGCTGGCCTCTTACTTCAACCCTGGC
GGCAGCTACTACAAGCAGTACCACCCTACCGCGTGCGAGGTTGAACCTGCCTTTGGACACAGCGACGCGGCCTGCTGGGG
CTTCCCCACCGACACCGTGATGAGCGTGTTCGCCCTTGCTAGCTACGTCCAGCACCCTCACAAGACCGTCCGGGTCAAGT
TCCATACAGAGACCAGGACCGTCTGGCAACTCTCCGTTGCTGGCGTGTCGTGCAACGTCACCACTGAACACCCGTTCTGC
GACACGCCGCACGGACAACTCGAGGTCCAGGTCCCGCCCGACCCCGGGGACCTGGTTGAGTACATTATGAACCACACCGG
CAACCAGCAGTCCCGGTGGGGCCTCGGTAGCCCGAATTGCCATGGCCCCGATTGGGCCTCCCCGGTTTGCCAACGCCATT
CCCCCGACTGCTCGCGGGTTGTGGGGGCTACGCCAGAGCGTCCCCGGCTGCGCCTTGTCGACGCCGACGACCCCCTGCTG
CTCACTGCCCCTGGGCCCGGCGAGGTGTGGGTCACGCCTGTCATAGGCTCTCAGGCGCGCAAGTGCGGACTCCACATACG
CGCTGGACCGTACGGCCATGCCACCGTCGAAATGCCCGAGTGGATCCACGCCCACACCACCAGCGACCCCTGGCACCCAC
CGGGCCCCTTGGGGCTGAAGTTCAAGACAGTTCGCCCGGTCGCCCTGCCACGCGCGTTAGCGCCACCCCGCAATGTGCGT
GTGACCGGGTGCTACCGGTGCGGTACCCCCGCGCTGGTGGAAGGCCTTGCCCCCGGGGGAGGGAATTGCCACCTCACCGT
CAATGGCGAGGATGTCGGCGCCTTCCCCCCTGGGAAGTTCGTCACCGCCGCCCTCCTCAACACCCCCCCGCCCTACCAAG
TCAGCTGCGGGGGCGAGAGCGATCGCGCGAGCGCGCGGGTCATTGACCCCGCCGCGCAATCGTTTACCGGCGTGGTGTAT
GGCACACACACCACTGCTGTGTCGGAGACCCGGCAGACCTGGGCGGAGTGGGCTGCTGCCCATTGGTGGCAGCTCACTCT
GGGCGCCGTCTGCGCCCTCCCACTCGCTGGCTTACTCGCTTGCTGTGCCAAATGCTTGTACTACTTGCGCGGCGCTATAG
CGCCGCGC
>CA6598_RVi_E1_Clone_17
GAGGAGGCTTTCGCCTACCTCTGCACTGCACCGGGGTGCGCCACTCAAGCACCTGTCCCCGTGCGCCTTGTTGGC
GTCCGCTTTGAGTCCAAGATTGTGGACGGCGGCTGCTTTGCCCCATGGGACCTCGAGGCCACTGGAGCCTGCATTTGCGA
GATCCCCACTGATGTCTCGTGCGAGGGCTTGGGGGCCTGGGTACCCACAGCCCCTTGCGCGCGGATCTGGAACGGCACAC
AGCGCGCGTGCACCCTCTGGGCTGTCAACGCCTACTCCTCTGGCGGGTACGCGCAGCTGGCCTCTTACTTCAACCCTGGC
GGCAGCTACTACAAGCAGTACCACCCTACCGCGTGCGAGGTTGAACCTGCCTTTGGACACAGTGACGCGGCCTGCTGGGG
CTTCCCCACCGACACCGTGATGAGCGTGTTCGCCCTTGCTAGCTACGTCCAGCACCCTCACAAGACCGTCCGGGTCAAGT
TCCATACAGAGACCAGGACCGTCTGGCAACTCTCCGTTGCTGGCGTGTCGTGCAACGTCACCACTGAACACCCGTTCTGC
GACACGCCGCACGGACAACTCGAGGTCCAGGTCCCGCCCGACCCCGGGGACCTGGTTGAGTACATTATGAACCACACCGG
CAACCAGCAGTCCCGGTGGGGCCTCGGTAGCCCGAATTGCCATGGCCCCGATTGGGCCTCCCCGGTTTGCCAACGCCATT
CCCCCGACTGCTCGCGGGTTGTGGGGGCTACGCCAGAGCGTCCCCGGCTGCGCCTTGTCGACGCCGACGACCCCCTGCTG
CTCACTGCCCCTGGGCCCGGCGAGGTGTGGGTCACGCCTGTCATAGGCTCTCAGGCGCGCAAGTGCGGACTCCACATACG
CGCTGGACCGTACGGCCATGCCACCGTCGAAATGCCCGAGTGGATCCACGCCCACACCACCAGCGACCCCTGGCACCCAC
CGGGCCCCTTGGGGCTGAAGTTCAAGACAGTTCGCCCGGTCGCCCTGCCACGCGCGTTAGCGCCACCCCGCAATGTGCGT
GTGACCGGGTGCTACCGGTGCGGTACCCCCGCGCTGGTGGAAGGCCTTGCCCCCGGGGGAGGGAATTGCCACCTCACCGT
CAATGGCGAGGATGTCGGCGCCTTCCCCCCTGGGAAGTTCGTCACCGCCGCCCTCCTCAACACCCCCCCGCCCTACCAAG
TCAGCTGCGGGGGCGAGAGCGATCGCGCGAGCGCGCGGGTCATTGACCCCGCCGCGCAATCGTTTACCGGCGTGGTGTAT
GGCACACACACCACTGCTGTGTCGGAGACCCGGCAGACCTGGGCGGAGTGGGCTGCTGCCCATTGGTGGCAGCTCACTCT
GGGCGCCGTCTGCGCCCTCCCMCTCGCTGGCTTACTCGCTTGCTGTGCCAAATGCTTGTACTACTTGCGCGGCGCTATAG
CGCCGCGC
>CA6598_RVi_E1_Clone_18
GAGGAGGCTTTCGCCTACCTCTGCACTGCACCGGGGTGCGCCACTCAAGCACCTGTCCCCGTGCGCCTTGTTGGC
GTCCGCTTTGAGTCCAAGATTGTGGACGGCGGCTGCTTTGCCCCATGGGACCTCGAGGCCACTGGAGCCTGCATTTGCGA
GATCCCCACTGATGTCTCGTGCGAGGGCTTGGGGGCCTGGGTACCCACAGCCCCTTGCGCGCGGATCTGGAACGGCACAC
AGCGCGCGTGCACCCTCTGGGCTGTCAACGCCTACTCCTCTGGCGGGTACGCGCAGCTGGCCTCTTACTTCAACCCTGGC
GGCAGCTACTACAAGCAGTACCACCCTACCGCGTGCGAGGTTGAACCTGCCTTTGGACACAGCGACGCGGCCTGCTGGGG
CTTCCCCACCGACACCGTGATGAGCGTGTTCGCCCTTGCTAGCTACGTCCAGCACCCTCACAAGACCGTCCGGGTCAAGT
TCCATACAGAGACCAGGACCGTCTGGCAACTCTCCGTTGCTGGCGTGTCGTGCAACGTCACCACTGAACACCCGTTCTGC
GACACGCCGCACGGACAACTCGAGGTCCAGGTCCCGCCCGACCCCGGGGACCTGGTTGAGTACATTATGAACCACACCGG
CAACCAGCAGTCCCGGTGGGGCCTCGGTAGCCCGAATTGCCATGGCCCCGATTGGGCCTCCCCGGTTTGCCAACGCCATT
CCCCCGACTGCTCGCGGGTTGTGGGGGCTACGCCAGAGCGTCCCCGGCTGCGCCTTGTCGACGCCGACGACCCCCTGCTG
CTCACTGCCCCTGGGCCCGGCGAGGTGTGGGTCACGCCTGTCATAGGCTCTCAGGCGCGCAAGTGCGGACTCCACATACG
CGCTGGACCGTACGGCCATGCCACCGTCGAAATGCCCGAGTGGATCCACGCCCACACCACCAGCGACCCCTGGCACCCAC
CGGGCCCCTTGGGGCTGAAGTTCAAGACAGTTCGCCCGGTCGCCCTGCCACGCGCGTTAGCGCCACCCCGCAATGTGCGT
GTGACCGGGTGCTACCGGTGCGGTACCCCCGCGCTGGTGGAAGGCCTTGCCCCCGGGGGAGGGAATTGCCACCTCACCGT
CAATGGCGAGGATGTCGGCGCCTTCCCCCCTGGGAAGTTCGTCACCGCCGCCCTCCTCAACACCCCCCCGCCCTACCAAG
TCAGCTGCGGGGGCGAGAGCGATCGCGCGAGCGCGCGGGTCATTGACCCCGCCGCGCAATCGTTTACCGGCGTGGTGTAT
GGCACACACACCACTGCTGTGTCGGAGACCCGGCAGACCTGGGCGGAGTGGGCTGCTGCCCATTGGTGGCAGCTCACTCT
GGGCGCCGTCTGCGCCCTCCCACTCGCTGGCTTACTCGCTTGCTGTGCCAAATGCTTGTACTACTTGCGCGGCGCTATAG
CGCCGCGC
>CA6598_RVi_E1_Clone_19
GAGGAGGCTTTCGCCTACCTCTGCACTGCACCGGGGTGCGCCACTCAAGCACCTGTCCCCGTGCGCCTTGTTGGC
GTCCGCTTTGAGTCCAAGATTGTGGACGGCGGCTGCTTTGCCCCATGGGACCTCGAGGCCACTGGAGCCTGCATTTGCGA
GATCCCCACTGATGTCTCGTGCGAGGGCTTGGGGGCCTGGGTACCCACAGCCCCTTGCGCGCGGATCTGGAACGGCACAC
AGCGCGCGTGCACCCTCTGGGCTGTCAACGCCTACTCCTCTGGCGGGTACGCGCAGCTGGCCTCTTACTTCAACCCTGGC
GGCAGCTACTACAAGCAGTACCACCCTACCGCGTGCGAGGTTGAACCTGCCTTTGGACACAGCGACGCGGCCTGCTGGGG
CTTCCCCACCGACACCGTGATGAGCGTGTTCGCCCTTGCTAGCTACGTCCAGCACCCTCACAAGACCGTCCGGGTCAAGT
TCCATACAGAGACCAGGACCGTCTGGCAACTCTCCGTTGCTGGCGTGTCGTGCAACGTCACCACTGAACACCCGTTCTGC
GACACGCCGCACGGACAACTCGAGGTCCAGGTCCCGCCCGACCCCGGGGACCTGGTTGAGTACATTATGAACCACACCGG
CAACCAGCAGTCCCGGTGGGGCCTCGGTAGCCCGAATTGCCATGGCCCCGATTGGGCCTCCCCGGTTTGCCAACGCCATT
CCCCCGACTGCTCGCGGGTTGTGGGGGCTACGCCAGAGCGTCCCCGGCTGCGCCTTGTCGACGCCGACGACCCCCTGCTG
CTCACTGCCCCTGGGCCCGGCGAGGTGTGGGTCACGCCTGTCATAGGCTCTCAGGCGCGCAAGTGCGGACTCCACATACG
CGCTGGACCGTACGGCCATGCCACCGTCGAAATGCCCGAGTGGATCCACGCCCACACCACCAGCGACCCCTGGCACCCAC
CGGGCCCCTTGGGGCTGAAGTTCAAGACAGTTCGCCCGGTCGCCCTGCCACGCGCGTTAGCGCCACCCCGCAATGTGCGT
GTGACCGGGTGCTACCGGTGCGGTACCCCCGCGCTGGTGGAAGGCCTTGCCCCCGGGGGAGGGAATTGCCACCTCACCGT
CAACGGCGAGGATGTCGGCGCCTTCCCCCCTGGGAAGTTCGTCACCGCCGCCCTCCTCAACACCCCCCCGCCCTACCAAG
TCAGCTGCGGGGGCGAGAGCGATCGCGCGAGCGCGCGGGTCATTGACCCCGCCGCGCAATCGTTTACCGGCGTGGTGTAT
GGCACACACACCACTGCTGTGTCGGAGACCCGGCAGACCTGGGCGGAGTGGGCTGCTGCCCATTGGTGGCAGCTCACTCT
GGGCGCCGTCTGCGCCCTCCCACTCGCTGGCTTACTCGCTTGCTGTGCCAAATGCTTGTACTACTTGCGCGGCGCTATAG
CGCCGCGC
>CA6598_RVi_E1_Clone_20
GAGGAGGCTTTCGCCTACCTCTGCACTGCACCGGGGTGCGCCACTCAAGCACCTGTCCCCGTGCGCCTTGTTGGC
GTCCGCTTTGAGTCCAAGATTGTGGACGGCGGCTGCTTTGCCCCATGGGACCTCGAGGCCACTGGAGCCTGCATTTGCGA
GATCCCCACTGATGTCTCGTGCGAGGGCTTGGGGGCCTGGGTACCCACAGCCCCTTGCGCGCGGATCTGGAACGGCACAC
AGCGCGCGTGCACCCTCTGGGCTGTCAACGCCTACTCCTCTGGCGGGTACGCGCAGCTGGCCTCTTACTTCAACCCTGGC
GGCAGCTACTACAAGCAGTACCACCCTACCGCGTGCGAGGTTGAACCTGCCTTTGGACACAGCGACGCGGCCTGCTGGGG
CTTCCCCACCGACACCGTGATGAGCGTGTTCGCCCTTGCTAGCTACGTCCAGCACCCTCACAAGACCGTCCGGGTCAAGT
TCCATACAGAGACCAGGACCGTCTGGCAACTCTCCGTTGCTGGCGTGTCGTGCAACGTCACCACTGAACACCCGTTCTGC
GACACGCCGCACGGACAACTCGAGGTCCAGGTCCCGCCCGACCCCGGGGACCTGGTTGAGTACATTATGAACCACACCGG
CAACCAGCAGTCCCGGTGGGGCCTCGGTAGCCCGAATTGCCATGGCCCCGATTGGGCCTCCCCGGTTTGCCAACGCCATT
CCCCCGACTGCTCGCGGGTTGTGGGGGCTACGCCAGAGCGTCCCCGGCTGCGCCTTGTCGACGCCGACGACCCCCTGCTG
CTCACTGCCCCTGGGCCCGGCGAGGTGTGGGTCACGCCTGTCATAGGCTCTCAGGCGCGCAAGTGCGGACTCCACATACG
CGCTGGACCGTACGGCCATGCCACCGTCGAAATGCCCGAGTGGATCCACGCCCACACCACCAGCGACCCCTGGCACCCAC
CGGGCCCCTTGGGGCTGAAGTTCAAGACAGTTCGCCCGGTCGCCCTGCCACGCGCGTTAGCGCCACCCCGCAATGTGCGT
GTGACCGGGTGCTACCGGTGCGGTACCCCCGCGCTGGTGGAAGGCCTTGCCCCCGGGGGAGGGAATTGCCACCTCACCGT
CAATGGCGAGGACGTCGGCGCCTTCCCCCCTGGGAAGTTCGTCACCGCCGCCCTCCTCAACACCCCCCCGCCCTACCAAG
TCAGCTGCGGGGGCGAGAGCGATCGCGCGAGCGCGCGGGTCATTGACCCCGCCGCGCAATCGTTTACCGGCGTGGTGTAT
GGCACACACACCACTGCTGTGTCGGAGACCCGGCAGACCTGGGCGGAGTGGGCTGCTGCCCATTGGTGGCAGCTCACTCT
GGGCGCCGTCTGCGCCCTCCCACTCGCTGGCTTACTCGCTTGCTGTGCCAAATGCTTGTACTACTTGCGCGGCGCTATAG
CGCCGCGC
