# Supplementary material for: Drug Sensitivity of Vaccine-Derived Rubella Viruses and Quasispecies Evolution in Granulomatous Lesions of Two Ataxia-Telangiectasia Patients Treated with Nitazoxanide
Source: Pathogens. 2022 Mar 11;11(3):338. doi: 10.3390/pathogens11030338 (PMC8955873; doi:10.3390/pathogens11030338)
Supplement: Supplementary file 1 [file pathogens-11-00338-s001.zip › msQS-NTZ supplement/Data S2 RVs E1 clones FastA.fasta]

>RI6318_RVs_E1_Clone_1
GAGGAGGCTTTCACCTACCTCTGCACTGCACCGGGGTGCGCCACTCAAGCACCTGTCCCCGTGCGCCTTGTCGGC
GTCCGCTTTGAATCCAAGGTTGTAGATGGCGGCTGCTTTGCCCCATGGGACCTCGAGGCCACTGGAGCCTGCATTTGTGA
GATCCCCACTGATGTCTCGTGCGAGGGCTTGGGGGCCTGGGTACCCACAGCCCCTTGCGCGCGCATCTGGAATGGCACAC
AGCGCGCGTGCACCTTCTGGGCTGTCAATGCCTACTCCTCTGGCGGGTACGCGCAGCTGGCCTCTTACTTCAACCCTGGC
GGCAGCTACTACAAGCAGTACCACCCTACCGCGTGCCAGGTTGAACCTGCCTTCGGACACAGCGACGCGGCCTGCTGGGG
TTTCCCCACTGACACCGTGATGAGCGTGTTCGCCCTTGCTAGCTACGTCCAGCACCCCAATAAGACCGTCCGGGTCAAGT
TCCATACAGAGACCAGGACCGTCTGGCAACTCTCCGTCGCTGGCGCGTCGTGCAACGTCACCACTGAACACCCGTTTTGC
AACACGCCGCACGGACAACTCGAGGTCCAGGTCCCGCCCGACCCCGGGGACCTGGTTGAGTACATTATGAACCACACCGG
CAATCAGCAGTCCCGGTGGGGCCTCGGGAGCCCGAATTGCCATGGCCCCGATTGGGCCTCCCCGG-TTTGCCAACGCCAT
TCCCCTGACTGCTCGCGGCTTGTGGGCGCTACGCCAGAGCGTCCTCGGCTGCGCCTGGTCGACGCCGACGACCCCCTGCT
GCGCACTGCCCCCGGGCCCGGCGAGGTGTGGGTCACGCCTGTCATAGGCTCTCAAGCGCGCAAGTGCGGACTTCACATAC
GCGCTGGACCGTACGGCCATGCTACCGTTGAAATGCCGGAGTGGATCCACGCCCACACCACCAGCGACCCTTGGCACCCA
CCGGGCCCCCTGGGGTTGAAGTTCAAGACAGTTCGCCCGGTGGCCCTGCCACGCGCGTTAGCGCCACCCCGCAACGTGCG
TGTGACCGGGTGCTACCAGTGCGGTACCCCCGCGCTGGTGGAAGGCCTTGCCCCTGGGGGAGGAAATTGCCACCTCACTG
TTAATGGCGAGGATGTCGGCGCCTTCCCTCCTGGGAAGTTTGTCACCGCCGCCCTCCTCAATACCCCCCCGCCCTACCAA
GTCAGCTGCGGGGGCGAGAGCGACCGCGCGAGCGCGCGGGTCATTGACCCCGCCGCGC-AATCGTTTACCGGCGTGGTGT
ATGGCACACACACCACTGCTGTCTCGGAGACCCGGCAGACCTGGGCGGAGTGGGCTGCGGCCCATTGGTGGCAGCTCACC
CTGGGCGCCATTTGCGCCCTCCTACTCGCTGGCTTACTCGCTTGCTGTGCCAAATGCTTGTACTACTTGCGCGGCGCTAT
AGCGCCGCGC
>RI6318_RVs_E1_Clone_2
GAGGAGGCTTTCACCTACCTCTGCACTGCACCGGGGTGCGCCACTCAAGCACCTGTCCCCGTGCGCCTTGTCGGC
GTCCGCTTTGAATCCAAGGTTGTAGACGGCGGCTGCTTTGCCCCATGGGACCTCGAGGCCACTGGAGCCTGCATTTGTGA
GATCCCCACTGATGTCTCGTGCGAGGGCTTGGGGGCCTGGGTACCCACAGCCCCTTGCGCGCGCATCTGGAATGGCACAC
AGCGCGCGTGCACCTTCTGGGCTGTCAACGCCTACTCCTCTGGCGGGTACGCGCAGCTGGCCTCTTACTTCAACCCTGGC
GGCAGCTACTACAAGCAGTACCACCCTACCGCGTGCCAGGTTGAACCTGCCTTCGGACACAGCGACGCGGCCTGCTGGGG
TTTCCCCACTGACACCGTGATGAGCGTGTTCGCCCTTGCTAGCTACGTCCAGCACCCCAATAAGACCGTCCGGGTCAAGT
TCCATACAGAGACCAGGACCGTCTGGCAACTCTCCGTCGCTGGCGCGTCGTGCAACGTCACCACTGAACACCCGTTTTGC
AACACGCCGCACGGACAACTCGAGGTCCAGGTCCCGCCCGACCCCGGGGACCTGGTTGAGTACATTATGAACCACACCGG
CAATCAGCAGTCCCGGTGGGGCCTCGGGAGCCCGAATTGCCATGGCCCCGATTGGGCCTCCCCGG-TTTGCCAACGCCAT
TCCCCTGACTGCTCGCGGCTTGTGGGCGCTACGCCAGAGCGTCCTCGGCTGCGCCTGGTCGACGCCGACGACCCCCTGCT
GCGCACTGCCCCCGGGCCCGGCGAGGTGTGGGTCACGCCTGTCATAGGCTCTCAAGCGCGCAAGTGCGGACTCCACATAC
GCGCTGGACCGTACGGCCATGCTACCGTTGAAATGCCGGAGTGGATCCACGCCCACACCACCAGCGACCCTTGGCACCCA
CCGGGCCCCCTGGGGTTGAAGTTCAAGACAGTTCGCCCGGTGGCCCTGCCACGCGCGTTAGCGCCACCCCGCAACGTGCG
TGTGACCGGGTGCTACCAGTGCGGTACCCCCGCGCTGGTGGAAGGCCTTGCCCCTGGGGGAGGAAATTGCCACCTTACTG
TTAATGGCGAGGATGTCGGCGCCTTCCCTCCTGGGAAGTTTGTCACCGCCGCCCTCCTCAATACCCCCCCGCCCTACCAA
GTCAGCTGCGGGGGCGAGAGCGACCGCGCGAGCGCGCGGGTCATTGACCCCGCCGCGCAAATCGTTTACCGGCGTGGTGT
ATGGCACACACACCACTGCTGTCTCGGAGACCCGGCAGACCTGGGCGGAGTGGGCTGCGGCCCATTGGTGGCAGCTCACC
CTGGGCGCCATTTGCGCCCTCCTACTCGCTGGCTTACTCGCTTGCTGTGCCAAATGCTTGTACTACTTGCGCGGCGCTAT
AGCGCCGCGC
>RI6318_RVs_E1_Clone_3
GAGGAGGCTTTCACCTACCTCTGCACTGCACCGGGGTGCGCCACTCAAGCACCTGTCCCCGTGCGCCTTGTCGGC
GTCCGCTTTGAATCCAAGGTTGTAGACGGCGGCTGCTTTGCCCCATGGGACCTCGAGGCCACTGGAGCCTGCATTTGCGA
GATCCCCACTGATGTCTCGTGCGAGGGCTTGGGGGCCTGGGTACCCACAGCCCCTTGCGCGCGCATCTGGAATGGCACAC
AGCGCGCGTGCACCTTCTGGGCTGTCAACGCCTACTCCTCTGGCGGGTACGCGCAGCTGGCCTCTTACTTCAACCCTGGC
GGCAGCTACTACAAGCAGTACCACCCTACCGCGTGCCAGGTTGAACCTGCCTTCGGACACAGCGACGCGGCCTGCTGGGG
TTTCCCCACTGACACCGTGATGAGCGTGTTCGCCCTTGCTAGCTACGTCCAGCACCCCAATAAGACCGTCCGGGTCAAGT
TCCATACAGAGACCAGGACCGTCTGGCAACTCTCCGTCGCTGGCGCGTCGTGCAACGTCACCACTGAACACCCGTTTTGC
AACACGCCGCACGGACAACTCGAGGTCCAGGTCCCGCCCGACCCCGGGGACCTGGTTGAGTACATTATGAACCACACCGG
CAATCAGCAGTCCCGGTGGGGCCTCGGGAGCCCGAATTGCCATGGCCCCGATTGGGCCTCCCCGGTTTTGCCAACGCCAT
TCCCCTGACTGCTCGCGGCTTGTGGGCGCTACGCCAGAGCGTCCTCGGCTGCGCCTGGTCGACGCCGACGACCCCCTGCT
GCGCACTGCCCCCGGGCCCGGCGAGGTGTGGGTCACGCCTGTCATAGGCTCTCAAGCGCGCAAGTGCGGACTCCACATAC
GCGCTGGACCGTACGGCCATGCTACCGTTGAAATGCCGGAGTGGATCCACGCCCACACCACCAGCGACCCTTGGCACCCA
CCGGGCCCCCTGGGGTTGAAGTTCAAGACAGTTCGCCCGGTGGCCCTGCCACGCGCGTTAGCGCCACCCCGCAACGTGCG
TGTGACCGGGTGCTACCAGTGCGGTACCCCCGCGCTGGTGGAAGGCCTTGCCCCTGGGGGAGGAAATTGCCACCTTACTG
TTAATGGCGAGGATGTCGGCGCCTTCCCTCCTGGGAAGTTTGTCACCGCCGCCCTCCTCAATACCCCCCCGCCCTACCAA
GTCAGCTGCGGGGGCGAGAGCGACCGCGCGAGCGCGCGGGTCATTGACCCCGCCGCGC-AATCGTTTACCGGCGTGGTGT
ATGGCACACACACCACTGCTGTCTCGGAGACCCGGCAGACCTGGGCGGAGTGGGCTGCGGCCCATTGGTGGCAGCTCACC
CTGGGCGCCATTTGCGCCCTCCTACTCGCTGGCTTACTCGCTTGCTGTGCCAAATGCTTGTACTACTTGCGCGGCGCTAT
AGCGCCGCGC
>RI6318_RVs_E1_Clone_4
GAGGAGGCTTTCACCTACCTCTGCACTGCACCGGGGTGCGCCACTCAAGCACCTGTCCCCGTGCGCCTTGTCGGC
GTCCGCTTTGAATCCAAGGTTGTAGATGGCGGCTGCTTTGCCCCATGGGACCTCGAGGCCACTGGAGCCTGCATTTGTGA
GATCCCCACTGATGTCTCGTGCGAGGGCTTGGGGGCCTGGGTACCCACAGCCCCTTGCGCGCGCATCTGGAATGGCACAC
AGCGCGCGTGCACCTTCTGGGCTGTCAATGCCTACTCCTCTGGCGGGTACGCGCAGCTGGCCTCTTACTTCAACCCTGGC
GGCAGCTACTACAAGCAGTACCACCCTACCGCGTGCCAGGTTGAACCTGCCTTCGGACACAGCGACGCGGCCTGCTGGGG
TTTCCCCACTGACACCGTGATGAGCGTGTTCGCCCTTGCTAGCTACGTCCAGCACCCCAATAAGACCGTCCGGGTCAAGT
TCCATACAGAGACCAGGACCGTCTGGCAACTCTCCGTCGCTGGCGCGTCGTGCAACGTCACCACTGAACACCCGTTTTGC
AACACGCCGCACGGACAACTCGAGGTCCAGGTCCCGCCCGACCCCGGGGACCTGGTTGAGTACATTATGAACCACACCGG
CAATCAGCAGTCCCGGTGGGGCCTCGGGAGCCCGAATTGCCATGGCCCCGATTGGGCCTCCCCGG-TTTGCCAACGCCAT
TCCCCTGACTGCTCGCGGCTTGTGGGCGCTACGCCAGAGCGTCCTCGGCTGCGCCTGGTCGACGCCGACGACCCCCTGCT
GCGCACTGCCCCCGGGCCCGGCGAGGTGTGGGTCACGCCTGTCATAGGCTCTCAAGCGCGCAAGTGCGGACTCCACATAC
GCGCTGGACCGTACGGCCATGCTACCGTTGAAATGCCGGAGTGGATCCACGCCCACACCACCAGCGACCCTTGGCACCCA
CCGGGCCCCCTGGGGTTGAAGTTCAAGACAGTTCGCCCGGTGGCCCTGCCACGCGCGTTAGCGCCACCCCGCAACGTGCG
TGTGACCGGGTGCTACCAGTGCGGTACCCCCGCGCTGGTGGAAGGCCTTGCCCCTGGGGGAGGAAATTGCCACCTTACTG
TTAATGGCGAGGATGTCGGCGCCTTCCCTCCTGGGAAGTTTGTCACCGCCGCCCTCCTCAATACCCCCCCGCCCTACCAA
GTCAGCTGCGGGGGCGAGAGCGACCGCGCGAGCGCGCGGGTCATTGACCCCGCCGCGC-AATCGTTTACCGGCGTGGTGT
ATGGCACACACACCACTGCTGTCTCGGAGACCCGGCAGACCTGGGCGGAGTGGGCTGCGGCCCATTGGTGGCAGCTCACC
CTGGGCGCCATTTGCGCCCTCCTACTCGCTGGCTTACTCGCTTGCTGTGCCAAATGCTTGTACTACTTGCGCGGCGCTAT
AGCGCCGCGC
>RI6318_RVs_E1_Clone_5
GAGGAGGCTTTCACCTACCTCTGCACTGCACCGGGGTGCGCCACTCAGGCACCTGTCCCCGTGCGCCTTGTCGGC
GTCCGCTTTGAATCCAAGGTTGTAGACGGCGGCTGCTTTGCCCCATGGGACCTCGAGGCCACTGGAGCCTGCATTTGTGA
GATCCCCACTGATGTCTCGTGCGAGGGCTTGGGGGCCTGGGTACCCACAGCCCCTTGCGCGCGCATCTGGAATGGCACAC
AGCGCGCGTGCACCTTCTGGGCTGTCAACGCCTACTCCTCTGGCGGGTACGCGCAGCTGGCCTCTTACTTTAACCCTGGC
GGCAGCTACTACAAGCAGTACCACCCTACCGCGTGCCAGGTTGAACCTGCCTTCGGACACAGCGACGCGGCCTGCTGGGG
TTTCCCCACTGACACCGTGATGAGCGTGTTCGCCCTTGCTAGCTACGTCCAGCACCCCAATAAGACCGTCCGGGTCAAGT
TCCATACAGAGACCAGGACCGTCTGGCAACTCTCCGTCGCTGGCGCGTCGTGCAACGTCACCACTGAACACCCGTTTTGC
AACACGCCGCACGGACAACTCGAGGTCCAGGTCCCGCCCGACCCCGGGGACCTGGTTGAGTACATTATGAACCACACCGG
CAATCAGCAGTCCCGGTGGGGCCTCGGGAGCCCGAATTGCCATGGCCCCGATTGGGCCTCCCCGG-TTTGCCAACGCCAT
TCCCCTGACTGCTCGCGGCTTGTGGGCGCTACGCCAGAGCGTCCTCGGCTGCGCCTGGTCGACGCCGACGACCCCCTGCT
GCGCACTGCCCCCGGGCCCGGCGAGGTGTGGGTCACGCCTGTCATAGGCTCTCAAGCGCGCAAGTGCGGACTCCACATAC
GCGCTGGACCGTACGGCCATGCTACCGTTGAAATGCCGGAGTGGATCCACGCCCACACCACCAGCGACCCTTGGCACCCA
CCGGGCCCCCTGGGGTTGAAGTTCAAGACAGTTCGCCCGGTGGCCCTGCCACGCGCGTTAGCGCCACCCCGCAACGTGCG
TGTGACCGGGTGCTACCAGTGCGGTACCCCCGCGCTGGTGGAAGGCCTTGCCCCTGGGGGAGGGAATTGCCACCTTACTG
TTAATGGCGAGGATGTCGGCGCCTTCCCTCCTGGGAAGTTTGTCACCGCCGCCCTCCTCAATACCCCCCCGCCCTACCAA
GTCAGCTGCGGGGGCGAGAGCGACCGCGCGAGCGCGCGGGTCATTGACCCCGCCGCGC-AATCGTTTACCGGCGTGGTGT
ATGGCACACACACCACTGCTGTCTCGGAGACCCGGCAGACCTGGGCGGAGTGGGCTGCGGCCCATTGGTGGCAGCTCACC
CTGGGCGCCATTTGCGCCCTCCTACTCGCTGGCTTACTCGCTTGCTGTGCCAAATGCTTGTACTACTTGCGCGGCGCTAT
AGCGCCGCGC
>RI6318_RVs_E1_Clone_6
GAGGAGGCTTTCACCTACCTCTGCACTGCACCGGGGTGCGCCACTCAAGCACCTGTCCCCGTGCGCCTTGTCGGC
GTCCGCTTTGAATCCAAGGTTGTAGACGGCGGCTGCTTTGCCCCATGGGACCTCGAGGCCACTGGAGCCTGCATTTGTGA
GATCCCCACTGATGTCTCGTGCGAGGGCTTGGGGGCCTGGGTACCCACAGCCCCTTGCGCGCGCATCTGGAATGGCACAC
AGCGCGCGTGCACCTTCTGGGCTGTCAACGCCTACTCCTCTGGCGGGTACGCGCAGCTGGCCTCTTACTTCAACCCTGGC
GGCAGCTACTACAAGCAGTACCACCCTACCGCGTGCCAGGTTGAACCTGCCTTCGGACACAGCGACGCGGCCTGCTGGGG
CTTCCCCACTGACACCGTGATGAGCGTGTTCGCCCTTGCTAGCTACGTCCAGCACCCCAATAAGACCGTCCGGGTCAAGT
TCCATACAGAGACCAGGACCGTCTGGCAACTCTCCGTCGCTGGCGCGTCGTGCAACGTCACCACTGAACACCCGTTCTGC
AACACGCCGCACGGACAACTCGAGGTCCAGGTCCCGCCCGACCCCGGGGACCTGGTTGAGTACATTATGAACCACACCGG
CAATCAGCAGTCCCGGTGGGGCCTCGGGAGCCCGAATTGCCATGGCCCCGATTGGGCCTCCCCGG-TTTGCCAACGCCAT
TCCCCTGACTGCTCGCGGCTTGTGGGCGCTACGCCAGAGCGTCCTCGGCTGCGCCTGGTCGACGCCGACGACCCCCTGCT
GCGCACTGCCCCCGGGCCCGGCGAGGTGTGGGTCACGCCTGTTATAGGCTCTCAAGCGCGCAAGTGCGGACTCCACATAC
GCGCTGGACCGTACGGCCATGCTACCGTTGAAATGCCGGAGTGGATCCACGCCCACACCACCAGCGACCCTTGGCACCCA
CCGGGCCCCTTGGGGTTGAAGTTCAAGACAGTTCGCCCGGTGGCCCTGCCACGCGCGTTAGCGCCACCCCGCAACGTGCG
TGTGACCGGGTGCTACCAGTGCGGTACCCCCGCGCTGGTGGAAGGCCTTGCCCCTGGGGGAGGAAATTGCCACCTTACTG
TTAATGGCGAGGATGTCGGCGCCTTCCCTCCTGGGAAGTTTGTCACCGCCGCCCTCCTCAATACCCCCCCGCCCTACCAA
GTCAGCTGCGGGGGCGAGAGCGATCGCGCGAGCGCGCGGGTCATTGACCCCGCCGCGC-AATCGTTTACCGGCGTGGTGT
ATGGCACACACACCACTGCTGTCTCGGAGACCCGGCAGACCTGGGCGGAGTGGGCTGCGGCCCATTGGTGGCAGCTCACC
CTGGGCGCCATTTGCGCCCTCCTACTCGCTGGCTTACTCGCTTGCTGTGCCAAATGCTTGTACTACTTGCGCGGCGCTAT
AGCGCCGCGC
>RI6318_RVs_E1_Clone_7
GAGGAGGCTTTCACCTACCTCTGCACTGCACCGGGGTGCGCCACTCAAGCACCTGTCCCCGTGCGCCTTGTCGGC
GTCCGCTTTGAATCCAAGGTTGTAGACGGCGGCTGCTTTGCCCCATGGGACCTCGAGGCCACTGGAGCCTGCATTTGTGA
GATCCCCACTGATGTCTCGTGCGAGGGCTTGGGGGCCTGGGTACCCACAGCCCCTTGCGCGCGCATCTGGAATGGCACAC
AGCGCGCGTGCACCTTCTGGGCTGTCAACGCCTACTCCTCTGGCGGGTACGCGCAGCTGGCCTCTTACTTCAACCCTGGC
GGCAGCTACTACAAGCAGTACCACCCTACCGCGTGCCAGGTTGAACCTGCCTTCGGACACAGCGACGCGGCCTGCTGGGG
TTTCCCCACTGACACCGTGATGAGCGTGTTCGCCCTTGCTAGCTACGTCCAGCACCCCAATAAGACCGTCCGGGTCAAGT
TCCATACAGAGACCAGGACCGTCTGGCAACTCTCCGTCGCTGGCGCGTCGTGCAACGTCACCACTGAACACCCGTTTTGC
AACACGCCGCACGGACAACTCGAGGTCCAGGTCCCGCCCGACCCCGGGGACCTGGTTGAGTACATTATGAACCACACCGG
CAATCAGCAGTCCCGGTGGGGCCTCGGGAGCCCGAATTGCCATGGCCCCGATTGGGCCTCCCCGG-TTTGCCAACGCCAT
TCCCCTGACTGCTCGCGGCTTGTGGGCGCTACGCCAGAGCGTCCTCGGCTGCGCCTGGTCGACGCCGACGACCCCCTGCT
GCGCACTGCCCCCGGGCCCGGCGAGGTGTGGGTCACGCCTGTCATAGGCTCTCAAGCGCGCAAGTGCGGACTCCACATAC
GCGCTGGACCGTACGGCCATGCTACCGTTGAAATGCCGGAGTGGATCCACGCCCACACCACCAGCGACCCTTGGCACCCA
CCGGGCCCCCTGGGGTTGAAGTTCAAGACAGTTCGCCCGGTGGCCCTGCCACGCGCGTTAGCGCCACCCCGCAACGTGCG
TGTGACCGGGTGCTACCAGTGCGGTACCCCCGCGCTGGTGGAAGGCCTTGCCCCTGGGGGAGGAAATTGCCACCTTACTG
TTAATGGCGAGGATGTCGGCGCCTTCCCTCCTGGGAAGTTTGTCACCGCCGCCCTCCTCAATACCCCCCCGCCCTACCAA
GTCAGCTGCGGGGGCGAGAGCGACCGCGCGAGCGCGCGGGTCATTGACCCCGCCGCGC-AATCGTTTACCGGCGTGGTGT
ATGGCACACACACCACTGCTGTCTCGGAGACCCGGCAGACCTGGGCGGAGTGGGCTGCGGCCCATTGGTGGCAGCTCACC
CTGGGCGCCATTTGCGCCCTCCTACTCGCTGGCTTACTCGCTTGCTGTGCCAAATGCTTGTACTACTTGCGCGGCGCTAT
AGCGCCGCGC
>RI6318_RVs_E1_Clone_8
GAGGAGGCTTTCACCTACCTCTGCACTGCACCGGGGTGCGCCACTCAAGCACCTGTCCCCGTGCGCCTTGTCGGC
GTCCGCTTTGAATCCAAGGTTGTAGACGGCGGCTGCTTTGCCCCATGGGACCTCGAGGCCACTGGAGCCTGCATTTGTGA
GATCCCCACTGATGTCTCGTGCGAGGGCTTGGGGGCCTGGGTACCCACAGCCCCTTGCGCGCGCATCTGGAATGGCACAC
AGCGCGCGTGCACCTTCTGGGCTGTCAACGCCTACTCCTCTGGCGGGTACGCGCAGCTGGCCTCTTACTTCAACCCTGGC
GGCAGCTACTACAAGCAGTACCACCCTACCGCGTGCCAGGTTGAACCTGCCTTCGGACACAGCGACGCGGCCTGCTGGGG
TTTCCCCACTGACACCGTGATGAGCGTGTTCGCCCTTGCTAGCTACGTCCAGCACCCCAATAAGACCGTCCGGGTCAAGT
TCCATACAGAGACCAGGACCGTCTGGCAACTCTCCGTCGCTGGCGCGTCGTGCAACGTCACCACTGAACACCCGTTTTGC
AACACGCCGCACGGACAACTCGAGGTCCAGGTCCCGCCCGACCCCGGGGACCTGGTTGAGTACATTATGAACCACACCGG
CAATCAGCAGTCCCGGTGGGGCCTCGGGAGCCCGAATTGCCATGGCCCCGATTGGGCCTCCCCGG-TTTGCCAACGCCAT
TCCCCTGACTGCTCGCGGCTTGTGGGCGCTACGCCAGAGCGTCCTCGGCTGCGCCTGGTCGACGCCGACGACCCCCTGCT
GCGCACTGCCCCCGGGCCCGGCGAGGTGTGGGTCACGCCTGTCATAGGCTCTCAAGCGCGCAAGTGCGGACTCCACATAC
GCGCTGGACCGTACGGCCATGCTACCGTTGAAATGCCGGAGTGGATCCACGCCCACACCACCAGCGACCCTTGGCACCCA
CCGGGCCCCCTGGGGTTGAAGTTCAAGACAGTTCGCCCGGTGGCCCTGCCACGCGCGTTAGCGCCACCCCGCAACGTGCG
TGTGACCGGGTGCTACCAGTGCGGTACCCCCGCGCTGGTGGAAGGCCTTGCCCCTGGGGGAGGAAATTGCCACCTTACTG
TTAATGGCGAGGATGTCGGCGCCTTCCCTCCTGGGAAGTTTGTCACCGCCGCCCTCCTCAATACCCCCCCGCCCTACCAA
GTCAGCTGCGGGGGCGAGAGCGACCGCGCGAGCGCGCGGGTCATTGACCCCGCCGCGC-AATCGTTTACCGGCGTGGTGT
ATGGCACACACACCACTGCTGTCTCGGAGACCCGGCAGACCTGGGCGGAGTGGGCTGCGGCCCATTGGTGGCAGCTCACC
CTGGGCGCCATTTGCGCCCTCCTACTCGCTGGCTTACTCGCTTGCTGTGCCAAATGCTTGTACTACTTGCGCGGCGCTAT
AGCGCCGCGC
>RI6318_RVs_E1_Clone_9
GAGGAGGCTTTCACCTACCTCTGCACTGCACCGGGGTGCGCCACTCAAGCACCTGTCCCCGTGCGCCTTGTCGGC
GTCCGCTTTGAATCTAAGGTTGTAGACGGCGGCTGCTTTGCCCCATGGGACCTCGAGGCCACTGGAGCCTGCATTTGTGA
GATCCCCACTGATGTCTCGTGCGAGGGCTTGGGGGCCTGGGTACCCACAGCCCCTTGCGCGCGCATCTGGAATGGCACAC
AGCGCGCGTGCACCTTCTGGGCTGTCAACGCCTACTCCTCTGGCGGGTACGCGCAGCTGGCCTCTTACTTCAACCCTGGC
GGCAGCTACTACAAGCAGTACCACCCTACCGCGTGCCAGGTTGAACCTGCCTTCGGACACAGCGACGCGGCCTGCTGGGG
TTTCCCCACTGACACCGTGATGAGCGTGTTCGCCCTTGCTAGCTACGTCCAGCACCCCAATAAGACCGTCCGGGTCAAGT
TCCATACAGAGACCAGGACCGTCTGGCAACTCTCCGTCGCTGGCGCGTCGTGCAACGTCACCACTGAACACCCGTTTTGC
AACACGCCGCACGGACAACTCGAGGTCCAGGTCCCGCCCGACCCCGGGGACCTGGTTGAGTACATTATGAACCACACCGG
CAATCAGCAGTCCCGGTGGGGCCTCGGGAGCCCGAATTGCCATGGCCCCGATTGGGCCTCCCCGG-TTTGCCAACGCCAT
TCCCCTGACTGCTCGCGGCTTGTGGGCGCTACGCCAGAGCGTCCTCGGCTGCGCCTGGTCGACGCCGACGACCCCCTGCT
GCGCACTGCCCCCGGGCCCGGCGAGGTGTGGGTCACGCCTGTCATAGGCTCTCAAGCGCGCAAGTGCGGACTCCACATAC
GCGCTGGACCGTACGGCCATGCTACCGTTGAAATGCCGGAGTGGATCCACGCCCACACCACCAGCGACCCTTGGCACCCA
CCGGGCCCCCTGGGGTTGAAGTTTAAGACAGCCCGCCCGGTGGCCCTGCCACGCGCGTTAGCGCCACCCCGCAACGTGCG
TGTGACCGGGTGCTACCAGTGCGGTACCCCCGCGCTGGTGGAAGGCCTTGCCCCTGGGGGAGGAAATTGCCACCTTACTG
TTAATGGCGAGGATGTCGGCGCCTTCCCTCCTGGGAAGTTTGTCACCGCCGCCCTCCTCAATACCCCCCCGCCCTACCAA
GTCAGCTGCGGGGGCGAGAGCGATCGCGCGAGCGCGCGGGTCATTGACCCCGCCGCGC-AATCGTTTACCGGCGTGGTGT
ATGGCACACACACCACTGCTGTCTCGGAGACCCGGCAGACCTGGGCGGAGTGGGCTGCGGCCCATTGGTGGCAGCTCACC
CTGGGCGCCATTTGCGCCCTCCTACTCGCTGGCTTACTCGCTTGCTGTGCCAAATGCTTGTACTACTTGCGCGGCGCTAT
AGCGCCGCGC
>RI6318_RVs_E1_Clone_10
GAGGAGGCTTTTACCTACCTCTGCACTGCACCGGGGTGCGCCACTCAAGCACCTGTCCCCGTGCGCCTTGTCGGC
GTCCGCTTTGAATCCAAGGTTGTAGACGGCGGCTGCTTTGCCCCATGGGACCTCGAGGCCACTGGAGCCTGCATTTGTGA
GATCCCCACTGATGTCTCGTGCGAGGGCTTGGGGGCCTGGGTACCCACAGCCCCTTGCGCGCGCATCTGGAATGGCACAC
AGCGCGCGTGCACCTTCTGGGCTGTCAACGCCTACTCCTCTGGCGGGTACGCGCAGCTGGCCTCTTACTTCAACCCTGGC
GGCAGCTACTACAAGCAGTACCACCCTACCGCGTGCCAGGTTGAACCTGCCTTCGGACACAGCGACGCGGCCTGCTGGGG
TTTCCCCACTGACACCGTGATGAGCGTGTTCGCCCTTGCTAGCTACGTCCAGCACCCCAATAAGACCGTCCGGGTCAAGT
TCCATACAGAGACCAGGACCGTCTGGCAACTCTCCGTCGCTGGCGCGTCGTGCAACGTCACCACTGAACACCCGTTTTGC
AACACGCCGCACGGACAACTCGAGGTCCAGGTCCCGCCCGACCCCGGGGACCTGGTTGAGTACATTATGAACCACACCGG
CAATCAGCAGTCCCGGTGGGGCCTCGGGAGCCCGAATTGCCATGGCCCCGATTGGGCCTCCCCGG-TTTGCCAACGCCAT
TCCCCTGACTGCTCGCGGCTTGTGGGCGCTACGCCAGAGCGTCCTCGGCTGCGCCTGGTCGACGCCGACGACCCCCTGCT
GCGCACTGCCCCCGGGCCCGGCGAGGTGTGGGTCACGCCTGTCATAGGCTCTCAAGCGCGCAAGTGCGGACTCCACATAC
GCGCTGGACCGTACGGCCATGCTACCGTTGAAATGCCGGAGTGGATCCACGCCCACACCACCAGCGACCCTTGGCACCCA
CCGGGCCCCCTGGGGTTGAAGTTCAAGACAGTTCGCCCGGTGGCCCTGCCACGCGCGTTAGCGCCACCCCGCAACGTGCG
TGTGACCGGGTGCTACCAGTGCGGTACCCCCGCGCTGGTGGAAGGCCTTGCCCCTGGGGGAGGAAATTGCCACCTTACTG
TTAATGGCGAGGATGTCGGCGCCTTCCCTCCTGGGAAGTTTGTCACCGCCGCCCTCCTCAATACCCCCCCGCCCTACCAA
GTCAGCTGCGGGGGCGAGAGCGACCGCGCGAGCGCGCGGGTCATTGACCCCGCCGCGC-AGTCGTTTACCGGCGTGGTGT
ATGGCACACACACCACTGCTGTCTCGGAGACCCGGCAGACCTGGGCGGAGTGGGCTGCGGCCCATTGGTGGCAGCTCACC
CTGGGCGCCATTTGCGCCCTCCTACTCGCTGGCTTACTCGCTTGCTGTGCCAAATGCTTGTACTACTTGCGCGGCGCTAT
AGCGCCGCGC
>RI6318_RVs_E1_Clone_11
GAGGAGGCTTTCACCTACCTCTGCACTGCACCGGGGTGCGCCACTCAAGCACCTGTCCCCGTGCGCCTCGTCGGC
GTCCGCTTTGAATCCAAGGTTGTAGACGGCGGCTGCTTTGCCCCATGGGACCTCGAGGCCACTGGAGCCTGCATTTGTGA
GATCCCCACTGATGTCTCGTGCGAGGGCTTGGGGGCCTGGGTACCCACAGCCCCTTGCGCGCGCATCTGGAATGGCACAC
AGCGCGCGTGCACCTTCTGGGCTGTCAACGCCTACTCCTCTGGCGGGTACGCGCAGCTGGCCTCTTACTTCAACCCTGGC
GGCAGCTACTACAAGCAGTACCACCCTACCGCGTGCCAGGTTGAACCTGCCTTCGGACACAGCGACGCGGCCTGCTGGGG
TTTCCCCACTGACACCGTGATGAGCGTGTTCGCCCTTGCTAGCTACGTCCAGCACCCCAATAAGACCGTCCGGGTCAAGT
TCCATACAGAGACCAGGACCGTCTGGCAACTCTCCGTCGCTGGCGCGTCGTGCAACGTCACCACTGAACACCCGTTTTGC
AACACGCCGCACGGACAACTCGAGGTCCAGGTCCCGCCCGACCCCGGGGACCTGGTTGAGTACATTATGAACCACACCGG
CAATCAGCAGTCCCGGTGGGGCCTCGGGAGCCCGAATTGCCATGGCCCCGATTGGGCCTCCCCGG-TTTGCCAACGCCAT
TCCCCTGACTGCTCGCGGCTTGTGGGCGCTACGCCAGAGCGTCCTCGGCTGCGCCTGGTCGACGCCGACGACCCCCTGCT
GCGCACTGCCCCCGGGCCCGGCGAGGTGTGGGTCACGCCTGTCATAGGCTCTCAAGCGCGCAAGTGCGGACTCCACATAC
GCGCTGGACCGTACGGCCATGCTACCGTTGAAATGCCGGAGTGGATCCACGCCCACACCACCAGCGACCCTTGGCACCCA
CCGGGCCCCCTGGGGTTGAAGTTCAAGACAGTTCGCCCGGTGGCCCTGCCACGCGCGTTAGCGCCACCCCGCAACGTGCG
TGTGACCGGGTGCTACCAGTGCGGTACCCCCGCGCTGGTGGAAGGCCTTGCCCCTGGGGGAGGAAATTGCCACCTTACTG
TTAATGGCGAGGATGTCGGCGCCTTCCCTCCTGGGAAGTTTGTCACCGCCGCCCTCCTCAATACCCCCCCGCCCTACCAA
GTCAGCTGCGGGGGCGAGAGCGACCGCGCGAGCGCGCGGGTCATTGACCCCGCCGCGC-AATCGTTTACCGGCGTGGTGT
ATGGCACACACACCACTGCTGTCTCGGAGACCCGGCAGACCTGGGCGGAGTGGGCTGCGGCCCATTGGTGGCAGCTCACC
CTGGGCGCCATTTGCGCCCTCCTACTCGCTGGCTTACTCGCTTGCTGTGCCAAATGCTTGTACTACTTGCGCGGCGCTAT
AGCGCCGCGC
>RI6318_RVs_E1_Clone_12
GAGGAGGCTTTCACCTACCTCTGCACTGCACCGGGGTGCGCCACTCAAGCACCTGTCCCCGTGCGCCTCGTCGGC
GTCCGCTTTGAATCCAAGGTTGTAGACGGCGGCTGCTTTGCCCCATGGGACCTCGAGGCCACTGGAGCCTGCATTTGTGA
GATCCCCACTGATGTCTCGTGCGAGGGCTTGGGGGCCTGGGTACCCACAGCCCCTTGCGCGCGCATCTGGAATGGCACAC
AGCGCGCGTGCACCTTCTGGGCTGTCAACGCCTACTCCTCTGGCGGGTACGCGCAGCTGGCCTCTTACTTCAACCCTGGC
GGCAGCTACTACAAGCAGTACCACCCTACCGCGTGCCAGGTTGAACCTGCCTTCGGACACAGCGACGCGGCCTGCTGGGG
TTTCCCCACTGACACCGTGATGAGCGTGTTCGCCCTTGCTAGCTACGTCCAGCACCCCAATAAGACCGTCCGGGTCAAGT
TCCATACAGAGACCAGGACCGTCTGGCAACTCTCCGTCGCTGGCGCGTCGTGCAACGTCACCACTGAACACCCGTTTTGC
AACACGCCGCACGGACAACTCGAGGTCCAGGTCCCGCCCGACCCCGGGGACCTGGTTGAGTACATTATGAACCACACCGG
CAATCAGCAGTCCCGGTGGGGCCTCGGGAGCCCGAATTGCCATGGCCCCGATTGGGCCTCCCCGG-TTTGCCAACGCCAT
CCCCCTGACTGCTCGCGGCTTGTGGGCGCTACGCCAGAGCGTCCTCGGCTGCGCCTGGTCGACGCCGACGACCCCCTGCT
GCGCACTGCCCCCGGGCCCGGCGAGGTGTGGGTCACGCCTGTCATAGGCTCTCAAGCGCGCAAGTGCGGACTCCACATAC
GCGCTGGACCGTACGGCCATGCTACCGTTGAAATGCCGGAGTGGATCCACGCCCACACCACCAGCGACCCTTGGCACCCA
CCGGGCCCCCTGGGGTTGAAGTTCAAGACAGTTCGCCCGGTGGCCCTGCCACGCGCGTTAGCGCCACCCCGCAACGTGCG
TGTGACCGGGTGCTACCAGTGCGGTACCCCCGCGCTGGTGGAAGGCCTTGCCCCTGGGGGAGGAAATTGCCACCTTACTG
TTAATGGCGAGGATGTCGGCGCCTTCCCTCCTGGGAAGTTTGTCACCGCCGCCCTCCTCAATACCCCCCCGCCCTACCAA
GTCAGCTGCGGGGGCGAGAGCGACCGCGCGAGCGCGCGGGTCATTGACCCCGCCGCGC-AATCGTTTACCGGCGTGGTGT
ATGGCACACACACCACTGCTGTCTCGGAGACCCGGCAGACCTGGGCGGAGTGGGCTGCGGCCCATTGGTGGCAGCTCACC
CTGGGCGCCATTTGCGCCCTCCTACTCGCTGGCTTACTCGCTTGCTGTGCCAAATGCTTGTACTACTTGCGCGGCGCTAT
AGCGCCGCGC
>RI6318_RVs_E1_Clone_13
GAGGAGGCTTTCACCTACCTCTGCACTGCACCGGGGTGCGCCACTCAAGCACCTGTCCCCGTGCGCCTTGTCGGC
GTCCGCTTTGAATCCAAGGTTGTGGACGGCGGCTGCTTTGCCCCATGGGACCTCGAGGCCACTGGAGCCTGCATTTGTGA
GATCCCCACTGATGTCTCGTGCGAGGGCTTGGGGGCCTGGGTACCCACAGCCCCTTGCGCGCGCATCTGGAATGGCACAC
AGCGCGCGTGCACCTTCTGGGCTGTCAACGCCTACTCCTCTGGCGGGTACGCGCAGCTGGCCTCTTACTTCAACCCTGGC
GGCAGCTACTACAAGCAGTACCACCCTACCGCGTGCCAGGTTGAACCTGCCTTCGGACACAGCGACGCGGCCTGCTGGGG
TTTCCCCACTGACACCGTGATGAGCGTGTTCGCCCTTGCTAGCTACGTCCAGCACCCCAATAAGACCGTCCGGGTCAAGT
TCCATACAGAGACCAGGACCGTCTGGCAACTCTCCGTCGCTGGCGCGTCGTGCAACGTCACCACTGAACACCCGTTTTGC
AACACGCCGCACGGACAACTCGAGGTCCAGGTCCCGCCCGACCCCGGGGACCTGGTTGAGTACATTATGAACCACACCGG
CAATCAGCAGTCCCGGTGGGGCCTCGGGAGCCCGAATTGCCATGGCCCCGATTGGGCCTCCCCGG-TTTGCCAACGCCAT
TCCCCTGACTGCTCGCGGCTTGTGGGCGCTACGCCAGAGCGTCCTCGGCTGCGCCTGGTCGACGCCGACGACCCCCTGCT
GCGCACTGCCCCCGGGCCCGGCGAGGTGTGGGTCACGCCTGTCATAGGCTCTCAAGCGCGCAAGTGCGGACTCCACATAC
GCGCTGGACCGTACGGCCATGCTACCGTTGAAATGCCGGAGTGGATCCACGCCCACACCACCAGCGACCCTTGGCACCCA
CCGGGCCCCCTGGGGTTGAAGTTCAAGACAGTTCGCCCGGTGGCCCTGCCACGCGCGTTAGCGCCACCCCGCAACGTGCG
TGTGACCGGGTGCTACCAGTGCGGTACCCCCGCGCTGGTGGAAGGCCTTGCCCCTGGGGGAGGAAATTGCCACCTTACTG
TTAATGGCGAGGATGTCGGCGCCTTCCCTCCTGGGAAGTTTGTCACCGCCGCCCTCCTCAATACCCCCCCGCCCTACCAA
GTCAGCTGCGGGGGCGAGAGCGACCGCGCGAGCGCGCGGGTCATTGACCCCGCCGCGC-AATCGTTTACCGGCGTGGTGT
ATGGCACACACACCACTGCTGTCTCGGAGACCCGGCAGACCTGGGCGGAGTGGGCTGCGGCCCATTGGTGGCAGCTCACC
CTGGGCGCTATTTGCGCCCTCCTACTCGCTGGCTTACTCGCTTGCTGTGCCAAATGCTTGTACTACTTGCGCGGCGCTAT
AGCGCCGCGC
>RI6318_RVs_E1_Clone_14
GAGGAGGCTTTCACCTACCTCTGCACTGCACCGGGGTGCGCCACTCAAGCACCTGTCCCCGTGCGCCTTGTTGGC
GTCCGCTTTGAATCCAAGGTTGTAGACGGCGGCTGCTTTGCCCCATGGGACCTCGAGGCCACTGGAGCCTGCATTTGTGA
GATCCCCACTGATGTCTCGTGCGAGGGCTTGGGGGCCTGGGTACCCACAGCCCCTTGCGCGCGCATCTGGAATGGCACAC
AGCGCGCGTGCACCTTCTGGGCTGTCAACGCCTACTCCTCTGGCGGGTACGCGCAGCTGGCCTCTTACTTCAACCCTGGC
GGCAGCTACTACAAGCAGTACCACCCTACCGCGTGCCAGGTTGAACCTGCCTTCGGACACAGCGACGCGGCCTGCTGGGG
TTTCCCCACTGACACCGTGATGAGCGTGTTCGCCCTTGCTAGCTACGTCCAGCACCCCAATAAGACCGTCCGGGTCAAGT
TCCATACAGAGACCAGGACCGTCTGGCAACTCTCCGTCGCTGGCGCGTCGTGCAACGTCACCACTGAACACCCGTTTTGC
AACACGCCGCACGGACAACTCGAGGTCCAGGTCCCGCCCGACCCCGGGGACCTGGTTGAGTACATTATGAACCACACCGG
CAATCAGCAGTCCCGGTGGGGCCTCGGGAGCCCGAATTGCCATGGCCCCGATTGGGCCTCCCCGG-TTTGCCAACGCCAT
TCCCCTGACTGCTCGCGGCTTGTGGGCGCTACGCCAGAGCGTCCTCGGCTGCGCCTGGTCGACGCCGACGACCCCCTGCT
GCGCACTGCCCCCGGGCCCGGCGAGGTGTGGGTCACGCCTGTCATAGGCTCTCAAGCGCGCAAGTGCGGACTCCACATAC
GCGCTGGACCGTACGGCCATGCTACCGTTGAAATGCCGGAGTGGATCCACGCCCACACCACCAGCGACCCTTGGCACCCA
CCGGGCCCCCTGGGGTTGAAGTTCAAGACAGTTCGCCCGGTGGCCCTGCCACGCGCGTTAGCGCCACCCCGCAACGTGCG
TGTGACCGGGTGCTACCAGTGCGGTACCCCCGCGCTGGTGGAAGGCCTTGCCCCTGGGGGAGGAAATTGCCACCTTACTG
TTAATGGCGAGGATGTCGGCGCCTTCCCTCCTGGGAAGTTTGTCACCGCCGCCCTCCTCAATACCCCCCCGCCCTACCAA
GTCAGCTGCGGGGGCGAGAGCGACCGCGCGAGCGCGCGGGTCATTGACCCCGCCGCGC-AATCGTTTACCGGCGTGGTGT
ATGGCACACACACCACTGCTGTCTCGGAGACCCGGCAGACCTGGGCGGAGTGGGCTGCGGCCCATTGGTGGCAGCTCACC
CTGGGCGCCATTTGCGCCCTCCTACTCGCTGGCTTACTCGCTTGCTGTGCCAAATGCTTGTACTACTTGCGCGGCGCTAT
AGCGCCGCGC
>RI6318_RVs_E1_Clone_15
GAGGAGGCTTTCACCTACCTCTGCACTGCACCGGGGTGCGCCACTCAAGCACCTGTCCCCGTGCGCCTTGTCGGC
GTCCGCTTTGAATCCAAGGTTGTAGACGGCGGCTGCTTTGCCCCATGGGACCTCGAGGCCACTGGAGCCTGCATTTGTGA
GATCCCCACTGATGTCTCGTGCGAGGGCTTGGGGGCCTGGGTACCCACAGCCCCTTGCGCGCGCATCTGGAATGGCACAC
AGCGCGCGTGCACCTTCTGGGCTGTCAACGCCTACTCCTCTGGCGGGTACGCGCAGCTGGCCTCTTACTTCAACCCTGGC
GGCAGCTACTACAAGCAGTACCACCCTACCGCGTGCCAGGTTGAACCTGCCTTCGGACACAGCGACGCGGCCTGCTGGGG
TTTCCCCACTGACACCGTGATGAGCGTGTTCGCCCTTGCTAGCTACGTCCAGCACCCCAATAAGACCGTCCGGGTCAAGT
TCCATACAGAGACCAGGACCGTCTGGCAACTCTCCGTCGCTGGCGCGTCGTGCAACGTCACCACTGAACACCCGTTTTGC
AACACGCCGCACGGACAACTCGAGGTCCAGGTCCCGCCCGACCCCGGGGACCTGGTTGAGTACATTATGAACCACACCGG
CAATCAGCAGTCCCGGTGGGGCCTCGGGAGCCCGAATTGCCATGGCCCCGATTGGGCCTCCCCGG-TTTGCCAACGCCAT
TCCCCTGACTGCTCGCGGCTTGTGGGCGCTACGCCAGAGCGTCCTCGGCTGCGCCTGGTCGACGCCGACGACCCCCTGCT
GCGCACTGCCCCCGGGCCCGGCGAGGTGTGGGTCACGCCTGTCATAGGCTCTCAAGCGCGCAAGTGCGGACTCCACATAC
GCGCTGGACCGTACGGCCATGCTACCGTTGAAATGCCGGAGTGGATCCACGCCCACACCACCAGCGACCCTTGGCACCCA
CCGGGCCCCCTGGGGTTGAAGTTCAAGACAGTTCGCCCGGTGGCCCTGCCACGCGCGTTAGCGCCACCCCGCAACGTGCG
TGTGACCGGGTGCTACCAGTGCGGTACCCCCGCGCTGGTGGAAGGCCTTGCCCCTGGGGGAGGAAATTGCCACCTTACTG
TTAATGGCGAGGATGTCGGCGCCTTCCCTCCTGGGAAGTTTGTCACCGCCGCCCTCCTCAATACCCCCCCGCCCTACCAA
GTCAGCTGCGGGGGCGAGAGCGACCGCGCGAGCGCGCGGGTCATTGACCCCGCCGCGC-AATCGTTTACCGGCGTGGTGT
ATGGCACACACACCACTGCTGTCTCGGAGACCCGGCAGACCTGGGCGGAGTGGGCTGCGGCCCATTGGTGGCAGCTCACC
CTGGGCGCCATTTGCGCCCTCCTACTCGCTGGCTTACTCGCTTGCTGTGCCAAATGCTTGTACTACTTGCGCGGCGCTAT
AGCGCCGCGC
>RI6318_RVs_E1_Clone_16
GAGGAGGCTTTCACCTACCTCTGCACTGCACCGGGGTGCGCCACTCAAGCACCTGTCCCCGTGCGCCTTGTCGGC
GTCCGCTTTGAATCCAAGGTTGTAGACGGCGGCTGCTTTGCCCCATGGGACCTCGAGGCCACTGGAGCCTGCATTTGTGA
GATCCCCACTGATGTCTCGTGCGAGGGCCTGGGGGCCTGGGTACCCACAGCCCCTTGCGCGCGCATCTGGAATGGCACAC
AGCGCGCGTGCACCTTCTGGGCTGTCAACGCCTACTCCTCTGGCGGGTACGCGCAGCTGGCCTCTTACTTCAACCCTGGC
GGCAGCTACTACAAGCAGTACCACCCTACCGCGTGCCAGGTTGAACCTGCCTTCGGACACAGCGACGCGGCCTGCTGGGG
TTTCCCCACTGACACCGTGATGAGCGTGTTCGCCCTTGCTAGCTACGTCCAGCACCCCAATAAGACCGTCCGGGTCAAGT
TCCATACAGAGACCAGGACCGTCTGGCAACTCTCCGTCGCTGGCGCGTCGTGCAACGTCACCACTGAACACCCGTTTTGC
AACACGCCGCACGGACAACTCGAGGTCCAGGTCCCG-CCGACCCCGGGGACCTGGTTGAGTACATTATGAACCACACCGG
CAATCAGCAGTCCCGGTGGGGCCTCGGGAGCCCGAATTGCCATGGCCCCGATTGGGCCTCCCCGG-TTTGCCAACGCCAT
TCCCCTGACTGCTCGCGGCTTGTGGGCGCTACGCCAGAGCGTCCTCGGCTGCGCCTGGTCGACGCCGACGACCCCCTGCT
GCGCACTGCCCCCGGGCCCGGCGAGGTGTGGGTCACGCCTGTCATAGGCTCTCAAGCGCGCAAGTGCGGACTCCACATAC
GCGCTGGACCGTACGGCCATGCTACCGTTGAAATGCCGGAGTGGATCCACGCCCACACCACCAGCGACCCTTGGCACCCA
CCGGGCCCCCTGGGGTTGAAGTTCAAGACAGTTCGCCCGGTGGCCCTGCCACGCGCGTTAGCGCCACCCCGCAACGTGCG
TGTGACCGGGTGCTACCAGTGCGGTACCCCCGCGCTGGTGGAAGGCCTTGCCCCTGGGGGAGGAAATTGCCACCTTACTG
TTAATGGCGAGGATGTCGGCGCCTTCCCTCCTGGGAAGTTTGTCACCGCCGCCCTCCTCAATACCCCCCCGCCCTACCAA
GTCAGCTGCGGGGGCGAGAGCGACCGCGCGAGCGCGCGGGTCATTGACCCCGCCGCGC-AATCGTTTACCGGCGTGGTGT
ATGGCACACACACCACTGCTGTCTCGGAGACCCGGCAGACCTGGGCGGAGTGGGCTGCGGCCCATTGGTGGCAGCTCACC
CTGGGCGCCATTTGCGCCCTCCTACTCGCTGGCTTACTCGCTTGCTGTGCCAAATGCTTGTACTACTTGCGCGGCGCTAT
AGCGCCGCGC
>RI6318_RVs_E1_Clone_17
GAGGAGGCTTTCACCTACCTCTGCACTGCACCGGGGTGCGCCACTCAAGCACCTGTCCCCGTGCGCCTTGTCGGC
GTCCGCTTTGAATCCAAGGTTGTAGACGGCGGCTGCTTTGCCCCATGGGACCTCGAGGCCACTGGAGCCTGCATTTGTGA
GATCCCCACTGATGTCTCGTGCGAGGGCTTGGGGGCCTGGGTACCCACAGCCCCTTGCGCGCGCATCTGGAATGGCACAC
AGCGCGCGTGCACCTTCTGGGCTGTCAACGCCTACTCCTCTGGCGGGTACGCGCAGCTGGCCTCTTACTTCAACCCTGGC
GGCAGCTACTACAAGCAGTACCACCCTACCGCGTGCCAGGTTGAACCTGCCTTCGGACACAGCGACGCGGCCTGCTGGGG
TTTCCCCACTGACACCGTGATGAGCGTGTTCGCCCTTGCTAGCTACGTCCAGCACCCCAATAAGACCGTCCGGGTCAAGT
TCCATACAGAGACCAGGACCGTCTGGCAACTCTCCGTCGCTGGCGCGTCGTGCAACGTCACCACTGAACACCCGTTTTGC
AACACGCCGCACGGACAACTCGAGGTCCAGGTCCCGCCCGACCCCGGGGACCTGGTTGAGTACATTATGAACCACACCGG
CAATCAGCAGTCCCGGTGGGGCCTCGGGAGCCCGAATTGCCATGGCCCCGATTGGGCCTCCCCGG-TTTGCCAACGCCAT
TCCCCTGACTGCTCGCGGCTTGTGGGCGCTACGCCAGAGCGTCCTCGGCTGCGCCTGGTCGACGCCGACGACCCCCTGCT
GCGCACTGCCCCCGGGCCCGGCGAGGTGTGGGTCACGCCTGTCATAGGCTCTCAAGCGCGCAAGTGCGGACTCCACATAC
GCGCTGGACCGTACGGCCATGCTACCGTTGAAATGCCGGAGTGGATCCACGCCCACACCACCAGCGACCCTTGGCACCCA
CCGGGCCCCCTGGGGTTGAAGTTTAAGACAGTTCGCCCGGTGGCCCTGCCACGCGCGTTAGCGCCACCCCGCAACGTGCG
TGTGACCGGGTGCTACCAGTGCGGTACCCCCGCGCTGGTGGAAGGCCTTGCCCCTGGGGGAGGAAATTGCCACCTTACTG
TTAATGGCGAGGATGTCGGCGCCTTCCCTCCTGGGAAGTTTGTCACCGCCGCCCTCCTCAATACCCCCCCGCCCTACCAA
GTCAGCTGCGGGGGCGAGAGCGACCGCGCGAGCGCGCGGGTCATTGACCCCGCCGCGC-AATCGTTTACCGGCGTGGTGT
ATGGCACACACACCACTGCTGTCTCGGAGACCCGGCAGACCTGGGCGGAGTGGGCTGCGGCCCATTGGTGGCAGCTCACC
CTGGGCGCCATTTGCGCCCTCCTACTCGCTGGCTTACTCGCTTGCTGTGCCAAATGCTTGTACTACTTGCGCGGCGCTAT
AGCGCCGCGC
>RI6318_RVs_E1_Clone_18
GAGGAGGCTTTCACCTACCTCTGCACTGCACCGGGGTGCGCCACTCAAGCACCTGTCCCCGTGCGCCTTGTCGGC
GTCCGCTTTGAATCCAAGGTTGTAGACGGCGGCTGCTTTGCCCCATGGGACCTCGAGGCCACTGGAGCCTGCATTTGTGA
GATCCCCACTGATGTCTCGTGCGAGGGCTTGGGGGCCTGGGTACCCACAGCCCCTTGCGCGCGCATCTGGAATGGCACAC
AGCGCGCGTGCACCTTCTGGGCTGTCAACGCCTACTCCTCTGGCGGGTACGCGCAGCTGGCCTCTTACTTCAACCCTGGC
GGCAGCTACTACAAGCAGTACCACCCCACCGCGTGCCAGGTTGAACCTGCCTTCGGACACAGCGACGCGGCCTGCTGGGG
TTTCCCCACTGACACCGTGATGAGCGTGTTCGCCCTTGCTAGCTACGTCCAGCACCCCAATAAGACCGTCCGGGTCAAGT
TCCATACAGAGACCAGGACCGTCTGGCAACTCTCCGTCGCTGGCGCGTCGTGCAACGTCACCACTGAACACCCGTTCTGC
AACACGCCGCACGGACAACTCGAGGTCCAGGTCCCGCCCGACCCCGGGGACCTGGTTGAGTACATTATGAACCACACCGG
CAATCAGCAGTCCCGGTGGGGCCTCGGGAGCCCGAATTGCCATGGCCCCGATTGGGCCTCCCCGG-TTTGCCAACGCCAT
TCCCCTGACTGCTCGCGGCTTGTGGGCGCTACGCCAGAGCGTCCTCGGCTGCGCCTGGTCGACGCCGACGACCCCCTGCT
GCGCACTGCCCCCGGGCCCGGCGAGGTGTGGGTCACGCCTGTCATAGGCTCTCAAGCGCGCAAGTGCGGACTCCACATAC
GCGCTGGACCGTACGGCCATGCTACCGTTGAAATGCCGGAGTGGATCCACGCCCACACCACCAGCGACCCTTGGCACCCA
CCGGGCCCCCTGGGGTTGAAGTTCAAGACAGTTCGCCCGGTGGCCCTGCCACGCGCGTTAGCGCCACCCCGCAACGTGCG
TGTGACCGGGTGCTACCAGTGCGGTACCCCCGCGCTGGTGGAAGGCCTTGCCCCTGGGGGAGGGAATTGCCACCTTACTG
TTAATGGCGAGGATGTCGGCGCCTTCCCTCCTGGGAAGTTTGTCACCGCCGCCCTCCTCAATACCCCCCCGCCCTACCAA
GTCAGCTGCGGGGGCGAGAGCGACCGCGCGAGCGCGCGGGTCATTGACCCCGCCGCGC-AATCGTTTACCGGCGTGGTGT
ATGGCACACACACCACTGCTGTCTCGGAGACCCGGCAGACCTGGGCGGAGTGGGCTGCGGCCCATTGGTGGCAGCTCACC
CTGGGCGCCATTTGCGCCCTCCTACTCGCTGGCTTACTCGCTTGCTGTGCCAAATGCTTGTACTACTTGCGCGGCGCTAT
AGCGCCGCGC
>RI6318_RVs_E1_Clone_19
GAGGAGGCTTTCACCTACCTCTGCACTGCACCGGGGTGCGCCACTCAAGCACCTGTCCCCGTGCGCCTTGTCGGC
GTCCGCTTTGAATCCAAGGTTGTAGACGGCGGCTGCTTTGCCCCATGGGACCTCGAGGCCACTGGAGCCTGCATTTGTGA
GATCCCCACTGATGTCTCGTGCGAGGGCTTGGGGGCCTGGGTACCCACAGCCCCTTGCGCGCGCATCTGGAATGGCACAC
AGCGCGCGTGCACCTTCTGGGCTGTCAACGCCTACTCCTCTGGCGGGTACGCGCAGCTGGCCTCTTACTTCAACCCTGGC
GGCAGCTACTACAAGCAGTACCACCCTACCGCGTGCCAGGTTGAACCTGCCTTCGGACACAGCGACGCGGCCTGCTGGGG
TTTCCCCACTGACACCGTGATGAGCGTGTTCGCCCTTGCTAGCTACGTCCAGCACCCCAATAAGACCGTCCGGGTCAAGT
TCCATACAGAGACCAGGACCGTCTGGCAACTCTCCGTCGCTGGCGCGTCGTGCAACGTCACCACTGAACACCCGTTTTGC
AACACGCCGCACGGACAACTCGAGGTCCAGGTCCCGCCCGACCCCGGGGACCTGGTTGAGTACATTATGAACCACACCGG
CAATCAGCAGTCCCGGTGGGGCCTCGGGAGCCCGAATTGCCATGGCCCCGATTGGGCCTCCCCGG-TTTGCCAACGCCAT
TCCCCTGACTGCTCGCGGCTTGTGGGCGCTACACCAGAGCGTCCTCGGCTGCGCCTGGTCGACGCCGACGACCCCCTGCT
GCGCACTGCCCCCGGGCCCGGCGAGGTGTGGGTCACGCCTGTCATAGGCTCTCAAGCGCGCAAGTGCGGACTCCACATAC
GCGCTGGACCGTACGGCCATGCTACCGTTGAAATGCCGGAGTGGATCCACGCCCACACCACCAGCGACCCTTGGCACCCA
CCGGGCCCCTTGGGGTTGAAGTTTAAGACAGTTCGCCCGGTGGCCCTGCCACGCGCGTTGGCGCCACCCCGCAACGTGCG
TGTGACCGGGTGCTACCAGTGCGGTACCCCCGCGCTGGTGGAAGGCCTTGCCCCTGGGGGAGGAAATTGCCACCTTACTG
TCAATGGCGAGGATGTCGGCGCCTTCCCTCCTGGGAAGTTTGTCACCGCCGCCCTCCTCAATACCCCCCCGCCCTACCAA
GTCAGCTGCGGGGGCGAGAGCGATCGCGCGAGCGCGCGGGTCATTGACCCCGCCGCGC-AATCGTTTACCGGCGTGGTGT
ATGGCACACACACCACTGCTGTCTCGGAGACCCGGCAGACCTGGGCGGAGTGGGCTGCGGCCCATTGGTGGCAGCTCACC
CTGGGCGCCATTTGCGCCCTCCTACTCGCTGGCTTACTCGCTTGCTGTGCCAAATGCTTGTACTACTTGCGCGGCGCTAT
AGCGCCGCGC
>RI6318_RVs_E1_Clone_20
GAGGAGGCTTTCACCTACCTCTGCACTGCACCGGGGTGCGCCACTCAAGCACCTGTCCCCGTGCGCCTCGTCGGC
GTCCGCTTTGAATCCAAGGTTGTAGACGGCGGCTGCTTTGCCCCATGGGACCTCGAGGCCACTGGAGCCTGCATTTGTGA
GATCCCCACTGATGTCTCGTGCGAGGGCTTGGGGGCCTGGGTACCCACAGCCCCTTGCGCGCGCATCTGGAATGGCACAC
AGCGCGCGTGCACCTTCTGGGCTGTCAACGCCTACTCCTCTGGCGGGTACGCGCAGCTGGCCTCTTACTTCAACCCTGGC
GGCAGCTACTACAAGCAGTACCACCCTACCGCGTGCCAGGTTGAACCTGCCTTCGGACACAGCGACGCGGCCTGCTGGGG
TTTCCCCACTGACACCGTGATGAGCGTGTTCGCCCTTGCTAGCTACGTCCAGCACCCCAATAAGACCGTCCGGGTCAAGT
TCCATACAGAGACCAGGACCGTCTGGCAACTCTCCGTCGCTGGCGCGTCGTGCAACGTCACCACTGAACACCCGTTTTGC
AACACGCCGCACGGACAACTCGAGGTCCAGGTCCCGCCCGACCCCGGGGACCTGGTTGAGTACATTATGAACCACACCGG
CAATCAGCAGTCCCGGTGGGGCCTCGGGAGCCCGAATTGCCATGGCCCCGATTGGGCCTCCCCGG-TTTGCCAACGCCAT
TCCCCTGACTGCTCGCGGCTTGTGGGCGCTACGCCAGAGCGTCCTCGGCTGCGCCTGGTCGACGCCGACGACCCCCTGCT
GCGCACTGCCCCCGGGCCCGGCGAGGTGTGGGTCACGCCTGTCATAGGCTCTCAAGCGCGCAAGTGCGGACTCCACATAC
GCGCTGGACCGTACGGCCATGCTACCGTTGAAATGCCGGAGTGGATCCACGCCCACACCACCAGCGACCCTTGGCACCCA
CCGGGCCCCCTGGGGTTGAAGTTCAAGACAGTTCGCCCGGTGGCCCTGCCACGCGCGTTAGCGCCACCCCGCAACGTGCG
TGTGACCGGGTGCTACCAGTGCGGTACCCCCGCGCTGGTGGAAGGCCTTGCCCCTGGGGGAGGAAATTGCCACCTTACTG
TTAATGGCGAGGATGTCGGCGCCTTCCCTCCTGGGAAGTTTGTCACCGCCGCCCTCCTCAATACCCCCCCGCCCTACCAA
GTCAGCTGCGGGGGCGAGAGCGACCGCGCGAGCGCGCGGGTCATTGACCCCGCCGCGC-AATCGTTTACCGGCGTGGTGT
ATGGCACACACACCACTGCTGTCTCGGAGACCCGGCAGACCTGGGCGGAGTGGGCTGCGGCCCATTGGTGGCAGCTCACC
CTGGGCGCCATTTGCGCCCTCCTACTCGCTGGCTTACTCGCTTGCTGTGCCAAATGCTTGTACTACTTGCGCGGCGCTAT
AGCGCCGCGC
>RI5787_RVs_E1_Clone_1
GAGGAGGCTTTCACCTACCTCTGCACTGCACCGGGGTGCGCCACTCAAGCACCTGTCCCCGTGCGCCTCGTCGGC
GTCCGCTTTGAATCCAAGGTTGTAGACGGCGGCTGCTTTGCCCCATGGGACCTCGAGGCCACTGGAGCCTGCATTTGTGA
GATCCCCACTGATGTCTCGTGCGAGGGCTTGGGGGCCTGGGTACCCACAGCCCCTTGCGCGCGCATCTGGAATGGCACAC
AGCGCGCGTGCACCTTCTGGGCTGTCAACGCCTACTCCTCTGGCGGGTACGCGCAGCTGGCCTCTTACTTCAACCCTGGC
GGCAGCTACTACAAGCAGTACCACCCTACCGCGTGCCAGGTTGAACCTGCCTTTGGACACAGCGACGCGGCCTGCTGGGG
TTTCCCCACTGACACCGTGATGAGCGTGTTCGCCCTTGCTAGCTACGTCCAGCACCCCAATAAGACCGTCCGGGTCAAGT
TCCATACAGAGACCAGGACCGTCTGGCAACTCTCCGTCGCTGGCGCGTCGTGCAACGTCACCACTGAACACCCGTTTTTG
CAACACGCCGCACGGACAACTCGAGGTCCAGGTCCCGCCTGACCCCGGGGACCTGGTTGAGTACATCATGAACCACACCG
GCAATCAGCAGTCCCGGTGGGGCCTCGGGAGCCCGAATTGCCATGGCCCCGATTGGGCCTCCCCGGTTTGCCAACGCCAT
TCCCCTGACTGCTCGCGGCTTGTGGGCGCTACGCCAGAGCGTCCTCGGCTGCGCCTGGTCGACGCCGACGACCCCCTGCT
GCGCACTGCCCCCGGGCCCGGCGAGGTGTGGGTCACGCCTGTCATAGGCTCTCAAGCGCGCAAGTGCGGACTCCACATAC
GCGCTGGACCGTACGGCCATGCTACCGTTGAAATGCCGGAGTGGATCCACGCCCACACCACCAGCGACCCTTGGCACCCA
CCGGGCCCCTTGGGGTTGAAGTTTAAGACAGTTTGCCCGGTGGCCCTGCCACGCGCGTTGGCGCCACCCCGCAACGTGCG
TGTGACCGGGTGCTACCAGTGCGGTACCCCCGCGCTGGTGGAAGGCCTTGCCCCTGGGGGAGGAAATTGCCACCTTACTG
TCAATGGCGAGGATGTCGGCGCCTTCCCTCCTGGGAAGTTTGTCACCGCCGCCCTCCTCAATACCCCCCCGCCCTACCAA
GTCAGCTGCCGGGGCGAGAGCGATCGCGCGAGCGCGCGGGTCATTGACCCCGCCGCGCAATCGTTTACCGGCGTGGTGTA
TGGCACACACACCACTGCTGTCTCGGAGACCCGGCAGACCTGGGCGGAGTGGGCTGCGGCCCATTGGTGGCAGCTCACCC
TGGGCGCCATTTGCGCCCTCCTACTCGCTGGCTTACTCGCTTGCTGTGCCAAATGCTTGTACTACTTGCGCGGCGCTATA
GCGCCGCGC
>RI5787_RVs_E1_Clone_2
GAGGAGGCTTTCACCTACCTCTGCACTGCACCGGGGTGCGCCACTCAAGCACCTGTCCCCGTGCGCCTTGTCGGC
GTCCGCTTTGAATCCAAGGTTGTAGACGGCGGCTGCTTTGCCCCATGGGACCTCGAGGCCACTGGAGCCTGCATTTGCGA
GATCCCCACTGATGTCTCGTGCGAGGGCTTGGGGGCCTGGGTACCCACAGCCCCTTGCGCGCGCATCTGGAATGGCACAC
AGCGCGCGTGCACCTTCTGGGCTGTCAACGCCTACTCCTCTGGCGGGTACGCGCAGCTGGCCTCTTACTTCAACCCTGGC
GGCAGCTACTACAAGCAGTACCACCCTACCGCGTGCCAGGTTGAACCTGCCTTTGGACACAGCGACGCGGCCTGCTGGGG
TTTCCCCACTGACACCGTGATGAGCGTGTTCGCCCTTGCTAGCTACGTCCAGCACCCCAATAAGACCGTCCGGGTCAAGT
TCCATACAGAGACCAGGACCGTCTGGCAACTCTCCGTCGCTGGCGCGTCGTGCAACGTCACCACTGAACACCCG-TTCTG
CAACACGCCGCACGGACAACTCGAGGTCCAGGTCCCGCCCGACCCCGGGGACCTGGTTGAGTACATTATGAACCACACCG
GCAATCAGCAGTCCCGGTGGGGCCTCGGGAGCCCGAATTGCCATGGCCCCGATTGGGCCTCCCCGGTTTGCCAACGCCAT
TCCCCTGACTGCTCGCGGCTTGTGGGCGCTACGCCAGAGCGTCCTCGGCTGCGCCTGGTCGACGCCGACGACCCCCTGCT
GCGCACTGCCCCCGGGCCCGGCGAGGTGTGGGTCACGCCTGTCATAGGCTCTCAAGCGCGCAAGTGCGGACTCCACATAC
GCGCTGGACCGTACGGCCATGCTACCGTTGAAATGCCGGAGTGGATCCACGCCCACACCACCAGCGACCCTTGGCACCCA
CCGGGCCCCTTGGGGTTGAAGTTTAAGACAGTTCGCCCGGTGGCCCTGCCACGCGCGTTGGCGCCACCCCGCAACGTGCG
TGTGACCGGGTGCTACCAGTGCGGTACCCCCGCGCTGGTGGAAGGCCTTGCCCCTGGGGGAGGAAATTGCCACCTTACTG
TCAATGGCGAGGATGTCGGCGCCTTCCCTCCTGGGAAGTTTGTCACCGCCGCCCTCCTCAATACCCCCCCGCCCTACCAA
GTCAGCTGCGGGGGTGAGAGCGATCGCGCGAGCGCGCGGGTCATTGACCCCGCCGCGCAATCGTTTACCGGCGTGGTGTA
TGGCACACACACCACTGCTGTCTCGGAGACCCGGCAGACCTGGGCGGAGTGGGCTGCGGCCCATTGGTGGCAGCTCACCC
TGGGCGCCATTTGCGCCCTCCTACTCGCTGGCTTACTCGCTTGCTGTGCCAAATGCTTGTACTACTTGCGCGGCGCTATA
GCGCCGCGC
>RI5787_RVs_E1_Clone_3
GAGGAGGCTTTCACCTACCTCTGCACTGCACCGGGGTGCGCCACTCAAGCACCTGTCCCCGTGCGCCTTGTCGGC
GTCCGCTTTGAATCCAAGGTTGTAGACGGCGGCTGCTTTGCCCCATGGGACCTCGAGGCCACTGGAGCCTGCATTTGCGA
GATCCCCACTGATGTCTCGTGCGAGGGCTTGGGGGCCTGGGTACCCACAGCCCCTTGCGCGCGCATCTGGAATGGCACAC
AGCGCGCGTGCACCTTCTGGGCCGTCAACGCCTACTCCTCTGGCGGGTACGCGCAGCTGGCCTCTTACTTCAACCCTGGC
GGCAGCTACTACAAGCAGTACCACCCTACCGCGTGCCAGGTTGAACCTGCCTTCGGACACAGCGACGCGGCCTGCTGGGG
TTTCCCCACTGACACCGTGATGAGCGTGTTCGCCCTTGCTAGCTACGTCCAGCACCCCAATAAGACCGTCCGGGTCAAGT
TCCATACAGAGACCAGGACCGTCTGGCAAATCTCCGTCGCTGGCGCGTCGTGCAACGTCACCACTGAACACCCG-TTCTG
CAACACGCCGCACGGACAACTCGAGGTCCAGGTCCCGCCCGACCCCGGGGACCTGGTTGAGTACATTATGAACCACACCG
GCAATCAGCAGTCCCGGTGGGGCCTCGGGAGCCCGAATTGCCATGGCCCCGATTGGGCCTCCCCGGTTTGCCAACGCCAT
TCCCCTGACTGCTCGCGGCTTGTGGGCGCTACGCCAGAGCGTCCTCGGCTGCGCCTGGTCGACGCCGACGACCCCCTGCT
GCGCACTGCCCCCGGGCCCGGCGAGGTGTGGGTCACGCCTGTCATAGGCTCTCAAGCGCGCAAGTGCGGACTCCACATAC
GCGCTGGACCGTACGGCCATGCTACCGTTGAAATGCCGGAGTGGATCCACGCCCACACCACCAGCGACCCTTGGCACCCA
CCGGGCCCCTTGGGGTTGAAGTTTAAGACAGTTCGCCCGGTGGCCCTGCCACGCGCGTTGGCGCCACCCCGCAACGTGCG
TGTGACCGGGTGCTACCAGTGCGGTACCCCCGCGCTGGTGGAAGGCCTTGCCCCTGGGGGAGGAAATTGCCACCTTACTG
TCAATGGCGAGGATGTCGGCGCCTTCCCTCCTGGGAAGTTTGTCACCGCCGCCCTCCTCAATACCCCCCCGCCCTACCAA
GTCAGCTGCGGGGGCGAGAGCGATCGCGCGAGCGCGCGGGTCATTGACCCCGCCGCGCAATCGTTTACCGGCGTGGTGTA
TGGCACACACACCACTGCTGTCTCGGAGACCCGGCAGACCTGGGCGGAGTGGGCTGCGGCCCATTGGTGGCAGCTCACCC
TGGGCGCCATTTGCGCCCTCCTACTCGCTGGCTTACTCGCTTGCTGTGCCAAATGCTTGTACTACTTGCGCGGCGCTATA
GCGCCGCGC
>RI5787_RVs_E1_Clone_4
GAGGAGGCTTTCACCTACCTCTGCACTGCACCGGGGTGCGCCACTCAAGCACCTGTCCCCGTGCGCCTTGTCGGC
GTCCGCTTTGAATCCAAGGTTGTAGACGGCGGCTGCTTTGCCCCATGGGACCTCGAGGCCACTGGAGCCTGCATTTGCGA
GATCCCCACTGATGTCTCGTGCGAGGGCTTGGGGGCCTGGGTACCCACAGCCCCTTGCGCGCGCATCTGGAATGGCACAC
AGCGCGCGTGCACCTTCTGGGCTGTCAACGCCTACTCCTCTGGCGGGTACGCGCAGCTGGCCTCTTACTTCAACCCTGGC
GGCAGCTACTACAAGCAGTACCACCCTACCGCGTGCCAGGTTGAACCTGCCTTTGGACACAGCGACGCGGCCTGCTGGGG
TTTCCCCACTGACACCGTGATGAGCGTGTTCGCCCTTGCTAGCTACGTCCAGCACCCCAATAAGACCGTCCGGGTCAAGT
TCCATACAGAGACCAGGACCGTCTGGCAACTCTCCGTCGCTGGCGCGTCGTGCAACGTCACCACTGAACACCCG-TTCTG
CAACACGCCGCACGGACAACTCGAGGTCCAGGTCCCGCCCGACCCCGGGGACCTGGTTGAGTACATCATGAACCACACCG
GCAATCAGCAGTCCCGGTGGGGCCTCGGGAGCCCGAATTGCCATGGCCCCGATTGGGCCTCCCCGGTTTGCCAACGCCAT
TCCCCTGACTGCTCGCGGCTTGTGGGCGCTACGCCAGAGCGTCCTCGGCTGCGCCTGGTCGACGCCGACGACCCCCTGCT
GCGCACTGCCCCCGGGCCCGGCGAGGTGTGGGTCACGCCTGTCATAGGCTCTCAAGCGCGCAAGTGCGGACTCCACATAC
GCGCTGGACCGTACGGCCATGCTACCGTTGAAATGCCGGAGTGGATCCACGCCCACACCACCAGCGACCCTTGGCACCCA
CCGGGCCCCTTGGGGTTGAAGTTTAAGACAGTTCGCCCGGTGGCCCTGCCACGCGCGTTGGCGCCACCCCGCAACGTGCG
TGTGACCGGGTGCTACCAGTGCGGTACCCCCGCGCTGGTGGAAGGCCTTGCCCCTGGGGGAGGAAATTGCCACCTTACTG
TCAATGGCGAGGATGTCGGCGCCTTCCCTCCTGGGAAGTTTGTCACCGCCGCCCTCCTCAATACCCCCCCGCCCTACCAA
GTCAGCTGCGGGGGCGAGAGCGATCGCGCGAGCGCGCGGGTCATTGACCCCGCCGCGCAATCGTTTACCGGCGTGGTGTA
TGGCACACACACCACTGCTGTCTCGGAGACCCGGCAGACCTGGGCGGAGTGGGCTGCGGCCCATTGGTGGCAGCTCACCC
TGGGCGCCATTTGCGCCCTCCTACTCGCTGGCTTACTCGCTTGCTGTGCCAAATGCTTGTACTACTTGCGCGGCGCTATA
GCGCCGCGC
>RI5787_RVs_E1_Clone_5
GAGGAGGCTTTCACCTACCTCTGCACTGCACCGGGGTGCGCCACTCAAGCACCTGTCCCCGTGCGCCTCGTCGGC
GTCCGCTTTGAATCCAAGGTTGTAGACGGCGGCTGCTTTGCCCCATGGGACCTCGAGGCCACTGGAGCCTGCATTTGTGA
GATCCCCACTGATGTCTCGTGCGAGGGCTTGGGGGCCTGGGTACCCACAGCCCCTTGCGCGCGCATCTGGAATGGCACAC
AGCGCGCGTGCACCTTCTGGGCTGTCAACGCCTACTCCTCTGGCGGGTACGCGCAGCTGGCCTCTTACTTCAACCCTGGC
GGCAGCTACTACAAGCAGTACCACCCTACCGCGTGCCAGGTTGAACCTGCCTTCGGACACAGCGACGCGGCCTGCTGGGG
TTTCCCCACTGACACCGTGATGAGCGTGTTCGCCCTTGCTAGCTACGTCCAGCACCCCAATAAGACCGTCCGGGTCAAGT
TCCATACAGAGACCAGGACCGTCTGGCAACTCTCCGTCGCTGGCGCGTCGTGCAACGTCACCACTGAACACCCG-TTTTG
CAACACGCCGCACGGACAACTCGAGGTCCAGGTCCCGCCTGACCCCGGGGACCTGGTTGAGTACATTATGAACCACACCG
GCAACCAGCAGTCCCGGTGGGGCCTCGGGAGCCCGAATTGCCATGGCCCCGATTGGGCCTCCCCGGTTTGCCAACGCCAT
TCCCCTGACTGCTCGCGGCTTGTGGGCGCTACGCCAGAGCGTCCTCGGCTGCGCCTGGTCGACGCCGACGACCCCCTGCT
GCGCACTGCCCCCGGGCCCGGCGAGGTGTGGGTCACGCCTGTCATAGGCTCTCAAGCGCGCAAGTGCGGACTCCACATAC
GCGCTGGACCGTACGGCCATGCTACCGTTGAAATGCCGGAGTGGATCCACGCCCACACCACCAGCGACCCTTGGCACCCA
CCGGGCCCCCTGGGGTTGAAGTTCAAGACAGTTCGCCCGGTGGCCCTGCCACGCGCGTTAGCGCCACCCCGCAACGTGCG
TGTGACCGGGTGCTACCAGTGCGGTACCCCCGCGCTGGTGGAAGGCCTTGCCCCTGGGGGAGGAAATTGCCACCTTACTG
TTAATGGCGAGGATGTCGGCGCCTTCCCTCCTGGGAAGTTTGTCACCGCCGCCCTCCTCAATACCCCCCCGCCCTACCAA
GTCAGCTGCGGGGGCGAGAGCGACCGCGCGAGCGCGCGGGTCATTGACCCCGCCGCGCAATCGTTTACCGGCGTGGTGTA
TGGCACACACACCACTGCTGTCTCGGAGACCCGGCAGACCTGGGCGGAGTGGGCTGCGGCCCATTGGTGGCAGCTCACCC
TGGGCGCCATTTGCGCCCTCCTACTCGCTGGCTTACTCGCTTGCTGTGCCAAATGCTTGTACTACTTGCGCGGCGCTATA
GCGCCGCGC
>RI5787_RVs_E1_Clone_6
GAGGAGGCTTTCACCTACCTCTGCACTGCACCGGGGTGCGCCACTCAAGCACCTGTCCCCGTGCGCCTTGTCGGC
GTCCGCTTTGAATCCAAGGTTGTAGACGGCGGCTGCTTTGCCCCATGGGACCTCGAGGCCACTGGAGCCTGCATTTGCGA
GATCCCCACTGATGTCTCGTGCGAGGGCTTGGGGGCCTGGGTACCCACAGCCCCTTGCGCGCGCATCTGGAATGGCACAC
AGCGCGCGTGCACCTTCTGGGCCGTCAACGCCTACTCCTCTGGCGGGTACGCGCAGCTGGCCTCTTACTTCAACCCTGGC
GGCAGCTACTACAAGCAGTATCACCCTACCGCGTGCCAGGTTGAACCTGCCTTCGGACACAGCGACGCGGCCTGCTGGGG
TTTCCCCACTGACACCGTGATGAGCGTGTTCGCCCTTGCTAGCTACGTCCAGCACCCCAATAAGACCGTCCGGGTCAAGT
TCCATACAGAGACCAGGACCGTCTGGCAAATCTCCGTCGCTGGCGCGTCGTGCAACGTCACCACTGAACACCCG-TTCTG
CAACACGCCGCACGGGCAACTCGAGGTCCAGGTCCCGCCCGACCCCGGGGACCTGGTTGAGTACATTATGAACCACACCG
GCAATCAGCAGTCCCGGTGGGGCCTCGGGAGCCCGAATTGCCATGGCCCCGATTGGGCCTCCCCGGTTTGCCAACGCCAT
TCCCCTGACTGCTCGCGGCTTGTGGGCGCTACGCCAGAGCGTCCTCGGCTGCGCCTGGTCGACGCCGACGACCCCCTGCT
GCGCACTGCCCCCGGGCCCGGCGAGGTGTGGGTCACGCCTGTCATAGGCTCTCAAGCGCGCAAGTGCGGACTCCACATAC
GCGCTGGACCGTACGGCCACGCTACCGTTGAAATGCCGGAGTGGATCCACGCCCACACCACCAGCGACCCTTGGCACCCA
CCGGGCCCCTTGGGGTTGAAGTTTAAGACAGTTCGCCCGGTGGCCCTGCCACGCGCGTTGGCGCCACCCCGCAACGTGCG
TGTGACCGGGTGCTACCAGTGCGGTACCCCCGCGCTGGTGGAAGGCCTTGCCCCTGGGGGAGGAAATTGCCACCTTACTG
TCAATGGCGAGGATGTCGGCGCCTTCCCTCCTGGGAAGTTTGTCACCGCCGCCCTCCTCAATACCCCCCCGCCCTACCAA
GTCAGCTGCGGGGGCGAGAGCGATCGCGCGAGCGCGCGGGTCATTGACCCCGCCGCGCAATCGTTTACCGGCGTGGTGTA
TGGCACACACACCACTGCTGTCTCGGAGACCCGGCAGACCTGGGCGGAGTGGGCTGCGGCCCATTGGTGGCAGCTCACCC
TGGGCGCCATTTGCGCCCTCCTACTCGCTGGCTTACTCGCTTGCTGTGCCAAATGCTTGTACTACTTGCGCGGCGCTATA
GCGCCGCGC
>RI5787_RVs_E1_Clone_7
GAGGAGGCTTTCACCTACCTCTGCACTGCACCGGGGTGCGCCACTCAAGCACCTGTCCCCGTGCGCCTTGTCGGC
GTCCGCTTTGAATCCAAGGTTGTAGACGGCGGCTGCTTTGCCCCATGGGACCTCGAGGCCACTGGAGCCTGCATTTGTGA
GATCCCCACTGATGTCTCGTGCGAGGGCTTGGGGGCCTGGGTACCCACAGCCCCTTGCGCGCGCATCTGGAATGGCACAC
AGCGCGCGTGCACCTTCTGGGCTGTCAACGCCTACTCCTCTGGCGGGTACGCGCAGCTGGCCTCTTACTTCAACCCTGGC
GGCAGCTACTACAAGCAGTACCACCCTACCGCGTGCCAGGTTGAACCTGCCTTTGGACACAGCGACGCGGCCTGCTGGGG
TTTCCCCACTGACACCGTGATGAGCGTGTTCGCCCTTGCTAGCTACGTCCAGCACCCCAATAAGACCGTCCGGGTCAAGT
TCCATACAGAGACCAGGACCGTCTGGCAACTCTCCGTCGCTGGCGCGTCGTGCAACGTCACCACTGAACACCCG-TTCTG
CAACACGCCGCACGGACAACTCGAGGTCCAGGTCCCGCCCGACCCCGGGGACCTGGTTGAGTACATTATGAACCACACCG
GCAATCAGCAGTCCCGGTGGGGCCTCGGGAGCCCGAATTGCCATGGCCCCGATTGGGCCTCCCCGGTTTGCCAACGCCAT
TCCCCTGACTGCTCGCGGCTTGTGGGCGCTACGCCAGAGCGTCCTCGGCTGCGCCTGGTCGACGCCGACGACCCCCTGCT
GCGCACTGCCCCCGGGCCCGGCGAGGTGTGGGTCACGCCTGTCATAGGCTCTCAAGCGCGCAAGTGCGGACTTCACATAC
GCGCTGGACCGTACGGCCATGCTACCGTTGAAATGCCGGAGTGGATCCACGCCCACACCACCAGCGACCCTTGGCACCCA
CCGGGCCCCTTGGGGTTGAAGTTTAAGACAGTCCGCCCGGTGGCCCTGCCACGCGCGTTAGCGCCACCCCGCAACGTGCG
TGTGACCGGGTGCTACCAGTGCGGTACCCCCGCGCTGGTGGAAGGCCTTGCCCCTGGGGGAGGAAATTGCCACCTTACTG
TTAATGGCGAGGAAGTCGGCGCCTTCCCTCCTGGGAAGTTTGTTACCGCCGCCCTCCTCAATACCCCCCCGCCCTACCAA
GTCAGCTGCGGGGGCGAGAGCGATCGCGCGAGCGCGCGGGTCATTGACGCCGCCGCGCAATCGTTTACCGGCGTGGTGTA
TGGCACACACACCACTGCTGTCTCGGAGACCCGGCAGACCTGGGCGGAGTGGGCTGCGGCCCATTGGTGGCAGCTCACCC
TGGGCGCCATTTGCGCCCCCCTACTCGCTGGCTTACTCGCTTGCTGTGCCAAATGCTTGTACTACTTGCGCGGCGCTATA
GCGCCGCGC
>RI5787_RVs_E1_Clone_8
GAGGAGGCTTTCACCTACCTCTGCACTGCACCGGGGTGCGCCACTCAAGCACCTGTCCCCGTGCGCCTTGTCGGC
GTCCGCTTTGAATCCAAGGTTGTAGACGGCGGCTGCTTTGCCCCATGGGACCTCGAGGCCACTGGAGCCTGCATTTGTGA
GATCCCCACTGATGTCTCGTGCGAGGGCTTGGGGGCCTGGGTACCCACAGCCCCTTGCGCGCGCATCTGGAATGGCACAC
AGCGCGCGTGCACCTTCTGGGCTGTCAACGCCTACTCCTCTGGCGGGTACGCGCAGCTGGCCTCTTACTTCAACCCTGGC
GGCAGCTACTACAAGCAGTACCACCCTACCGCGTGCCAGGTTGAACCTGCCTTCGGACACAGCGACGCGGCCTGCTGGGG
TTTCCCCACTGACACCGTGATGAGCGTGTTCGCCCTTGCTAGCTACGTCCAGCACCCCAATAAGACCGTCCGGGTCAAGT
TCCATACAGAGACCAGGACCGTCTGGCAACTCTCCGTCGCTGGCGCGTCGTGCAACGTCACCACTGAACACCCG-TTTTG
CAACACGCCGCACGGACAACTCGAGGTCCAGGTCCCGCCCGACCCCGGGGACCTGGTTGAGTACATTATGAACCACACCG
GCAATCAGCAGTCCCGGTGGGGCCTCGGGAGCCCGAATTGCCATGGCCCCGATTGGGCCTCCCCGGTTTGCCAACGCCAT
TCCCCTGACTGCTCGCGGCTTGTGGGCGCTACGCCAGAGCGTCCTCGGCTGCGCCTGGTCGACGCCGACGACCCCCTGCT
GCGCACTGCCCCCGGGCCCGGCGAGGTGTGGGTCACGCCTGTCATAGGCTCTCAAGCGCGCAAGTGCGGACTCCACATAC
GCGCTGGACCGTACGGCCATGCTACCGTTGAAATGCCGGAGTGGATCCACGCCCACACCACCAGCGACCCTTGGCACCCA
CCGGGCCCCCTGGGGTTGAAGTTCAAGACAGTTCGCCCGGCGGCCCTGCCACGCGCGTTAGCGCCACCCCGCAACGTGCG
TGTGACCGGGTGCTACCAGTGCGGTACCCCCGCGCTGGTGGAAGGCCTTGCCCCTGGGGGAGGAAATTGCCACCTTACTG
TTAATGGCGAGGATGTCGGCGCCTTCCCTCCTGGGAAGTTTGTTACCGCCGCCCTCCTCAATACCCCCCCGCCCTACCAA
GTCAGCTGCGGGGGCGAGAGCGACCGCGCGAGCGCGCGGGTCATTGACCCCGCCGCGCAATCGTTTACCGGCGTGGTGTA
CGGCACACACACCACTGCTGTCTCGGAGACCCGGCAGACCTGGGCGGAGTGGGCTGCGGCCCATTGGTGGCAGCTCACCC
TGGGCGCCATTTGCGCCCTCCTACTCGCTGGCTTACTCGCTTGCTGTGCCAAATGCTTGTACTACTTGCGCGGCGCTATA
GCGCCGCGC
>RI5787_RVs_E1_Clone_9
GAGGAGGCTTTCACCTACCTCTGCACTGCACCGGGGTGCGCCACTCAAGCACCTGTCCCCGTGCGCCTCGTCGGC
GTCCGCTTTGAATCCAAGGTTGTAGACGGCGGCTGCTTTGCCCCATGGGACCTCGAGGCCACTGGAGCCTGCATTTGTGA
GATCCCCACTGATGTCTCGTGCGAGGGCTTGGGGGCCTGGGTACCCACAGCCCCTTGCGCGCGCATCTGGAATGGCACAC
AGCGCGCGTGCACCTTCTGGGCTGTCAACGCCTACTCCTCTGGCGGGTACGCGCAGCTGGCCTCTTACTTCAACCCTGGC
GGCAGCTACTACAAGCAGTACCACCCTACCGCGTGCCAGGTTGAACCTGCCTTCGGACACAGCGACGCGGCCTGCTGGGG
TTTCCCCACTGACACCGTGATGAGCGTGTTCGCCCTTGCTAGCTACGTCCAGCACCCCAATAAGACCGTCCGGGTCAAGT
TCCATACAGAGACCAGGACCGTCTGGCAACTCTCCGTCGCTGGCGCGTCGTGCAACGTCACCACTGAACACCCG-TTTTG
CAACACGCCGCACGGACAACTCGAGGTCCAGGTCCCGCCCGACCCCGGGGACCTGGTTGAGTACATTATGAACCACACCG
GCAACCAGCAGTCCCGGTGGGGCCTCGGGAGCCCGAATTGCCATGGCCCCGATTGGGCCTCCCCGGTTTGCCAACGCCAT
TCCCCTGACTGCTCGCGGCTTGTGGGCGCTACGCCAGAGCGTCCTCGGCTGCGCCTGGTCGACGCCGACGACCCCCTGCT
GCGCACTGCCCCC-GGCCCGGCGAGGTGTGGGTCACGCCTGTCATAGGCTCTCAAGCGCGCAAGTGCGGACTCCACATAC
GCGCTGGACCGTACGGCCATGCTACCGTTGAAATGCCGGAGTGGATCCACGCCCACACCACCAGCGACCCTTGGCACCCA
CCGGGCCCCCTGGGGTTGAAGTTCAAGACAGTTCGCCCGGTGGCCCTGCCACGTGCGTTAGCGCCACCCCGCAACGTGCG
TGTGACCGGGTGCTACCAGTGCGGTACCCCCGCGCTGGTGGAAGGCCTTGCCCCTGGGGGAGGAAATTGCCACCTTACTG
TTAATGGCGAGGATGTCGGCGCCTTCCCTCCTGGGAAGTTTGTCACCGCCGCCCTCCTCAATACCCCCCCGCCCTACCAA
GTCAGCTGCGGGGGCGAGAGCGACCGCGCGAGCGCGCGGGTCATTGACCCCGCCGCGCAATCGTTTACCGGCGTGGTGTA
TGGCACACACACCACTGCTGTCTCGGAGACCCGGCAGACCTGGGCGGAGTGGGCTGCGGCCCATTGGTGGCAGCTCACCC
TGGGCGCCATTTGCGCCCTCCTACTCGCTGGCTTACTCGCTTGCTGTGCCAAATGCTTGTACTACTTGCGCGGCGCTATA
GCGCCGCGC
>RI5787_RVs_E1_Clone_10
GAGGAGGCTTTCACCTACCTCTGCACTGCACCGGGGTGCGCCACTCAAGCACCTGTCCCCGTGCGCCTCGTCGGC
GTCCGCTTTGAATCCAAGGTTGTAGACGGCGGCTGCTTTGCCCCATGGGACCTCGAGGCCACTGGAGCCTGCATTTGTGA
GATCCCCACTGATGTCTCGTGCGAGGGCTTGGGGGCCTGGGTACCCACAGCCCCTTGCGCGCGCATCTGGAATGGCACAC
AGCGCGCGTGCACCTTCTGGGCTGTCAACGCCTACTCCTCTGGCGGGTACGCGCAGCTGGCCTCTTACTTCAACCCTGGC
GGCAGCTACTACAAGCAGTACCACCCTACCGCGTGCCAGGTTGAACCTGCCTTCGGACACAGCGACGCGGCCTGCTGGGG
TTTCCCCACTGACACCGTGATGAGCGTGTTCGCCCTTGCTAGCTACGTCCAGCACCCCAATAAGACCGTCCGGGTCAAGT
TCCATACAGAGACCAGGACCGTCTGGCAACTCTCCGTCGCTGGCGCGTCGTGCAACGTCACCACTGAACACCCG-TTTTG
CAACACGCCGCACGGACAACTCGAGGTCCAGGTCCCGCCTGACCCCGGGGACCTGGTTGAGTACATTATGAACCACACCG
GCAACCAGCAGTCCCGGTGGGGCCTCGGGAGCCCGAATTGCCATGGCCCCGATTGGGCCTCCCCGGTTTGCCAACGCCAT
TCCCCTGACTGCTCGCGGCTTGTGGGCGCTACGCCAGAGCGTCCTCGGCTGCGCCTGGTCGACGCCGACGACCCCCTGCT
GCGCACTGCCCCCGGGCCCGGCGAGGTGTGGGTCACGCCTGTCATAGGCTCTCAAGCGCGCAAGTGCGGACTCCACATAC
GCGCTGGACCGTACGGCCATGCTACCGTTGAAATGCCGGAGTGGATCCACGCCCACACCACCAGCGACCCTTGGCACCCA
CCGGGCCCCCTGGGGTTGAAGTTCAAGACAGTTCGCCCGGTGGCCCTGCCACGCGCGTTAGCGCCACCCCGCAACGTGCG
TGTGACCGGGTGCTACCAGTGCGGTACCCCCGCGCTGGTGGAAGGCCTTGCCCCTGGGGGAGGAAATTGCCACCTTACTG
TTAATGGCGAGGATGTCGGCGCCTTCCCTCCTGGGAAGTTTGTCACCGCCGCCCTCCTCAATACCCCCCCGCCCTACCAA
GTCAGCTGCGGGGGCGAGAGCGACCGCGCGAGCGCGCGGGTCATTGACCCCGCCGCGCAATCGTTTACCGGCGTGGTGTA
TGGCACACACACCACTGCTGTCTCGGAGACCCGGCAGACCTGGGCGGAGTGGGCTGCGGCCCATTGGTGGCAGCTCACCC
TGGGCGCCATTTGCGCCCTCCTACTCGCTGGCTTACTCGCTTGCTGTGCCAAATGCTTGTACTACTTGCGCGGCGCTATA
GCGCCGCGC
>RI5787_RVs_E1_Clone_11
GAGGAGGCTTTCACCTACCTCTGCACTGCACCGGGGTGCGCCACTCAAGCACCTGTCCCCGTGCGCCTTGTCGGC
GTCCGCTTTGAATCCAAGGTTGTAGACGGCGGCTGCTTTGCCCCATGGGACCTCGAGGCCACTGGAGCCTGCATTTGCGA
GATCCCCACTGATGTCTCGTGCGAGGGCTTGGGGGCCTGGGTACCCACAGCCCCTTGCGCGCGCATCTGGAATGGCACAC
AGCGCGCGTGCACCTTCTGGGCTGTCAACGCCTACTCCTCTGGCGGGTACGCGCAGCTGGCCTCTTACTTCAACCCTGGC
GGCAGCTACTACAAGCAGTACCACCCTACCGCGTGCCAGGTTGAACCTGCCTTTGGACACAGCGACGCGGCCTGCTGGGG
TTTCCCCACTGACACCGTGATGAGCGTGTTCGCCCTTGCTAGCTACGTCCAGCACCCCAATAAGACCGTCCGGGTCAAGT
TCCATACAGAGACCAGGACCGTCTGGCAACTCTCCGTCGCTGGCGCGTCGTGCAACGTCACCACTGAACACCCG-TTCTG
CAACACGCCGCACGGACAACTCGAGGTCCAGGTCCCGCCCGACCCCGGGGACCTGGTTGAGTACATCATGAACCACACCG
GCAATCAGCAGTCCCGGTGGGGCCTCGGGAGCCCGAATTGCCATGGCCCCGATTGGGCCTCCCCGGTTTGCCAACGCCAT
TCCCCTGACTGCTCGCGGCTTGTGGGCGCTACGCCAGAGCGTCCTCGGCTGCGCCTGGTCGACGCCGACGACCCCCTGCT
GCGCACTGCCCCCGGGCCCGGCGAGGTGTGGGTCACGCCTGTCATAGGCTCTCAAGCGCGCAAGTGCGGACTCCACATAC
GCGCTGGACCGTACGGCCATGCTACCGTTGAAATGCCGGAGTGGATCCACGCCCACACCACCAGCGACCCTTGGCACCCA
CCGGGCCCCTTGGGGTTGAAGTTTAAGACAGTTCGCCCGGTGGCCCTGCCACGCGCGTTGGCGCCACCCCGCAACGTGCG
TGTGACCGGGTGCTACCAGTGCGGTACCCCCGCGCTGGTGGAAGGCCTTGCCCCTGGGGGAGGAAATTGCCACCTTACTG
TCAATGGCGAGGATGTCGGCGCCTTCCCTCCTGGGAAGTTTGTCACCGCCGCCCTCCTCAATACCCCCCCGCCCTACCAA
GTCAGCTGCGGGGGCGAGAGCGATCGCGCGAGCGCGCGGGTCATTGACCCCGCCGCGCAATCGTTTACCGGCGTGGTGTA
TGGCACACACACCACTGCTGTCTCGGAGACCCGGCAGACCTGGGCGGAGTGGGCTGCGGCCCATTGGTGGCAGCTCACCC
TGGGCGCCATTTGCGCCCTCCTACTCGCTGGCTTACTCGCTTGCTGTGCCAAATGCTTGTACTACTTGCGCGGCGCTATA
GCGCCGCGC
>RI5787_RVs_E1_Clone_12
GAGGAGGCTTTCACCTACCTCTGCACTGCACCGGGGTGCGCCACTCAAGCACCTGTCCCCGTGCGCCTCGTCGGC
GTCCGCTTTGAATCCAAGGTTGTAGACGGCGGCTGCTTTGCCCCATGGGACCTCGAGGCCACTGGAGCCTGCATTTGTGA
GATCCCCACTGATGTCTCGTGCGAGGGCTTGGGGGCCTGGGTACCCACAGCCCCTTGCGCGCGCATCTGGAATGGCACAC
AGCGCGCGTGCACCTTCTGGGCTGTCAACGCCTACTCCTCTGGCGGGTACGCGCAGCTGGCCTCTTACTTCAACCCTGGC
GGCAGCTACTACAAGCAGTACCACCCTACCGCGTGCCAGGTTGAACCTGCCTTTGGACACAGCGACGCGGCCTGCTGGGG
TTTCCCCACTGACACCGTGATGAGCGTGTTCGCCCTTGCTAGCTACGTCCAGCACCCCAATAAGACCGTCCGGGTCAAGT
TCCATACAGAGACCAGGACCGTCTGGCAACTCTCCGTCGCTGGCGCGTCGTGCAACGTCACCACTGAACACCCG-TTTTG
CAACACGCCGCACGGACAACTCGAGGTCCAGGTCCCGCCTGACCCCGGGGACCTGGTTGAGTACATTATGAACCACACCG
GCAACCAGCAGTCCCGGTGGGGCCTCGGGAGCCCGAATTGCCATGGCCCCGATTGGGCCTCCCCGGTTTGCCAACGCCAT
TCCCCTGACTGCTCGCGGCTTGTGGGCGCTACGCCAGAGCGTCCTCGGCTGCGCCTGGTCGACGCCGACGACCCCCTGCT
GCGCACTGCCCCCGGGCCCGGCGAGGTGTGGGTCACGCCTGTCATAGGCTCTCAAGCGCGCAAGTGCGGACTCCACATAC
GCGCTGGACCGTACGGCCATGCTACCGTTGAAATGCCGGAGTGGATCCACGCCCACACCACCAGCGACCCTTGGCACCCA
CCGGGCCCCTTGGGGTTGAAGTTTAAGACAGTTCGCCCGGTGGCCCTGCCACGCGCGTTGGCGCCACCCCGCAACGTGCG
TGTGACCGGGTGCTACCAGTGCGGTACCCCCGCGCTGGTGGAAGGCCTTGCCCCTGGGGGAGGAAATTGCCACCTTACTG
TCAATGGCGAGGATGTCGGCGCCTTCCCTCCTGGGAAGTTTGTCACCGCCGCCCTCCTCAATACCCCCCCGCCCTACCAA
GTCAGCTGCGGGGGCGAGAGCGATCGCGCGAGCGCGCGGGTCATTGACCCCGCCGCGCAATCGTTTACCGGCGTGGTGTA
TGGCACACACACCACTGCTGTCTCGGAGACCCGGCAGACCTGGGCGGAGTGGGCTGCGGCCCATTGGTGGCAGCTCACCC
TGGGCGCCATTTGCGCCCTCCTACTCGCTGGCTTACTCGCTTGCTGTGCCAAATGCTTGTACTACTTGCGCGGCGCTATA
GCGCCGCGC
>RI5787_RVs_E1_Clone_13
GAGGAGGCTTTCACCTACCTCTGCACTGCACCGGGGTGCGCCACTCAAGCACCTGTCCCCGTGCGCCTTGTCGGC
GTCCGCTTTGAATCCAAGGTTGTAGACGGCGGCTGCTTTGCCCCATGGGACCTCGAGGCCACTGGAGCCTGCATTTGCGA
GATCCCCACTGATGTCTCGTGCGAGGGCTTGGGGGCCTGGGTACCCACAGGCCCTTGCGCGCGCATTTGGAATGGCACAC
AGCGCGCGTGCACCTTCTGGGCTGTCAACGCCTACTCCTCTGGCGGGTACGCGCAGCTGGCCTCTTACTTCAACCCTGGC
GGCAGCTACTACAAGCAGTACCACCCTACCGCGTGCCAGGTTGAACCTGCCTTCGGACACAGCGACGCGGCCTGCTGGGG
TTTCCCCACTGACACCGTGATGAGCGTGTTCGCCCTTGCCAGCTACGTCCAGCACCCCAATAAGACCGTCCGGGTCAAGT
TCCATACAGAGACCAGGACCGTCTGGCAACTCTCCGTCGCTGGCGCGTCGTGCAACGTCACCACTGAACACCCG-TTCTG
CAACACGCCGCACGGACAACTCGAGGTCCAGGTCCCGCCCGACCCCGGGGACCTGGTTGAGTACATTATGAACCACACCG
GCAATCAGCAGTCCCGGTGGGGCCTCGGGAGCCCGAATTGCCATGGCCCCGATTGGGCCTCCCCGGTTTGCCAACGCCAT
TCCCCTGACTGCTCGCGGCTTGTGGGCGCTACGCCAGAGCGTCCTCGGCTGCGCCTGGTCGACGCCGACGACCCCCTGCT
GCGCACTGCCCCCGGGCCCGGCGAGGTGTGGGTCACGCCTGTCATAGGCTCTCAAGCGCGCAAGTGCGGACTCCACATAC
GCGCCGGACCGTACGGCCATGCTACCGTTGAAATGCCGGAGTGGATCCACGCCCACACCACCAGCGACCCTTGGCACCCA
CCGGGCCCCTTGGGGTTGAAGTTCAAGACAGTTCGCCCGGTGTCCCTGCCACGCGCGTTGGCGCCACCCCGCAACGTGCG
TGTGACCGGGTGCTACCAGTGCGGTACCCCCGCGCTGGTGGAAGGCCTTGCCCCTGGGGGAGGAAATTGCCACCTTACTG
TTAATGGCGAGGATGTCGGCGCCTTCCCTCCTGGGAAGTTTGTCACCGCCGCCCTCCTCAATACCCCCCCGCCCTACCAA
GTCAGCTGCGGGGGCGAGAGCGATCGCGCGAGCGCGCGGGTCATTGACCCCGCCGCGCAATCGTTTACCGGCGTGGTGTA
TGGCACACACACCACTGCTGTCTCGGAGACCCGGCAGACCTGGGCGGAGTGGGCTGCGGCCCATTGGTGGCAGCTCACCC
TGGGCGCCATTTGCGCCCTCCTACTCGCTGGCTTACTCGCTTGCTGTGCCAAATGCTTGTACTACTTGCGCGGCGCTATA
GCGCCGCGC
>RI5787_RVs_E1_Clone_14
GAGGAGGTTTTCACCTACCTCTGCACTGCACCGGGGTGCGCCACTCAAGCACCTGTCCCCGTGCGCCTCGTCGGC
GTCCGCTTTGAATCCAAGGTTGTAGACGGCGGCTGCTTTGCCCCATGGGACCTCGAGGCCACTGGAGCCTGCATTTGTGA
GATCCCCACTGATGTCTCGTGCGAGGGCTTGGGGGCCTGGGTACCCACAGCCCCTTGCGCGCGCATCTGGAATGGCACAC
AGCGCGCGTGCACCTTCTGGGCTGTCAACGCCTACTCCTCTGGCGGGTACGCGCAGCTGGCCTCTTACTTCAACCCTGGC
GGCAGCTACTACAAGCAGTACCACCCTACCGCGTGCCAGGTTGAACCTGCCTTCGGACACAGCGACGCGGCCTGCTGGGG
TTTCCCCACTGACACCGTGATGAGCGTGTTCGCCCTTGCTAGCTACGTCCAGCACCCCAATAAGACCGTCCGGGTCAAGT
TCCATACAGAGACCAGGACCATCTGGCAACTCTCCGTCGCTGGCGCGTCGTGCAACGTCACCACTGAACACCCG-TTCTG
CAACACGCCGCACGGACAACTCGAGGTCCAGGTCCCGCCCGACCCCGGGGACCTGGTTGAGTACATTATGAACCACACCG
GCAATCAGCAGTCCCGGTGGGGCCTCGGGAGCCCGAATTGCCATGGCCCCGATTGGGCCTCCCCGGTTTGCCAACGCCAT
TCCCCTGACTGCTCGCGGCTTGTGGGCGCTACGCCAGAGCGTCCTCGGCTGCGCCTGGTCGACGCCGACGACCCCCTGCT
GCGCACTGCCCCCGGGCCCGGCGAGGTGTGGGTCACGCCTGTCATAGGCTCTCAAGCGCGCAAGTGCGGACTCCACATAC
GCGCTGGACCGTACGGCCATGCTACCGTTGAAATGCCGGAGTGGATCCACGCCCACACCACCAGCGACCCTTGGCACCCA
CCGGGCCCCTTGGGGTTGAAGTTTAAGACAGTTCGCCCGGTGGCCCTGCCACGCGCGTTGGCGCCACCCCGCAACGTGCG
TGTGACCGGGTGCTACCAGTGCGGTACCCCCGCGCTGGTGGAAGGCCTTGCCCCTGGGGGAGGAAATTGCCACCTTACTG
TCAATGGCGAGGATGTCGGCGCCTTCCCTCCTGGGAAGTTTGTCACCGCCGCCCTCCTCAATACCCCCCCGCCCTACCAA
GTCAGCTGCGGGGGCGAGAGCGACCGCGCGAGCGCGCGGGTCATTGACCCCGCCGCGCAATCGTTTACCGGCGTGGTGTA
TGGCACACACACCACTGCTGTCTCGGAGACCCGGCAGACCTGGGCGGAGTGGGCTGCGGCCCATTGGTGGCAGCTCACCC
TGGGCGCCATTTGCGCCCTCCTACTCGCTGGCTTACTCGCTTGCTGTGCCAAATGCTTGTACTACTTGCGCGGCGCTATA
GCGCCGCGC
>RI5787_RVs_E1_Clone_15
GAGGAGGCTTTCACCTACCTCTGCACTGCACCGGGGTGCGCCACTCAAGCACCTGTCCCCGTGCGCCTCGTCGGC
GTCCGCTTTGAATCCAAGGTTGTAGACGGCGGCTGCTTTGCCCCATGGGACCTCGAGGCCACTGGAGCCTGCATTTGTGA
GATCCCCACTGATGTCTCGTGCGAGGGCTTGGGGGCCTGGGTACCCACAGCCCCTTGCGCGCGCATCTGGAATGGCACAC
AGCGCGCGTGCACCTTCTGGGCTGTCAACGCCTACTCCTCTGGCGGGTACGCGCAGCTGGCCTCTTACTTCAACCCTGGC
GGCAGCTACTACAAGCAGTACCACCCTACCGCGTGCCAGGTTGAACCTGCCTTCGGACACAGCGACGCGGCCTGCTGGGG
TTTCCCCACTGACACCGTGATGAGCGTGTTCGCCCTTGCTAGCTACGTCCAGCACCCCAATAAGACCGTCCGGGTCAAGT
TCCATACAGAAACCAGGACCGTCTGGCAACTCTCCGTCGCTGGCGCGTCGTGCAACGTCACCACTGAACACCCG-TTTTG
CAACACGCCGCACGGACAACTCGAGGTCCAGGTCCCGCCTGACCCCGGGGACCTGGTTGAGTACATTATGAACCACACCG
GCAATCAGCAGTCCCGGTGGGGCCTCGGGAGCCCGAATTGCCATGGCCCCGATTGGGCCTCCCCGGTTTGCCAACGCCAT
TCCCCTGACTGCTCGCGGCTTGTGGGCGCTACGCCAGAGCGTCCTCGGCTGCGCCTGGTCGACGCCGACGACCCCCTGCT
GCGCACTGCCCCCGGGCCCGGCGAGGTGTGGGTCACGCCTGTCATAGGCTCTCAAGCGCGCAAGTGCGGACTCCACATAC
GCGCTGGACCGTACGGCCATGCTACCGTTGAAATGCCGGAGTGGATCCACGCCCACACCACCAGCGACCCTTGGCACCCA
CCGGGCCCCCTGGGGTTGAAGTTCAAGACAGTTCGCCCGGTGGCCCTGCCACGCGCGTTAGCGCCACCCCGCAACGTGCG
TGTGACCGGGTGCTACCAGTGCGGTACCCCCGCGCTGGTGGAAGGCCTTGCCCCTGGGGGAGGAAATTGCCACCTTACTG
TCAATGGCGAGGATGTCGGCGCCTTCCCTCCTGGGAAGTTTGTCACCGCCGCCCTCCTCAATACCCCCCCGCCCTACCAA
GTCAGCTGCGGGGGCGAGAGCGACCGCGCGAGCGCGCGGGTCATTGACCCCGCCGCGCAATCGTTTACCGGCGTGGTGTA
TGGCACACACACCACTGCTGTCTCGGAGACCCGGCAGACCTGGGCGGAGTGGGCTGCGGCCCATTGGTGGCAGCTCACCC
TGGGCGCCATTTGCGCCCTCCTACTCGCTGGCTTACTCGCTTGCTGTGCCAAATGCTTGTACTACTTGCGCGGCGCTATA
GCGCCGCGC
>RI5787_RVs_E1_Clone_16
GAGGAGGCTTTCACCTACCTCTGCACTGCACCGGGGTGCGCCACTCAAGCACCTGTCCCCGTGCGCCTCGTCGGC
GTCCGCTTTGAATCCAAGGTTGTAGACGGCGGCTGCTTTGCCCCATGGGACCTCGAGGCCACTGGAGCCTGCATTTGTGA
GATCCCCACTGATGTCTCGTGCGAGGGCTTGGGGGCCTGGGTACCCACAGCCCCTTGCGCGCGCATCTGGAATGGCACAC
AGCGCGCGTGCACCTTCTGGGCTGTCAACGCCTACTCCTCTGGCGGGTACGCGCAGCTGGCCTCTTACTTCAACCCTGGC
GGCAGCTACTACAAGCAGTACCACCCTACCGCGTGCCAGGTTGAACCTGCCTTCGGACACAGCGACGCGGCCTGCTGGGG
TTTCCCCACTGACACCGTGATGAGCGTGTTCGCCCTTGCTAGCTACGTCCAGCACCCCAATAAGACCGTCCGGGTCAAGT
TCCATACAGAGACCAGGACCGTCTGGCAACTCTCCGTCGCTGGCGCGTCGTGCAACGTCACCACTGAACACCCG-TTTTG
CAACACGCCGCACGGACAACTCGAGGTCCAGGTCCCGCCTGACCCCGGGGACCTGGTTGAGTACATTATGAACCACACCG
GCAATCAGCAGTCCCGGTGGGGCCTCGGGAGCCCGAATTGCCATGGCCCCGATTGGGCCTCCCCGGTTTGCCAACGCCAT
TCCCCTGACTGCTCGCGGCTTGTGGGCGCTACGCCAGAGCGTCCTCGGCTGCGCCTGGTCGACGCCGACGACCCCCTGCT
GCGCACTGCCCCCGGGCCCGGCGAGGTGTGGGTCACGCCTGTCATAGGCTCTCAAGCGCGCAAGTGCGGACTCCACATAC
GCGCTGGACCGTACGGCCATGCTACCGTTGAAATGCCGGAGTGGATCCACGCCCACACCACCAGCGACCCTTGGCACCCA
CCGGGCCCCCTGGGGTTGAAGTTCAAGACAGTTCGCCCGGTGGCCCTGCCACGCGCGTTAGCGCCACCCCGCAACGTGCG
TGTGACCGGGTGCTACCAGTGCGGTACCCCCGCGCTGGTGGAAGGCCTTGCCCCTGGGGGAGGAAATTGCCACCTTACTG
TTAATGGCGAGGATGTCGGCGCCTTCCCTCCTGGGAAGTTTGTCACCGCCGCCCTCCTCAATACCCCCCCGCCCTACCAA
GTCAGCTGCGGGGGCGAGAGCGACCGCGCGAGCGCGCGGGTCATTGACCCCGCCGCGCAATCGTTTACCGGCGTGGTGTA
TGGCACACACACCACTGCTGTCTCGGAGACCCGGCAGACCTGGGCGGAGTGGGCTGCGGCCCATTGGTGGCAGCTCACCC
TGGGCGCCATTTGCGCCCTCCTACTCGCTGGCTTACTCGCTTGCTGTGCCAAATGCCTGTACTACTTGCGCGGCGCTATA
GCGCCGCGC
>RI5787_RVs_E1_Clone_17
GAGGAGGCTTTCACCTACCTCTGCACTGCACCGGGGTGCGCCACTCAAGCACCTGTCCCCGTGCGCCTCGTCGGC
GTCCGCTTTGAATCCAAGGTTGTAGACGGCGGCTGCTTTGCCCCATGGGACCTCGAGGCCACTGGAGCCTGCATTTGTGA
GATCCCCACTGATGTCTCGTGCGAGGGCTTGGGGGCCTGGGTACCCACAGCCCCTTGCGCGCGCATCTGGAATGGCACAC
AGCGCGCGTGCACCTTCTGGGCTGTCAACGCCTACTCCTCTGGCGGGTACGCGCAGCTGGCCTCTTACTTCAACCCTGGC
GGCAGCTACTACAAGCAGTACCACCCTACCGCGTGCCAGGTTGAACCTGCCTTCGGACACAGCGACGCGGCCTGCTGGGG
TTTCCCCACTGACACCGTGATGAGCGTGTTCGCCCTTGCTAGCTACGTCCAGCACCCCAATAAGACCGTCCGGGTCAAGT
TCCATACAGAGACCAGGACCGTCTGGCAACTCTCCGTCGCTGGCGCGTCGTGCAACGTCACCACTGAACACCCG-TTTTG
CAACACGCCGCACGGACAACTCGAGGTCCAGGTCCCGCCTGACCCCGGGGACCTGGTTGAGTACATTATGAACCACACCG
GCAACCAGCAGTCCCGGTGGGGCCTCGGGAGCCCGAATTGCCATGGCCCCGATTGGGCCTCCCCGGTTTGCCAACGCCAT
TCCCCTGACTGCTCGCGGCTTGTGGGCGCTACGCCAGAGCGTCCTCGGCTGCGCCTGGTCGACGCCGACGACCCCCTGCT
GCGCACTGCCCCCGGGCCCGGCGAGGTGTGGGTCACGCCTGTCATAGGCTCTCAAGCGCGCAAGTGCGGACTCCACATAC
GCGCTGGACCGTACGGCCATGCTACCGTTGAAATGCCGGAGTGGATCCACGCCCACACCACCAGCGACCCTTGGCACCCA
CCGGGCCCCCTGGGGTTGAAGTTCAAGACAGTTCGCCCGGTGGCCCTGCCACGCGCGTTAGCGCCACCCCGCAACGTGCG
TGTGACCGGGTGCTACCAGTGCGGTACCCCCGCGCTGGTGGAAGGCCTTGCCCCTGGGGGAGGAAATTGCCACCTTACTG
TTAATGGCGAGGATGTCGGCGCCTTCCCTCCTGGGAAGTTTGTCACCGCCGCCCTCCTCAATACCCCCCCGCCCTACCAA
GTCAGCTGCGGGGGCGAGAGCGACCGCGCGAGCGCGCGGGTCATTGACCCCGCCGCGCAATCGTTTACCGGCGTGGTGTA
TGGCACACACACCACTGCTGTCTCGGAGACCCGGCAGACCTGGGCGGAGTGGGCTGCGGCCCATTGGTGGCAGCTCACCC
TGGGCGCCATTTGCGCCCTCCTACTCGCTGGCTTACTCGCTTGCTGTGCCAAATGCTTGTACTACTTGCGCGGCGCTATA
GCGCCGCGC
>RI5787_RVs_E1_Clone_18
GAGGAGGCTTTCACCTACCTCTGCACTGCACCGGGGTGCGCCACTCAAGCACCTGTCCCCGTGCGCCTTGTCGGC
GTCCGCTTTGAATCCAAGGTTGTAGACGGCGGCTGCTTTGCCCCATGGGACCTCGAGGCCACTGGAGCCTGCATTTGCGA
GATCCCCACTGATGTCTCGTGCGAGGGCTTGGGGGCCTGGGTACCCACAGCCCCTTGCGCGCGCATCTGGAATGGCACAC
AGCGCGCGTGCACCTTCTGGGCTGTCAACGCCTACTCCTCTGGCGGGTACGCGCAGCTGGCCTCTTACTTCAACCCTGGC
GGCAGCTACTACAAGCAGTACCACCCTACCGCGTGCCAGGTTGAACCTGCCTTTGGACACAGCGACGCGGCCTGCTGGGG
TTTCCCCACTGACACCGTGATGAGCGTGTTCGCCCTTGCTAGCTACGTCCAGCACCCCAATAAGACCGTCCGGGTCAAGT
TCCATACAGAGACCAGGACCGTCTGGCAACTCTCCGTCGCTGGCGCGTCGTGCAACGTCACCACTGAACACCCG-TTCTG
CAACACGCCGCACGGACAACTCGAGGTCCAGGTCCCGCCCGACCCCGGGGACCTGGTTGAGTACATCATGAACCACACCG
GCAATCAGCAGTCCCGGTGGGGCCTCGGGAGCCCGAATTGCCATGGCCCCGATTGGGCCTCCCCGGTTTGCCAACGCCAT
TCCCCTGACTGCTCGCGGCTTGTGGGCGCTACGCCAGAGCGTCCTCGGCTGCGCCTGGTCGACGCCGACGACCCCCTGCT
GCGCACTGCCCCCGGGCCCGGCGAGGTGTGGGTCACGCCTGTCATAGGCTCTCAAGCGCGCAAGTGCGGACTCCACATAC
GCGCTGGACCGTACGGCCATGCTACCGTTGAAATGCCGGAGTGGATCCACGCCCACACCACCAGCGACCCTTGGCACCCA
CCGGGCCCCTTGGGGTTGAAGTTTAAGACAGTTCGCCCGGTGGCCCTGCCACGCGCGTTGGCGCCACCCCGCAACGTGCG
TGTGACCGGGTGCTACCAGTGCGGTACCCCCGCGCTGGTGGAAGGCCTTGCCCCTGGGGGAGGAAATTGCCACCTTACTG
TCAATGGCGAGGATGTCGGCGCCTTCCCTCCTGGGAAGTTTGTCACCGCCGCCCTCCTCAATACCCCCCCGCCCTACCAA
GTCAGCTGCGGGGGCGAGAGCGATCGCGCGAGCGCGCGGGTCATTGACCCCGCCGCGCAATCGTTTACCGGCGTGGTGTA
TGGCACACACACCACTGCTGTCTCGGAGACCCGGCAGACCTGGGCGGAGTGGGCTGCGGCCCATTGGTGGCAGCTCACCC
TGGGCGCCATTTGCGCCCTCCTACTCGCTGGCTTACTCGCTTGCTGTGCCAAATGCTTGTACTACTTGCGCGGCGCTATA
GCGCCGCGC
>RI5787_RVs_E1_Clone_19
GAGGAGGCTTTCACCTACCTCTGCACTGCACCGGGGTGCGCCACTCAAGCACCTGTCCCCGTGCGCCTTGTCGGC
GTCCGCTTTGAATCCAAGGTTGTAGACGGCGGCTGCTTTGCCCCATGGGACCTCGAGGCCACTGGAGCCTGCATTTGCGA
GATCCCCACTGATGTCTCGTGCGAGGGCTTGGGGGCCTGGGTACCCACAGGCCCTTGCGCGCGCATTTGGAATGGCACAC
AGCGCGCGTGCACCTTCTGGGCTGTCAACGCCTACTCCTCTGGCGGGTACGCGCAGCTGGCCTCTTACTTCAACCCTGGC
GGCAGCTACTACAAGCAGTACCACCCTACCGCGTGCCAGGTTGAACCTGCCTTCGGACACAGCGACGCGGCCTGCTGGGG
TTTCCCCACTGACACCGTGATGAGCGTGTTCGCCCTTGCTAGCTACGTCCAGCACCCCAATAAGACCGTCCGGGTCAAGT
TCCATACAGAGACCAGGACCGTCTGGCAACTCTCCGTCGCTGGCGCGTCGTGCAACGTCACCACTGAACACCCG-TTTTG
CAACACGCCGCACGGACAACTCGAGGTCCAGGTCCCGCCTGACCCCGGGGACCTGGTTGAGTACATTATGAACCACACCG
GCAATCAGCAGTCCCGGTGGGGCCTCGGGAGCCCGAATTGCCATGGCCCCGATTGGGCCTCCCCGGTTTGCCAACGCCAT
TCCCCTGACTGCTCGCGGCTTGTGGGCGCTACGCCAGAGCGTCCTCGGCTGCGCCTGGTCGACGCCGACGACCCCCTGCT
GCGCACTGCCCCCGGGCCCGGCGAGGTGTGGGTCACGCCTGTCATAGGCTCTCAAGCGCGCAAGTGCGGACTCCACATAC
GCGCTGGACCGTACGGCCATGCTACCGTTGAAATGCCGGAGTGGATCCACGCCCACACCACCAGCGACCCTTGGCACCCA
CCGGGCCCCCTGGGGTTGAAGTTCAAGACAGTTCGCCCGGTGGCCCTGCCACGCGCGTTAGCGCCACCCCGCAACGTGCG
TGTGACCGGGTGCTACCAGTGCGGTACCCCCGCGCTGGTGGAAGGCCTTGCCCCTGGGGGAGGAAATTGCCACCTTACTG
TTAATGGCGAGGATGTCGGCGCCTTCCCTCCTGGGAAGTTTGTCACCGCCGCCCTCCTCAATACCCCCCCGCCCTACCAA
GTCAGCTGCGGGGGCGAGAGCGACCGCGCGAGCGCGCGGGTCATTGACCCCGCCGCGCAATCGTTTACCGGCGTGGTGTA
TGGCACACACACCACTGCTGTCTCGGAGACCCGGCAGACCTGGGCGGAGTGGGCTGCGGCCCATTGGTGGCAGCTCACCC
TGGGCGCCATTTGCGCCCTCCTACTCGCTGGCTTACTCGCTTGCTGTGCCAAATGCTTGTACTACTTGCGCGGCGCTATA
GCGCCGCGC
>RI5787_RVs_E1_Clone_20
GAGGAGGCTTTCACCTACCTCTGCACTGCACCGGGGTGCGCCACTCAAGCACCTGTCCCCGTGCGCCTCGTCGGC
GTCCGCTTTGAATCCAAGGTTGTAGACGGCGGCTGCTTTGCCCCATGGGACCTCGAGGCCACTGGAGCCTGCATTTGTGA
GATCCCCACTGATGTCTCGTGCGAGGGCTTGGGGGCCTGGGTACCCACAGCCCCTTGCGCGCGCATCTGGAATGGCACAC
AGCGCGCGTGCACCTTCTGGGCTGTCAACGCCTACTCCTCTGGCGGGTACGCGCAGCTGGCCTCTTACTTCAACCCTGGC
GGCAGCTACTACAAGCAGTACCACCCTACCGCGTGCCAGGTTGAACCTGCCTTCGGACACAGCGACGCGGCCTGCTGGGG
TTTCCCCACTGACACCGTGATGAGCGTGTTCGCCCTTGCTAGCTACGTCCAGCACCCCAATAAGACCGTCCGGGTCAAGT
TCCATACAGAGACCAGGACCGTCTGGCAACTCTCCGTCGCTGGCGCGTCGTGCAACGTCACCACTGAACACCCG-TTTTG
CAACACGCCGCACGGACAACTCGAGGTCCAGGTCCCGCCTGACCCCGGGGACCTGGTTGAGTACATTATGAACCACACCG
GCAACCAGCAGTCCCGGTGGGGCCTCGGGAGCCCGAATTGCCATGGCCCCGATTGGGCCTCCCCGGTTTGCCAACGCCAT
TCCCCTGACTGCTCGCGGCTTGTGGGCGCTACGCCAGAGCGTCCTCGGCTGCGCCTGGTCGACGCCGACGACCCCCTGCT
GCGCACTGCCCCCGGGCCCGGCGAGGTGTGGGTCACGCCTGTCATAGGCTCTCAAGCGCGCAAGTGCGGACTCCACATAC
GCGCTGGACCGTACGGCCATGCTACCGTTGAAATGCCGGAGTGGATCCACGCCCACACCACCAGCGACCCTTGGCACCCA
CCGGGCCCCCTGGGGTTGAAGTTCAAGACAGTTCGCCCGGTGGCCCTGCCACGCGCGTTAGCGCCACCCCGCAACGTGCG
TGTGACCGGGTGCTACCAGTGCGGTACCCCCGCGCTGGTGGAAGGCCTTGCCCCTGGGGGAGGAAATTGCCACCTTACTG
TTAATGGCGAGGATGTCGGCGCCTTCCCTCCTGGGAAGTTTGTCACCGCCGCCCTCCTCAATACCCCCCCGCCCTACCAA
GTCAGCTGCGGGGGCGAGAGCGACCGCGCGAGCGCGCGGGTCATTGACCCCGCCGCGCAATCGTTTACCGGCGTGGTGTA
TGGCACACACACCACTGCTGTCTCGGAGACCCGGCAGACCTGGGCGGAGTGGGCTGCGGCCCATTGGTGGCAGCTCACCC
TGGGCGCCATTTGCGCCCTCCTACTCGCTGGCTTACTCGCTTGCTGTGCCAAATGCTTGTACTACTTGCGCGGCGCTATA
GCGCCGCGC
>RI3211_RVs_E1_Clone_1
GAGGAGGCTTTCACCTACCTCTGCACTGCACCGGGGTGCGCCACTCAAGCACCTGTCCCCGTGCGCCTTGTCGGC
GTCCGCTTTGAATCCAAGGTTGTAGACGGCGGCTGCTTTGCCCCATGGGACCTCGAGGCCACTGGAGCCTGCATTTGTGA
GATCCCCACTGATGTCTCGTGCGAGGGCTTGGGGGCCTGGGTACCCACAGCCCCTTGCGCGCGCATCTGGAATGGCACAC
AGCGCGCGTGCACCTTCTGGGCTGTCAACGCCGACTCCTCTGGCGGGTACGCGCAGCTGGCCTCTTACTTCAACCCTGGC
GGCAGCTACTACAAGCAGTACCACCCTACCGCGTGCCAGGTTGAACCTGCCTTTGGACACAGCGACGCGGCCTGCTGGGG
TTTCCCCACTGACACCGTGATGAGCGTGTTCGCCCTTGCTAGCTACGTCCAGCACCCCAATAAGACCGTCCGGGTCAAG
TTCCATACAGAGACCAGGACCGTCTGGCAACTCTCCGTCGCTGGCGCGTCGTGCAACGTCACCACTGAACATCCGTTTTG
CAACACGCCGCACGGACAACTCGAGGTCCAGGTCCCGCCCGACCCCGGGGACCTGGTTGAGTACATTATGAACCACACCG
GCAATCAGCAGTCCCGGTGGGGCCTCGGGAGCCCGAATTGCCATGGCCCCGATTGGGCCTCCCCGGTTTGCCAACGCCAT
TCCCCTGACTGCTCGCGGCTTGTGGGCGCTACGCCAGAGCGT-CCTCGGCTGCGCCTGGTCGACGCCGACGACCCCCTGC
TGCGCACTGCCCCAGGGCCCGGCGAGGTGTGGGTCACGCCTGTCATAGGCTCTCAAGCGCGCAAGTGCGGACTCCACATA
CGCGCTGGACCGTACGGCCATGCTACCGTTGAAATGCCGGAGTGGATCCACGCCCACACCACCAGCGACCCTTGGCACCC
ACCGGGCCCCCTGGGGTTGAAGTTTAAGACAGTTCGCCCGGTGGCCCTGCCACGCGCGTTAGCGCCACCCCGCAACGTGC
GTGTGACCGGGTGCTACCAGTGCGGTACCCCCGCGCTGGTGGAAGGCCTTGCCCCTGGGGGAGGAAATTGCCACCTTACT
GTTAATGGCGAGGATGTCGGCGCCTTCCCTCCTGGGAAGTTTGTCACCGCCGCCCTCCTCAATACCCCCCCGCCCTACCA
AGTCAGCTGCGGGGGCGAGAGCGACCGCGCGAGCGCGCGGGTCATTGACCCCGCCGCGCAATCGTTTACCGGC-TGGTGT
ATGGCACACACACCACTGCTGTCTCGGAGACCCGGCAGACCTGGGCGGAGTGGGCTGCGGCCCATTGGTGGCAGCTCACC
CTGGGCGCCATTTGCGCCCTCCTACTCGCTGGCTTACTCGCTTGCTGTGCCAAATGCTTGTACTACTTGCGCGGCGCTAT
AGCGCCGCGC
>RI3211_RVs_E1_Clone_2
GAGGAGGCTTTCACCTACCTCTGCACTGCACCGGGGTGCGCCACTCAAGCACCTGTCCCCGTGCGCCTTGTCGGC
GTCCGCTTTGAATCCAAGGTTGTAGACGGCGGCTGCTTTGCCCCATGGGACCTCGAGGCCACTGGAGCCTGCATTTGTGA
GATCCCCACTGATGTCTCGTGCGAGGGCTTGGGGGCCTGGGTACCCGCAGCCCCTTGCGCGCGCATCTGGAATGGCACAC
AGCGCGCGTGCACCTTCTGGGCTGTCAACGCCTACTCCTCTGGCGGGTACGCGCAGCTGGCCTCTTACTTCAACCCTGGC
GGCAGCTACTACAAGCAGTACCACCCTACCGCGTGCCAGGTTGAACCTGCCTTTGGACACAGCGACGCGGCCTGCTGGGG
TTTCCCCACTGACACCGTGATGAGCGTGTTCGCCCTTGCTAGCTACGTCCAGCACCCCAATAAGACCGTCCGGGTCAAG
TTCCATACAGAGACCAGGACCGTCTGGCAACTCTCCGTCGCTGGCGCGTCGTGCAACGTCACCACTGAACACCCGTTTTG
CAACACGCCGCACGGACAACTCGAGGTCCAGGTCCCGCCCGACCCCGGGGACCTGGTTGAGTACATTATGAACCACACCG
GCAATCAGCAGTCCCGGTGGGGCCTCGGGAGCCCGAATTGCCATGGCCCCGATTGGGCCTCCCCGGTTTGCCAACGCCAT
TCCCCTGACTGCTCGCGGCTTGTGGGCGCTACGCCAGAGCGT-CCTCGGCTGCGCCTGGTCGACGCCGACGACCCCCTGC
TGCGCACTGCCCCCGGGCCCGGCGAGGTGTGGGTCACGCCTGTCATAGGCTCTCAAGCGCGCAAGTGCGGACTCCACATA
CGCGCTGGACCGTACGGCCATGCTACCGTTGAAATGCCGGAGTGGATCCACGCCCACACCACCAGCGACCCTTGGCACCC
ACCGGGCCCCCTGGGGTTGAAGTTTAAGACAGTTCGCCCGGTGGCCCTGCCACGCGCGTTAGCGCCACCCCGCAACGTGC
GTGTGACCGGGTGCTACCAGTGCGGTACCCCCGCGCTGGTGGAAGGCCTTGCCCCTGGGGGAGGAAATTGCCACCTTACT
GTTAATGGCGAGGATGTCGGCGCCTTCCCTCCTGGGAAGTTTGTCACCGCCGCCCTCCTCAATACCCCCCCGCCCTACCA
AGTCAGCTGCGGGGGCGAGAGCGACCGCGCGAGCGCGCGGGTCATTGACCCCGCCGCGCAATCGTTTACCGGCGTGGTGT
ATGGCACACACACCACTGCTGTCTCGGAGACCCGGCAGACCTGGGCGGAGTGGGCTGCGGCCCATTGGTGGCAGCTCACC
CTGGGCGCCATTTGCGCCCTCCTACTCGCTGGCTTACTCGCTTGCTGTGCCAAATGCTTGTACTACTTGCGCGGCGCTAT
AGCGCCGCGC
>RI3211_RVs_E1_Clone_3
GAGGAGGCTTTCACCTACCTCTGCACTGCACCGGGGTGCGCCACTCAAGCACCTGTCCCCGTGCGCCTTGTCGGC
GTCCGCTTTGAATCCAAGGTTGTAGACGGCGGCTGCTTTGCCCCATGGGACCTCGAGGCCACTGGAGCGTGCATTTGTGA
GATCCCCACTGATGTCTCGTGCGAGGGCTTGGGGGCCTGGGTACCCGCAGCCCCTTGCGCGCGCATCTGGAATGGCACAC
AGCGCGCGTGCACCTTCTGGGCTGTCAACGCCTACTCCTCTGGCGGGTACGCGCAGCTGGCCTCTTACTTCAACCCTGGC
GGCAGCTACTACAAGCAGTACCACCCTACCGCGTGCCAGGTTGAACCTGCCTTTGGACACAGCGACGCGGCCTGCTGGGG
TTTCCCCACTGACACCGTGATGAGCGTGTTCGCCCTTGCTAGCTACGTCCAGCACCCCAATAAGACCGTCCGGGTCAAG
TTCCATACAGAGACCAGGACCGTCTGGCAACTCTCCGTCGCTGGCGCGTCGTGCAACGTCACCACTGAACACCCGTTTTG
CAACACGCCGCACGGACAACTCGAGGTCCAGGTCCCGCCCGACCCCGGGGACCTGGTTGAGTACATTATGAACCACACCG
GCAATCAGCAGTCCCGGTGGGGCCTCGGGAGCCCGAATTGCCATGGCCCCGATTGGGCCTCCCCGGTTTGCCAACGCCAT
TCCCCTGACTGCTCGCGGCTTGTGGGCGCTACGCCAGAGCGT-CCTCGGCTGCGCCTGGTCGACGCCGACGACCCCCTGC
TGCGCACTGCCCCCGGGCCCGGCGAGGTGTGGGTCACGCCTGTCATAGGCTCTCAAGCGCGCAAGTGCGGACTCCACATA
CGCGCTGGACCGTACGGCCATGCTACCGTTGAAATGCCGGAGTGGATCCACGCCCACACCACCAGCGACCCTTGGCACCC
ACCGGGCCCCCTGGGGTTGAAGTTTAAGACAGTTCGCCCGGTGGCCCTGCCACGCGCGTTAGCGCCACCCCGCAACGTGC
GTGTGACCGGGTGCTACCAGTGCGGTACCCCCGCGCTGGTGGAAGGCCTTGCCCCTGGGGGAGGAAATTGCCACCTTACT
GTTAATGGCGAGGATGTCGGCGCCTTCCCTCCTGGGAAGTTTGTCACCGCCGCCCTCCTCAATACCCCCCCGCCCTACCA
AGTCAGCTGCGGGGGCGAGAGCGACCGCGCGAGCGCGCGGGTCATTGACCCCGCCGCGCAATCGTTTACCGGCGTGGTGT
ATGGCACACACACCACTGCTGTCTCGGAGACCCGGCAGACCTGGGCGGAGTGGGCTGCGGCCCATTGGTGGCAGCTCACC
CTGGGCGCCATTTGCGCCCTCCTACTCGCTGGCTTACTCGCTTGCTGTGCCAAATGCTTGTACTACTTGCGCGGCGCTAT
AGCGCCGCGC
>RI3211_RVs_E1_Clone_4
GAGGAGGCTTTCACCTACCTCTGCACTGCACCGGGGTGCGCCACTCAAGCACCTGTCCCCGTGCGCCTTGTCGGC
GTCCGCTTTGAATCCAAGGTTGTAGACGGCGGCTGCTTTGCCCCATGGGACCTCGAGGCCACTGGAGCGTGCATTTGTGA
GATCCCCACTGATGTCTCGTGCGAGGGCTTGGGGGCCTGGGTACCCGCAGCCCCTTGCGCGCGCATCTGGAATGGCACAC
AGCGCGCGTGCACCTTCTGGGCTGTCAACGCCTACTCCTCTGGCGGGTACGCGCAGCTGGCCTCTTACTTCAACCCTGGC
GGCAGCTACTACAAGCAGTACCACCCTACCGCGTGCCAGGTTGAACCTGCCTTTGGACACAGCGACGCGGCCTGCTGGGG
TTTCCCCACTGACACCGTGATGAGCGTGTTCGCCCTTGCTAGCTACGTCCAGCACCCCAATAAGACCGTCCGGGTCAAG
TTCCATACAGAGACCAGGACCGTCTGGCAACTCTCCGTCGCTGGCGCGTCGTGCAACGTCACCACTGAACACCCGTTTTG
CAACACGCCGCACGGACAACTCGAGGTCCAGGTCCCGCCCGACCCCGGGGACCTGGTTGAGTACATTATGAACCACACCG
GCAATCAGCAGTCCCGGTGGGGCCTCGGGAGCCCGAATTGCCATGGCCCCGATTGGGCCTCCCCGGTTTGCCAACGCCAT
TCCCCTGACTGCTCGCGGCTTGTGGGCGCTACGCCAGAGCGT-CCTCGGCTGCGCCTGGTCGACGCCGACGACCCCCTGC
TGCGCACTGCCCCCGGGCCCGGCGAGGTGTGGGTCACGCCTGTCATAGGCTCTCAAGCGCGCAAGTGCGGACTCCACATA
CGCGCTGGACCGTACGGCCATGCTACCGTTGAAATGCCGGAGTGGATCCACGCCCACACCACCAGCGACCCTTGGCACCC
ACCGGGCCCCCTGGGGTTGAAGTTTAAGACAGTTCGCCCGGTGGCCCTGCCACGCGCGTTAGTGCCACCCCGCAACGTGC
GTGTGACCGGGTGCTACCAGTGCGGTACCCCCGCGCTGGTGGAAGGCCTTGCCCCTGGGGGAGGAAATTGCCACCTTACT
GTTAATGGCGAGGATGTCGGCGCCTTCCCTCCTGGGAAGTTTGTCACCGCCGCCCTCCTCAATACCCCCCCGCCCTACCA
AGTCAGCTGCGGGGGCGAGAGCGACCGCGCGAGCGCGCGGGTCATTGACCCCGCCGCGCAATCGTTTACCGGCGTGGTGT
ATGGCACACACACCACTGCTGTCTCGGAGACCCGGCAGACCTGGGCGGAGTGGGCTGCGGCCCATTGGTGGCAGCTCACC
CTGGGCGCCATTTGCGCCCTCCTACTCGCTGGCTTACTCGCTTGCTGTGCCAAATGCTTGTACTACTTGCGCGGCGCTAT
AGCGCCGCGC
>RI3211_RVs_E1_Clone_5
GAGGAGGCTTTCACCTACCTCTGCACTGCACCGGGGTGCGCCATTCAAGCACCTGTCCCCGTGCGCCTTGTCGGC
GTCCGCTTTGAATCCAAGGTTGTAGACGGCGGCTGCTTTGCCCCATGGGACCTCGAGGCCACTGGAGCCTGCATTTGTGA
GATCCCCACTGATGTCTCGTGCGAGGGCTTGGGGGCCTGGGTACCCACAGCCCCTTGCGCGCGCATCTGGAATGGCACAC
AGCGCGCGTGCACCTTCTGGGCTGTCAACGCCTACTCCTCTGGCGGGTACGCGCAGCTGGCCTCTTACTTCAACCCTGGC
GGCAGCTACTACAAGCAGTACCACCCTACCGCGTGCCAGGTTGAACCTGCCTTTGGACACAGCGACGCGGCCTGCTGGGG
TTTTCCCCACTGACACCGTGATGAGCGTGTTCGCCCTTGCTAGCTACGTCCAGCACCCCAATAAGACCGTCCGGGTCAAG
TTCCATACAGAGACCAGGACCGTCTGGCAACTCTCCGTCGCTGGCGCGTCGTGCAACGTCACCACTGAACACCCGTTTTG
CAACACGCCGCACGGACAACTCGAGGTCCAGGTCCCGCCCGACCCCGGGGACCTGGTTGAGTACATTATGAACCACACCG
GCAATCAGCAGTCCCGGTGGGGCCTCGGGAGCCCGAATTGCCATGGCCCCGATTGGGCCTCCCCGGTTTGCCAACGCCAT
TCCCCTGACTGCTCGCGGCTTGTGGGCGCTACGCCAGAGCGT-CCTCGGCTGCGCCTGGTCGACGCCGACGACCCCCTGC
TGCGCACTGCCCCCGGGCCCGGCGAGGTGTGGGTCACGCCTGTCATAGGCTCTCAAGCGCGCAAGTGCGGACTCCACATA
CGCGCTGGACCGTACGGCCATGCTACCGTTGAAATGCCGGAGTGGATCCACGCCCACACCACCAGCGACCCTTGGCACCC
ACCGGGCCCCCTGGGGTTGAAGTTTAAGACAGTTCGCCCGGTGGCCCTGCCACGCGCGTTAGCGCCACCCCGCAACGTGC
GTGTGACCGGGTGCTACCAGTGCGGTACCCCCGCGCTGGTGGAAGGCCTTGCCCCTGGGGGAGGAAATTGCCACCTTACT
GTTAATGGCGAGGATGTCGGCGCCTTCCCTCCTGGGAAGTTTGTCACCGCCGCCCTCCTCAATACCCCCCCGCCCTACCA
AGTCAGCTGCGGGGGCGAGAGCGACCGCGCGAGCGCGCGGGTCATTGACCCCGCCGCGCAATCGTTTACCGGCGTGGTGT
ATGGCACACACACCACTGCTGTCTCGGAGACCCGGCAGACCTGGGCGGAGTGGGCTGCGGCCCATTGGTGGCAGCTCACC
CTGGGCGCCATTTGCGCCCTCCTACTCGCTGGCTTACTCGCTTGCTGTGCCAAATGCTTGTACTACTTGCGCGGCGCTAT
AGCGCCGCGC
>RI3211_RVs_E1_Clone_6
GAGGAGGCTTTCACCTACCTCTGCACTGCACCGGGGTGCGCCACTCAAGCACCTGTCCCCGTGCGCCTTGTCGGC
GTCCGCTTTGAATCCAAGGTTGTAGACGGCGGCTGCTTTGCCCCATGGGACCTCGAGGCCACTGGAGCCTGCATTTGTGA
GATCCCCACTGATGTCTCGTGCGAGGGCTTGGGGGCCTGGGTACCCACAGCCCCTTGCGCGCGCATCTGGAATGGCACAC
AGCGCGCGTGCACCTTCTGGGCTGTCAACGCCTACTCCTCTGGCGGGTACGCGCAGCTGGCCTCTTACTTCAACCCTGGC
GGCAGCTACTACAAGCAGTACCACCCTACCGCGTGCCAGGTTGAACCTGCCTTTGGACACAGCGACGCGGCCTGCTGGGG
TTTCCCCACTGACACCGTGATGAGCGTGTTCGCCCTTGCTAGCTACGTCCAGCACCCCAATAAGACCGTCCGGGTCAAG
TTCCATACAGAGACCAGGACCGTCTGGCAACTCTCCGTCGCTGGCGCGTCGTGCAACGTCACCACTGAACATCCGTTTTG
CAACACGCCGCACGGACAACTCGAGGTCCAGGTCCCGCCCGACCCCGGGGACCTGGTTGAGTACATTATGAACCACACCG
GCAATCAGCAGTCCCGGTGGGGCCTCGGGAGCCCGAATTGCCATGGCCCCGATTGGGCCTCCCCGGTTTGCCAACGCCAT
TCCCCTGACTGCTCGCGGCTTGTGGGCGCTACGCCAGAGCGT-CCTCGGCTGCGCCTGGTCGACGCCGACGACCCCCTGC
TGCGCACTGCCCCAGGGCCCGGCGAGGTGTGGGTCACGCCTGTCATAGGCTCTCAAGCGCGCAAGTGCGGACTCCACATA
CGCGCTGGACCGTACGGCCATGCTACCGTTGAAATGCCGGAGTGGATCCACGCCCACACCACCAGCGACCCTTGGCACCC
ACCGGGCCCCCTGGGGTTGAAGTTTAAGACAGTTCGCCCGGTGGCCCTGCCACGCGCGTTAGCGCCACCCCGCAACGTGC
GTGTGACCGGGTGCTACCAGTGCGGTACCCCCGCGCTGGTGGAAGGCCTTGCCCCTGGGGGAGGAAATTGCCACCTTACT
GTTAATGGCGAGGATGTCGGCGCCTTCCCTCCTGGGAAGTTTGTCACCGCCGCCCTCCTCAATACCCCCCCGCCCTACCA
AGTCAGCTGCGGGGGCGAGAGCGACCGCGCGAGCGCGCGGGTCATTGACCCCGCCGCGCAATCGTTTACCGGCGTGGTGT
ATGGCACACACACCACTGCTGTCTCGGAGACCCGGCAGACCTGGGCGGAGTGGGCTGCGGCCCATTGGTGGCAGCTCACC
CTGGGCGCCATTTGCGCCCTCCTACTCGCTGGCTTACTCGCTTGCTGTGCCAAATGCTTGTACTACTTGCGCGGCGCTAT
AGCGCCGCGC
>RI3211_RVs_E1_Clone_7
GAGGAGGCTTTCACCTACCTCTGCACTGCACCGGGGTGCGCCACTCAAGCACCTGTCCCCGTGCGCCTTGTCGGC
GTCCGCTTTGAATCCAAGGTTGTAGACGGCGGCTGCTTTGCCCCATGGGACCTCGAGGCCACTGGAGCCTGCATTTGTGA
GATCCCCACTGATGTCTCGTGCGAGGGCTTGGGGGCCTGGGTACCCACAGCCCCTTGCGCGCGCATCTGGAATGGCACAC
AGCGCGCGTGCACCTTCTGGGCTGTCAACGCCTACTCCTCTGGCGGGTACGCGCAGCTGGCCTCTTACTTCAACCCTGGC
GGCAGCTACTACAAGCAGTACCACCCTACCGCGTGCCAGGTTGAACCTGCCTTTGGACACAGCGACGCGGCCTGCTGGGG
TTTCCCCACTGACACCGTGATGAGCGTGTTCGCCCTTGCTAGCTACGTCCAGCACCCCAATAAGACCGTCCGGGTCAAG
TTCCATACAGAGACCAGGACCGTCTGGCAACTCTCCGTCGCTGGCGCGTCGTGCAACGTCACCACTGAACATCCGTTTTG
CAACACGCCGCACGGACAACTCGAGGTCCAGGTCCCGCCCGACCCCGGGGACCTGGTTGAGTACATTATGAACCACACCG
GCAATCAGCAGTCCCGGTGGGGCCTCGGGAGCCCGAATTGCCATGGCCCCGATTGGGCCTCCCCGGTTTGCCAACGCCAT
TCCCCTGACTGCTCGCGGCTTGTGGGCGCTACGCCAGAGCGT-CCTCGGCTGCGCCTGGTCGACGCCGACGACCCCCTGC
TGCGCACTGCCCCAGGGCCCGGCGAGGTGTGGGTCACGCCTGTCATAGGCTCTCAAGCGCGCAAGTGCGGACTCCACATA
CGCGCTGGACCGTACGGCCATGCTACCGTTGAAATGCCGGAGTGGATCCACGCCCACACCACCAGCGACCCTTGGCACCC
ACCGGGCCCCCTGGGGTTGAAGTTTAAGACAGTTCGCCCGGTGGCCCTGCCACGCGCGTTAGCGCCACCCCGCAACGTGC
GTGTGACCGGGTGCTACCAGTGCGGTACCCCCGCGCTGGTGGAAGGCCTTGCCCCTGGGGGAGGAAATTGCCACCTTACT
GTTAATGGCGAGGATGTCGGCGCCTTCCCTCCTGGGAAGTTTGTCACCGCCGCCCTCCTCAATACCCCCCCGCCCTACCA
AGTCAGCTGCGGGGGCGAGAGCGACCGCGCGAGCGCGCGGGTCATTGACCCCGCCGCGCAATCGTTTACCGGCGTGGTGT
ATGGCACACACACCACTGCTGTCTCGGAGACCCGGCAGACCTGGGCGGAGTGGGCTGCGGCCCATTGGTGGCAGCTCACC
CTGGGCGCCATTTGCGCCCTCCTACTCGCTGGCTTACTCGCTTGCTGTGCCAAATGCTTGTACTACTTGCGCGGCGCTAT
AGCGCCGCGC
>RI3211_RVs_E1_Clone_8
GAGGAGGCTTTCACCTACCTCTGCACTGCACCGGGGTGCGCCACTCAAGCACCTGTCCCCGTGCGCCTTGTCGGC
GTCCGCTTTGAATCCAAGGTTGTAGACGGCGGCTGCTTTGCCCCATGGGACCTCGAGGCCACTGGAGCCTGCATTTGTGA
GATCCCCACTGATGTCTCGTGCGAGGGCTTGGGGGCCTGGGTACCCACAGCCCCTTGCGCGCGCATCTGGAATGGCACAC
AGCGCGCGTGCACCTTCTGGGCTGTCAACGCCTACTCCTCTGGCGGGTACGCGCAGCTGGCCTCTTACTTCAACCCTGGC
GGCAGCTACTACAAGCAGTACCACCCTACCGCGTGCCAGGTTGAACCTGCCTTTGGACACAGCGACGCGGCCTGCTGGGG
TTTCCCCACTGACACCGTGATGAGCGTGTTCGCCCTTGCTAGCTACGTCCAGCACCCCAATAAGACCGTCCGGGTCAAG
TTCCATACAGAGACCAGGACCGTCTGGCAACTCTCCGTCGCTGGCGCGTCGTGCAACGTCACCACTGAACATCCGTTTTG
CAACACGCCGCACGGACAACTCGAGGTCCAGGTCCCGCCCGACCCCGGGGACCTGGTTGAGTACATTATGAACCACACCG
GCAATCAGCAGTCCCGGTGGGGCCTCGGGAGCCCGAATTGCCATGGCCCCGATTGGGCCTCCCCGGTTTGCCAACGCCAT
TCCCCTGACTGCTCGCGGCTTGTGGGCGCTACGCCAGAGCGT-CCTCGGCTGCGCCTGGTCGACGCCGACGACCCCCTGC
TGCGCACTGCCCCAGGGCCCGGCGAGGTGTGGGTCACGCCTGTCATAGGCTCTCAAGCGCGCAAGTGCGGACTCCACATA
CGCGCTGGACCGTACGGCCATGCTACCGTTGAAATGCCGGAGTGGATCCACGCCCACACCACCAGCGACCCTTGGCACCC
ACCGGGCCCCCTGGGGTTGAAGTTTAAGACAGTTCGCCCGGTGGCCCTGCCACGCGCGTTAGCGCCACCCCGCAACGTGC
GTGTGACCGGGTGCTACCAGTGCGGTACCCCCGCGCTGGTGGAAGGCCTTGCCCCTGGGGGAGGAAATTGCCACCTTACT
GTTAATGGCGAGGATGTCGGCGCCTTCCCTCCTGGGAAGTTTGTCACCGCCGCCCTCCTCAATACCCCCCCGCCCTACCA
AGTCAGCTGCGGGGGCGAGAGCGACCGCGCGAGCGCGCGGGTCATTGACCCCGCCGCGCAATCGTTTACCGGCGTGGTGT
ATGGCACACACACCACTGCTGTCTCGGAGACCCGGCAGACCTGGGCGGAGTGGGCTGCGGCCCATTGGTGGCAGCTCACC
CTGGGCGCCATTTGCGCCCTCCTACTCGCTGGCTTACTCGCTTGCTGTGCCAAATGCTTGTACTACTTGCGCGGCGCTAT
AGCGCCGCGC
>RI3211_RVs_E1_Clone_9
GAGGAGGCTTTCACCTACCTCTGCACTGCACCGGGGTGCGCCACTCAAGCACCTGTCCCCGTGCGCCTTGTCGGC
GTCCGCTTTGAATCCAAGGTTGTAGACGGCGGCTGCTTTGCCCCATGGGACCTCGAGGCCACTGGAGCCTGCATTTGTGA
GATCCCCACTGATGTCTCGTGCGAGGGCTTGGGGGCCTGGGTACCCGCAGCCCCTTGCGCGCGCATCTGGAATGGCACAC
AGCGCGCGTGCACCTTCTGGGCTGTCAACGCCTACTCCTCTGGCGGGTACGCGCAGCTGGCCTCTTACTTCAACCCTGGC
GGCAGCTACTACAAGCAGTACCACCCTACCGCGTGCCAGGTTGAACCTGCCTTTGGACACAGCGACGCGGCCTGCTGGGG
TTTCCCCACTGACACCGTGATGAGCGTGTTCGCCCTTGCTAGCTACGTCCAGCACCCCAATAAGACCGTCCGGGTCAAG
TTCCATACAGAGACCAGGACCGTCTGGCAACTCTCCGTCGCTGGCGCGTCGTGCAACGTCACCACTGAACACCCGTTTTG
CAACACGCCGCACGGACAACTCGAGGTCCAGGTCCCGCCCGACCCCGGGGACCTGGTTGAGTACATTATGAACCACACCG
GCAATCAGCAGTCCCGGTGGGGCCTCGGGAGCCCGAATTGCCATGGCCCCGATTGGGCCTCCCCGGTTTGCCAACGCCAT
TCCCCTGACTGCTCGCGGCTTGTGGGCGCTACGCCAGAGCGT-CCTCGGCTGCGCCTGGTCGACGCCGACGACCCCCTGC
TGCGCACTGCCCCCGGGCCCGGCGAGGTGTGGGTCACGCCTGTCATAGGCTCTCAAGCGCGCAAGTGCGGACTCCACATA
CGCGCTGGACCGTACGGCCATGCTACCGTTGAAATGCCGGAGTGGATCCACGCCCACACCACCAGCGACCCTTGGCACCC
ACCGGGCCCCCTGGGGTTGAAGTTTAAGACAGTTCGCCCGGTGGCCCTGCCACGCGCGTTAGCGCCACCCCGCAACGTGC
GTGTGACCGGGTGCTACCAGTGCGGTACCCCCGCGCTGGTGGAAGGCCTTGCCCCTGGGGGAGGAAATTGCCACCTTACT
GTTAATGGCGAGGATGTCGGCGCCTTCCCTCCTGGGAAGTTTGTCACCGCCGCCCTCCTCAATACCCCCCCGCCCTACCA
AGTCAGCTGCGGGGGCGAGAGCGACCGCGCGAGCGCGCGGGTCATTGACCCCGCCGCGCAATCGTTTACCGGCGTGGTGT
ATGGCACACACACCACTGCTGTCTCGGAGACCCGGCAGACCTGGGCGGAGTGGGCTGCGGCCCATTGGTGGCAGCTCACC
CTGGGCGCCATTTGCGCCCTCCTACTCGCTGGCTTACTCGCTTGCTGTGCCAAATGCTTGTACTACTTGCGCGGCGCTAT
AGCGCCGCGC
>RI3211_RVs_E1_Clone_10
GAGGAGGCTTTCACCTACCTCTGCACTGCACCGGGGTGCGCCACTCAAGCACCTGTCCCCGTGCGCCTTGTCGGC
GTCCGCTTTGAATCCAAGGTTGTAGACGGCGGCTGCTTTGCCCCATGGGACCTCGAGGCCACTGGAGCCTGCATTTGTGA
GATCCCCACTGATGTCTCGTGCGAGGGCTTGGGGGCCTGGGTACCCGCAGCCCCTTGCGCGCGCATCTGGAATGGCACAC
AGCGCGCGTGCACCTTCTGGGCTGTCAACGCCTACTCCTCTGGCGGGTACGCGCAGCTGGCCTCTTACTTCAACCCTGGC
GGCAGCTACTACAAGCAGTACCACCCTACCGCGTGCCAGGTTGAACCTGCCTTTGGACACAGCGACGCGGCCTGCTGGGG
TTTCCCCACTGACACCGTGATGAGCGTGTTCGCCCTTGCTAGCTACGTCCAGCACCCCAATAAGACCGTCCGGGTCAAG
TTCCATACAGAGACCAGGACCGTCTGGCAACTCTCCGTCGCTGGCGCGTCGTGCAACGTCACCACTGAACACCCGTTTTG
CAACACGCCGCACGGACAACTCGAGGTCCAGGTCCCGCCCGACCCCGGGGACCTGGTTGAGTACATTATGAACCACACCG
GCAATCAGCAGTCCCGGTGGGGCCTCGGGAGCCCGAATTGCCATGGCCCCGATTGGGCCTCCCCGGTTTGCCAACGCCAT
TCCCCTGACTGCTCGCGGCTTGTGGGCGCTACGCCAGAGCGT-CCTCGGCTGCGCCTGGTCGACGCCGACGACCCCCTGC
TGCGCACTGCCCCCGGGCCCGGCGAGGTGTGGGTCACGCCTGTCATAGGCTCTCAAGCGCGCAAGTGCGGACTCCACATA
CGCGCTGGACCGTACGGCCATGCTACCGTTGAAATGCCGGAGTGGATCCACGCCCACACCACCAGCGACCCTTGGCACCC
ACCGGGCCCCCTGGGGTTGAAGTTTAAGACAGTTCGCCCGGTGGCCCTGCCACGCGCGTTAGCGCCACCCCGCAACGTGC
GTGTGACCGGGTGCTACCAGTGCGGTACCCCCGCGCTGGTGGAAGGCCTTGCCCCTGGGGGAGGAAATTGCCACCTTACT
GTTAATGGCGAGGATGTCGGCGCCTTCCCTCCTGGGAAGTTTGTCACCGCCGCCCTCCTCAATACCCCCCCGCCCTACCA
AGTCAGCTGCGGGGGCGAGAGCGACCGCGCGAGCGCGCGGGTCATTGACCCCGCCGCGCAATCGTTTACCGGCGTGGTGT
ATGGCACACACACCACTGCTGTCTCGGAGACCCGGCAGACCTGGGCGGAGTGGGCTGCGGCCCATTGGTGGCAGCTCACC
CTGGGCGCCATTTGCGCCCTCCTACTCGCTGGCTTACTCGCTTGCTGTGCCAAATGCTTGTACTACTTGCGCGGCGCTAT
AGCGCCGCGC
>RI3211_RVs_E1_Clone_11
GAGGAGGCTTTCACCTACCTCTGCACTGCACCGGGGTGCGCCACTCAAGCACCTGTCCCCGTGCGCCTTGTCGGC
GTCCGCTTTGAATCCAAGGTTGTAGACGGCGGCTGCTTTGCCCCATGGGACCTCGAGGCCACTGGAGCCTGCATTTGTGA
GATCCCCACTGATGTCTCGTGCGAGGGCTTGGGGGCCTGGGTACCCGCAGCCCCTTGCGCGCGCATCTGGAATGGCACAC
AGCGCGCGTGCACCTTCTGGGCTGTCAACGCCTACTCCTCTGGCGGGTACGCGCAGCTGGCCTCTTACTTCAACCCTGGC
GGCAGCTACTACAAGCAGTACCACCCTACCGCGTGCCAGGTTGAACCTGCCTTTGGACACAGCGACGCGGCCTGCTGGGG
TTTCCCCACTGACACCGTGATGAGCGTGTTCGCCCTTGCTAGCTACGTCCAGCACCCCAATAAGACCGTCCGGGTCAAG
TTCCATACAGAGACCAGGACCGTCTGGCAACTCTCCGTCGCTGGCGCGTCGTGCAACGTCACCACTGAACATCCGTTTTG
CAACACGCCGCACGGACAACTCGAGGTCCAGGTCCCGCCCGACCCCGGGGACCTGGTTGAGTACATTATGAACCACACCG
GCAATCAGCAGTCCCGGTGGGGCCTCGGGAGCCCGAATTGCCATGGCCCCGATTGGGCCTCCCCGGTTTGCCAACGCCAT
TCCCCTGACTGCTCGCGGCTTGTGGGCGCTACGCCAGAGCGT-CCTCGGCTGCGCCTGGTCGACGCCGACGACCCCCTGC
TGCGCACTGCCCCAGGGCCCGGCGAGGTGTGGGTCACGCCTGTCATAGGCTCTCAAGCGCGCAAGTGCGGACTCCACATA
CGCGCTGGACCGTACGGCCATGCTACCGTTGAAATGCCGGAGTGGATCCACGCCCACACCACCAGCGACCCTTGGCACCC
ACCGGGCCCCCTGGGGTTGAAGTTTAAGACAGTTCGCCCGGTGGCCCTGCCACGCGCGTTAGCGCCACCCCGCAACGTGC
GTGTGACCGGGTGCTACCAGTGCGGTACCCCCGCGCTGGTGGAAGGCCTTGCCCCTGGGGGAGGAAATTGCCACCTTACT
GTTAATGGCGAGGATGTCGGCGCCTTCCCTCCTGGGAAGTTTGTCACCGCCGCCCTCCTCAATACCCCCCCGCCCTACCA
AGTCAGCTGCGGGGGCGAGAGCGACCGCGCGAGCGCGCGGGTCATTGACCCCGCCGCGCAATCGTTTACCGGCGTGGTGT
ATGGCACACACACCACTGCTGTCTCGGAGACCCGGCAGACCTGGGCGGAGTGGGCTGCGGCCCATTGGTGGCAGCTCACC
CTGGGCGCCATTTGCGCCCTCCTACTCGCTGGCTTACTCGCTTGCTGTGCCAAATGCTTGTACTACTTGCGCGGCGCTAT
AGCGCCGCGC
>RI3211_RVs_E1_Clone_12
GAGGAGGCTTTCACCTACCTCTGCACTGCACCGGGGTGCGCCACTCAAGCACCTGTCCCCGTGCGCCTTGTCGGC
GTCCGCTTTGAATCCAAGGTTGTAGACGGCGGCTGCTTTGCCCCATGGGACCTCGAGGCCACTGGAGCCTGCATTTGTGA
GATCCCCACTGATGTCTCGTGCGAGGGCTTGGGGGCCTGGGTACCCGCAGCCCCTTGCGCGCGCATCTGGAATGGCACAC
AGCGCGCGTGCACCTTCTGGGCTGTCAACGCCTACTCCTCTGGCGGGTACGCGCAGCTGGCCTCTTACTTCAACCCTGGC
GGCAGCTACTACAAGCAGTACCACCCTACCGCGTGCCAGGTTGAACCTGCCTTTGGACACAGCGACGCGGCCTGCTGGGG
TTTCCCCACTGACACCGTGATGAGCGTGTTCGCCCTTGCTAGCTACGTCCAGCACCCCAATAAGACCGTCCGGGTCAAG
TTCCATACAGAGACCAGGACCGTCTGGCAACTCTCCGTCGCTGGCGCGTCGTGCAACGTCACCACTGAACACCCGTTTTG
CAACACGCCGCACGGACAACTCGAGGTCCAGGTCCCGCCCGACCCCGGGGACCTGGTTGAGTACATTATGAACCACACCG
GCAATCAGCAGTCCCGGTGGGGCCTCGGGAGCCCGAATTGCCATGGCCCCGATTGGGCCTCCCCGGTTTGCCAACGCCAT
TCCCCTGACTGCTCGCGGCTTGTGGGCGCTACGCCAGAGCGT-CCTCGGCTGCGCCTGGTCGACGCCGACGACCCCCTGC
TGCGCACTGCCCCCGGGCCCGGCGAGGTGTGGGTCACGCCTGTCATAGGCTCTCAAGCGCGCAAGTGCGGACTCCACATA
CGCGCTGGACCGTACGGCCATGCTACCGTTGAAATGCCGGAGTGGATCCACGCCCACACCACCAGCGACCCTTGGCACCC
ACCGGGCCCCCTGGGGTTGAAGTTTAAGACAGTTCGCCCGGTGGCCCTGCCACGCGCGTTAGCGCCACCCCGCAACGTGC
GTGTGACCGGGTGCTACCAGTGCGGTACCCCCGCGCTGGTGGAAGGCCTTGCCCCTGGGGGAGGAAATTGCCACCTTACT
GTTAATGGCGAGGATGTCGGCGCCTTCCCTCCTGGGAAGTTTGTCACCGCCGCCCTCCTCAATACCCCCCCGCCCTACCA
AGTCAGCTGCGGGGGCGAGAGCGACCGCGCGAGCGCGCGGGTCATTGACCCCGCCGCGCAATCGTTTACCGGCGTGGTGT
ATGGCACACACACCACTGCTGTCTCGGAGACCCGGCAGACCTGGGCGGAGTGGGCTGCGGCCCATTGGTGGCAGCTCACC
CTGGGCGCCATTTGCGCCCTCCTACTCGCTGGCTTACTCGCTTGCTGTGCCAAATGCTTGTACTACTTGCGCGGCGCTAT
AGCGCCGCGC
>RI3211_RVs_E1_Clone_13
GAGGAGGCTTTCACCTACCTCTGCACTGCACCGGGGTGCGCCACTCAAGCACCTGTCCCCGTGCGCCTTGTCGGC
GTCCGCTTTGAATCCAAGGTTGTAGACGGCGGCTGCTTTGCCCCATGGGACCTCGAGGCCACTGGAGCCTGCATTTGTGA
GATCCCCACTGATGTCTCGTGCGAGGGCTTGGGGGCCTGGGTACCCGCAGCCCCTTGCGCGCGCATCTGGAATGGCACAC
AGCGCGCGTGCACCTTCTGGGCTGTCAACGCCTACTCCTCTGGCGGGTACGCGCAGCTGGCCTCTTACTTCAACCCTGGC
GGCAGCTACTACAAGCAGTACCACCCTACCGCGTGCCAGGTTGAACCTGCCTTTGGACACAGCGACGCGGCCTGCTGGGG
TTTCCCCACTGACACCGTGATGAGCGTGTTCGCCCTTGCTAGCTACGTCCAGCACCCCAATAAGACCGTCCGGGTCAAG
TTCCATACAGAGACCAGGACCGTCTGGCAACTCTCCGTCGCTGGCGCGTCGTGCAACGTCACCACTGAACACCCGTTTTG
CAACACGCCGCACGGACAACTCGAGGTCCAGGTCCCGCCCGACCCCGGGGACCTGGTTGAGTACATTATGAACCACACCG
GCAATCAGCAGTCCCGGTGGGGCCTCGGGAGCCCGAATTGCCATGGCCCCGATTGGGCCTCCCCGGTTTGCCAACGCCAT
TCCCCTGACTGCTCGCGGCTTGTGGGCGCTACGCCAGAGCGT-CCTCGGCTGCGCCTGGTCGACGCCGACGACCCCCTGC
TGCGCACTGCCCCCGGGCCCGGCGAGGTGTGGGTCACGCCTGTCATAGGCTCTCAAGCGCGCAAGTGCGGACTCCACATA
CGCGCTGGACCGTACGGCCATGCTACCGTTGAAATGCCGGAGTGGATCCACGCCCACACCACCAGCGACCCTTGGCACCC
ACCGGGCCCCCTGGGGTTGAAGTTTAAGACAGTTCGCCCGGTGGCCCTGCCACGCGCGTTAGCGCCACCCCGCAACGTGC
GTGTGACCGGGTGCTACCAGTGCGGTACCCCCGCGCTGGTGGAAGGCCTTGCCCCTGGGGGAGGAAATTGCCACCTTACT
GTTAATGGCGAGGATGTCGGCGCCTTCCCTCCTGGGAAGTTTGTCACCGCCGCCCTCCTCAATACCCCCCCGCCCTACCA
AGTCAGCTGCGGGGGCGAGAGCGACCGCGCGAGCGCGCGGGTCATTGACCCCGCCGCGCAATCGTTTACCGGCGTGGTGT
ATGGCACACACACCACTGCTGTCTCGGAGACCCGGCAGACCTGGGCGGAGTGGGCTGCGGCCCATTGGTGGCAGCTCACC
CTGGGCGCCATTTGCGCCCTCCTACTCGCTGGCTTACTCGCTTGCTGTGCCAAATGCTTGTACTACTTGCGCGGCGCTAT
AGCGCCGCGC
>RI3211_RVs_E1_Clone_14
GAGGAGGCTTTCACCTACCTCTGCACTGCACCGGGGTGCGCCACTCAAGCACCTGTCCCCGTGCGCCTTGTCGGC
GTCCGCTTTGAATCCAAGGTTGTAGACGGCGGCTGCTTTGCCCCATGGGACCTCGAGGCCACTGGAGCCTGCATTTGTGA
GATCCCCACTGATGTCTCGTGCGAGGGCTTGGGGGCCTGGGTACCCGCAGCCCCTTGCGCGCGCATCTGGAATGGCACAC
AGCGCGCGTGCACCTTCTGGGCTGTCAACGCCTACTCCTCTGGCGGGTACGCGCAGCTGGCCTCTTACTTCAACCCTGGC
GGCAGCTACTACAAGCAGTACCACCCTACCGCGTGCCAGGTTGAACCTGCCTTTGGACACAGCGACGCGGCCTGCTGGGG
TTTCCCCACTGACACCGTGATGAGCGTGTTCGCCCTTGCTAGCTACGTCCAGCACCCCAATAAGACCGTCCGGGTCAAG
TTCCATACAGAGACCAGGACCGTCTGGCAACTCTCCGTCGCTGGCGCGTCGTGCAACGTCACCACTGAACACCCGTTTTG
CAACACGCCGCACGGACAACTCGAGGTCCAGGTCCCGCCCGACCCCGGGGACCTGGTTGAGTACATTATGAACCACACCG
GCAATCAGCAGTCCCGGTGGGGCCTCGGGAGCCCGAATTGCCATGGCCCCGATTGGGCCTCCCCGGTTTGCCAACGCCAT
TCCCCTGACTGCTCGCGGCTTGTGGGCGCTACGCCAGAGCGT-CCTCGGCTGCGCCTGGTCGACGCCGACGACCCCCTGC
TGCGCACTGCCCCCGGGCCCGGCGAGGTGTGGGTCACGCCTGTCATAGGCTCTCAAGCGCGCAAGTGCGGACTCCACATA
CGCGCTGGACCGTACGGCCATGCTACCGTTGAAATGCCGGAGTGGATCCACGCCCACACCACCAGCGACCCTTGGCACCC
ACCGGGCCCCCTGGGGTTGAAGTTTAAGACAGTTCGCCCGGTGGCCCTGCCACGCGCGTTAGCGCCACCCCGCAACGTGC
GTGTGACCGGGTGCTACCAGTGCGGTACCCCCGCGCTGGTGGAAGGCCTTGCCCCTGGGGGAGGAAATTGCCACCTTACT
GTTAATGGCGAGGATGTCGGCGCCTTCCCTCCTGGGAAGTTTGTCACCGCCGCCCTCCTCAATACCCCCCCGCCCTACCA
AGTCAGCTGCGGGGGCGAGAGCGACCGCGCGAGCGCGCGGGTCATTGACCCCGCCGCGCAATCGTTTACCGGCGTGGTGT
ATGGCACACACACCACTGCTGTCTCGGAGACCCGGCAGACCTGGGCGGAGTGGGCTGCGGCCCATTGGTGGCAGCTCACC
CTGGGCGCCATTTGCGCCCTCCTACTCGCTGGCTTACTCGCTTGCTGTGCCAAATGCTTGTACTACTTGCGCGGCGCTAT
AGCGCCGCGC
>RI3211_RVs_E1_Clone_15
GAGGAGGCTTTCACCTACCTCTGCACTGCACCGGGGTGCGCCACTCAAGCACCTGTCCCCGTGCGCCTTGTCGGC
GTCCGCTTTGAATCCAAGGTTGTAGACGGCGGCTGCTTTGCCCCATGGGACCTCGAGGCCACTGGAGCCTGCATTTGTGA
GATCCCCACTGATGTCTCGTGCGAGGGCTTGGGGGCCTGGGTACCCACAGCCCCTTGCGCGCGCATCTGGAATGGCACAC
AGCGCGCGTGCACCTTCTGGGCTGTCAACGCCTACTCCTCTGGCGGGTACGCGCAGCTGGCCTCTTACTTCAACCCTGGC
GGCAGCTACTACAAGCAGTACCACCCTACCGCGTGCCAGGTTGAACCTGCCTTTGGACACAGCGACGCGGCCTGCTGGGG
TTTCCCCACTGACACCGTGATGAGCGTGTTCGCCCTTGCTAGCTACGTCCAGCACCCCAATAAGACCGTCCGGGTCAAG
TTCCATACAGAGACCAGGACCGTCTGGCAACTCTCCGTCGCTGGCGCGTCGTGCAACGTCACCACTGAACATCCGTTTTG
CAACACGCCGCACGGACAACTCGAGGTCCAGGTCCCGCCCGACCCCGGGGACCTGGTTGAGTACATTATGAACCACACCG
GCAATCAGCAGTCCCGGTGGGGCCTCGGGAGCCCGAATTGCCATGGCCCCGATTGGGCCTCCCCGGTTTGCCAACGCCAT
TCCCCTGACTGCTCGCGGCTTGTGGGCGCTACGCCAGAGCGT-CCTCGGCTGCGCCTGGTCGACGCCGACGACCCCCTGC
TGCGCACTGCCCCAGGGCCCGGCGAGGTGTGGGTCACGCCTGTCATAGGCTCTCAAGCGCGCAAGTGCGGACTCCACATA
CGCGCTGGACCGTACGGCCATGCTACCGTTGAAATGCCGGAGTGGATCCACGCCCACACCACCAGCGACCCTTGGCACCC
ACCGGGCCCCCTGGGGTTGAAGTTTAAGACAGTTCGCCCGGTGGCCCTGCCACGCGCGTTAGCGCCACCCCGCAACGTGC
GTGTGACCGGGTGCTACCAGTGCGGTACCCCCGCGCTGGTGGAAGGCCTTGCCCCTGGGGGAGGAAATTGCCACCTTACT
GTTAATGGCGAGGATGTCGGCGCCTTCCCTCCTGGGAAGTTTGTCACCGCCGCCCTCCTCAATACCCCCCCGCCCTACCA
AGTCAGCTGCGGGGGCGAGAGCGACCGCGCGAGCGCGCGGGTCATTGACCCCGCCGCGCAATCGTTTACCGGCGTGGTGT
ATGGCACACACACCACTGCTGTCTCGGAGACCCGGCAGACCTGGGCGGAGTGGGCTGCGGCCCATTGGTGGCAGCTCACC
CTGGGCGCCATTTGCGCCCTCCTACTCGCTGGCTTACTCGCTTGCTGTGCCAAATGCTTGTACTACTTGCGCGGCGCTAT
AGCGCCGCGC
>RI3211_RVs_E1_Clone_16
GAGGAGGCTTTCACCTACCTCTGCACTGCACCGGGGTGCGCCACTCAAGCACCTGTCCCCGTGCGCCTTGTCGGC
GTCCGCTTTGAATCCAAGGTTGTAGACGGCGGCTGCTTTGCCCCATGGGACCTCGAGGCCACTGGAGCCTGCATTTGTGA
GATCCCCACTGATGTCTCGTGCGAGGGCTTGGGGGCCTGGGTACCCGCAGCCCCTTGCGCGCGCATCTGGAATGGCACAC
AGCGCGCGTGCACCTTCTGGGCTGTCAACGCCTACTCCTCTGGCGGGTACGCGCAGCTGGCCTCTTACTTCAACCCTGGC
GGCAGCTACTACAAGCAGTACCACCCTACCGCGTGCCAGGTTGAACCTGCCTTTGGACACAGCGACGCGGCCTGCTGGGG
TTTCCCCACTGACACCGTGATGAGCGTGTTCGCCCTTGCTAGCTACGTCCAGCACCCCAATAAGACCGTCCGGGTCAAG
TTCCATACAGAGACCAGGACCGTCTGGCAACTCTCCGTCGCTGGCGCGTCGTGCAACGTCACCACTGAACATCCGTTTTG
CAACACGCCGCACGGACAACTCGAGGTCCAGGTCCCGCCCGACCCCGGGGACCTGGTTGAGTACATTATGAACCACACCG
GCAATCAGCAGTCCCGGTGGGGCCTCGGGAGCCCGAATTGCCATGGCCCCGATTGGGCCTCCCCGGTTTGCCAACGCCAT
TCCCCTGACTGCTCGCGGCTTGTGGGCGCTACGCCAGAGCGT-CCTCGGCTGCGCCTGGTCGACGCCGACGACCCCCTGC
TGCGCACTGCCCCCGGGCCCGGCGAGGTGTGGGTCACGCCTGTCATAGGCTCTCAAGCGCGCAAGTGCGGACTCCACATA
CGCGCTGGACCGTACGGCCATGCTACCGTTGAAATGCCGGAGTGGATCCACGCCCACACCACCAGCGACCCTTGGCACCC
ACCGGGCCCCCTGGGGTTGAAGTTTAAGACAGTTCGCCCGGTGGCCCTGCCACGCGCGTTAGCGCCACCCCGCAACGTGC
GTGTGACCGGGTGCTACCAGTGCGGTACCCCCGCGCTGGTGGAAGGCCTTGCCCCTGGGGGAGGAAATTGCCACCTTACT
GTTAATGGCGAGGATGTCGGCGCCTTCCCTCCTGGGAAGTTTGTCACCGCCGCCCTCCTCAATACCCCCCCGCCCTACCA
AGTCAGCTGCGGGGGCGAGAGCGACCGCGCGAGCGCGCGGGTCATTGACCCCGCCGCGCAATCGTTTACCGGCGTGGTGT
ATGGCACACACACCACTGCTGTCTCGGAGACCCGGCAGACCTGGGCGGAGTGGGCTGCGGCCCATTGGTGGCAGCTCACC
CTGGGCGCCATTTGCGCCCTCCTACTCGCTGGCTTACTCGCTTGCTGTGCCAAATGCTTGTACTACTTGCGCGGCGCTAT
AGCGCCGCGC
>RI3211_RVs_E1_Clone_17
GAGGAGGCTTTCACCTACCTCTGCACTGCACCGGGGTGCGCCACTCAAGCACCTGTCCCCGTGCGCCTTGTCGGC
GTCCGCTTTGAATCCAAGGTTGTAGACGGCGGCTGCTTTGCCCCATGGGACCTCGAGGCCACTGGAGCCTGCATTTGTGA
GATCCCCACTGATGTCTCGTGCGAGGGCTTGGGGGCCTGGGTACCCGCAGCCCCTTGCGCGCGCATCTGGAATGGCACAC
AGCGCGCGTGCACCTTCTGGGCTGTCAACGCCTACTCCTCTGGCGGGTACGCGCAGCTGGCCTCTTACTTCAACCCTGGC
GGCAGCTACTACAAGCAGTACCACCCTACCGCGTGCCAGGTTGAACCTGCCTTTGGACACAGCGACGCGGCCTGCTGGGG
TTTCCCCACTGACACCGTGATGAGCGTGTTCGCCCTTGCTAGCTACGTCCAGCACCCCAATAAGACCGTCCGGGTCAAG
TTCCATACAGAGACCAGGACCGTCTGGCAACTCTCCGTCGCTGGCGCGTCGTGCAACGTCACCACTGAACACCCGTTTTG
CAACACGCCGCACGGACAACTCGAGGTCCAGGTCCCGCCCGACCCCGGGGACCTGGTTGAGTACATTATGAACCACACCG
GCAATCAGCAGTCCCGGTGGGGCCTCGGGAGCCCGAATTGCCATGGCCCCGATTGGGCCTCCCCGGTTTGCCAACGCCAT
TCCCCTGACTGCTCGCGGCTTGTGGGCGCTACGCCAGAGCGT-CCTCGGCTGCGCCTGGTCGACGCCGACGACCCCCTGC
TGCGCACTGCCCCAGGGCCCGGCGAGGTGTGGGTCACGCCTGTCATAGGCTCTCAAGCGCGCAAGTGCGGACTCCACATA
CGCGCTGGACCGTACGGCCATGCTACCGTTGAAATGCCGGAGTGGATCCACGCCCACACCACCAGCGACCCTTGGCACCC
ACCGGGCCCC-TGGGGTTGAAGTTTAAGACAGTTCGCCCGGTGGCCCTGCCACGCGCGTTAGCGCCACCCCGCAACGTGC
GTGTGACCGGGTGCTACCAGTGCGGTACCCCCGCGCTGGTGGAAGGCCTTGCCCCTGGGGGAGGAAATTGCCACCTTACT
GTTAATGGCGAGGATGTCGGCGCCTTCCCTCCTGGGAAGTTTGTCACCGCCGCCCTCCTCAATACCCCCCCGCCCTACCA
AGTCAGCTGCGGGGGCGAGAGCGACCGCGCGAGCGCGCGGGTCATTGACCCCGCCGCGCAATCGTTTACCGGCGTGGTGT
ATGGCACACACACCACTGCTGTCTCGGAGACCCGGCAGACCTGGGCGGAGTGGGCTGCGGCCCATTGGTGGCAGCTCACC
CTGGGCGCCATTTGCGCCCTCCTACTCGCTGGCTTACTCGCTTGCTGTGCCAAATGCTTGTACTACTTGCGCGGCGCTAT
AGCGCCGCGC
>RI3211_RVs_E1_Clone_18
GAGGAGGCTTTCACCTACCTCTGCACTGCACCGGGGTGCGCCACTCAAGCACCTGTCCCCGTGCGCCTTGTCGGC
GTCCGCTTTGAATCCAAGGTTGTAGACGGCGGCTGCTTTGCCCCATGGGACCTCGAGGCCACTGGAGCCTGCATTTGTGA
GATCCCCACTGATGTCTCGTGCGAGGGCTTGGGGGCCTGGGTACCCACAGCCCCTTGCGCGCGCATCTGGAATGGCACAC
AGCGCGCGTGCACCTTCTGGGCTGTCAACGCCTACTCCTCTGGCGGGTACGCGCAGCTGGCCTCTTACTTCAACCCTGGC
GGCAGCTACTACAAGCAGTACCACCCTACCGCGTGCCAGGTTGAACCTGCCTTTGGACACAGCGACGCGGCCTGCTGGGG
TTTCCCCACTGACACCGTGATGAGCGTGTTCGCCCTTGCTAGCTACGTCCAGCACCCCAATAAGACCGTCCGGGTCAAG
TTCCATACAGAGACCAGGACCGTCTGGCAACTCTCCGTCGCTGGCGCGTCGTGCAACGTCACCACTGAACATCCGTTTTG
CAACACGCCGCACGGACAACTCGAGGTCCAGGTCCCGCCCGACCCCGGGGACCTGGTTGAGTACATTATGAACCACACCG
GCAATCAGCAGTCCCGGTGGGGCCTCGGGAGCCCGAATTGCCATGGCCCCGATTGGGCCTCCCCGGTTTGCCAACGCCAT
TCCCCTGACTGCTCGCGGCTTGTGGGCGCTACGCCAGAGCGT-CCTCGGCTGCGCCTGGTCGACGCCGACGACCCCCTGC
TGCGCACTGCCCCAGGGCCCGGCGAGGTGTGGGTCACGCCTGTCATAGGCTCTCAAGCGCGCAAGTGCGGACTCCACATA
CGCGCTGGACCGTACGGCCATGCTACCGTTGAAATGCCGGAGTGGATCCACGCCCACACCACCAGCGACCCTTGGCACCC
ACCGGGCCCCCTGGGGTTGAAGTTTAAGACAGTTCGCCCGGTGGCCCTGCCACGCGCGTTAGCGCCACCCCGCAACGTGC
GTGTGACCGGGTGCTACCAGTGCGGTACCCCCGCGCTGGTGGAAGGCCTTGCCCCTGGGGGAGGAAATTGCCACCTTACT
GTTAATGGCGAGGATGTCGGCGCCTTCCCTCCTGGGAAGTTTGTCACCGCCGCCCTCCTCAATACCCCCCCGCCCTACCA
AGTCAGCTGCGGGGGCGAGAGCGACCGCGCGAGCGCGCGGGTCATTGACCCCGCCGCGCAATCGTTTACCGGCGTGGTGT
ATGGCACACACACCACTGCTGTCTCGGAGACCCGGCAGACCTGGGCGGAGTGGGCTGCGGCCCATTGGTGGCAGCTCACC
CTGGGCGCCATTTGCGCCCTCCTACTCGCTGGCTTACTCGCTTGCTGTGCCAAATGCTTGTACTACTTGCGCGGCGCTAT
AGCGCCGCGC
>RI3211_RVs_E1_Clone_19
GAGGAGGCTTTCACCTACCTCTGCACTGCACCGGGGTGCGCCACTCAAGCACCTGTCCCCGTGCGCCTTGTCGGC
GTCCGCTTTGAATCCAAGGTTGTAGACGGCGGCTGCTTTGCCCCATGGGACCTCGAGGCCACTGGAGCCTGCATTTGTGA
GATCCCCACTGATGTCTCGTGCGAGGGCTTGGGGGCCTGGGTACCCACAGCCCCTTGCGCGCGCATCTGGAATGGCACAC
AGCGCGCGTGCACCTTCTGGGCTGTCAACGCCTACTCCTCTGGCGGGTACGCGCAGCTGGCCTCTTACTTCAACCCTGGC
GGCAGCTACTACAAGCAGTACCACCCTACCGCGTGCCAGGTTGAACCTGCCTTTGGACACAGCGACGCGGCCTGCTGGGG
TTTCCCCACTGACACCGTGATGAGCGTGTTCGCCCTTGCTAGCTACGTCCAGCACCCCAATAAGACCGTCCGGGTCAAG
TTCCATACAGAGACCAGGACCGTCTGGCAACTCTCCGTCGCTGGCGCGTCGTGCAACGTCACCACTGAACATCCGTTTTG
CAACACGCCGCACGGACAACTCGAGGTCCAGGTCCCGCCCGACCCCGGGGACCTGGTTGAGTACATTATGAACCACACCG
GCAATCAGCAGTCCCGGTGGGGCCTCGGGAGCCCGAATTGCCATGGCCCCGATTGGGCCTCCCCGGTTTGCCAACGCCAT
TCCCCTGACTGCTCGCGGCTTGTGGGCGCTACGCCAGAGCGT-CCTCGGCTGCGCCTGGTCGACGCCGACGACCCCCTGC
TGCGCACTGCCCCAGGGCCCGGCGAGGTGTGGGTCACGCCTGTCATAGGCTCTCAAGCGCGCAAGTGCGGACTCCACATA
CGCGCTGGACCGTACGGCCATGCTACCGTTGAAATGCCGGAGTGGATCCACGCCCACACCACCAGCGACCCTTGGCACCC
ACCGGGCCCCCTGGGGTTGAAGTTTAAGACAGTTCGCCCGGTGGCCCTGCCACGCGCGTTAGCGCCACCCCGCAACGTGC
GTGTGACCGGGTGCTACCAGTGCGGTACCCCCGCGCTGGTGGAAGGCCTTGCCCCTGGGGGAGGAAATTGCCACCTTACT
GTTAATGGCGAGGATGTCGGCGCCTTCCCTCCTGGGAAGTTTGTCACCGCCGCCCTCCTCAATACCCCCCCGCCCTACCA
AGTCAGCTGCGGGGGCGAGAGCGACCGCGCGAGCGCGCGGGTCATTGACCCCGCCGCGCAATCGTTTACCGGCGTGGTGT
ATGGCACACACACCACTGCTGTCTCGGAGACCCGGCAGACCTGGGCGGAGTGGGCTGCGGCCCATTGGTGGCAGCTCACC
CTGGGCGCCATTTGCGCCCTCCTACTCGCTGGCTTACTCGCTTGCTGTGCCAAATGCTTGTACTACTTGCGCGGCGCTAT
AGCGCCGCGC
>RI3211_RVs_E1_Clone_20
GAGGAGGCTTTCACCTACCTCTGCACTGCACCGGGGTGCGCCACTCAAGCACCTGTCCCCGTGCGCCTTGTCGGC
GTCCGCTTTGAATCCAAGGTTGTAGACGGCGGCTGCTTTGCCCCATGGGACCTCGAGGCCACTGGAGCCTGCATTTGTGA
GATCCCCACTGATGTCTCGTGCGAGGGCTTGGGGGCCTGGGTACCCGCAGCCCCTTGCGCGCGCATCTGGAATGGCACAC
AGCGCGCGTGCACCTTCTGGGCTGTCAACGCCTACTCCTCTGGCGGGTACGCGCAGCTGGCCTCTTACTTCAACCCTGGC
GGCAGCTACTACAAGCAGTACCACCCTACCGCGTGCCAGGTTGAACCTGCCTTTGGACACAGCGACGCGGCCTGCTGGGG
TTTCCCCACTGACACCGTGATGAGCGTGTTCGCCCTTGCTAGCTACGTCCAGCACCCCAATAAGACCGTCCGGGTCAAG
TTCCATACAGAGACCAGGACCGTCTGGCAACTCTCCGTCGCTGGCGCGTCGTGCAACGTCACCACTGAACACCCGTTTTG
CAACACGCCGCACGGACAACTCGAGGTCCAGGTCCCGCCCGACCCCGGGGACCTGGTTGAGTACATTATGAACCACACCG
GCAATCAGCAGTCCCGGTGGGGCCTCGGGAGCCCGAATTGCCACGGCCCCGATTGGGCCTCCCCGGTTTGCCAACGCCAT
TCCCCTGACTGCTCGCGGCTTGTGGGCGCTACGCCAGAGCGTACCTCGGCTGCGCCTGGTCGACGCCGACGACCCCCTGC
TGCGCACTGCCCCCGGGCCCGGCGAGGTGTGGGTCACGCCTGTCATAGGCTCTCAAGCGCGCAAGTGCGGACTCCACATA
CGCGCTGGACCGTACGGCCATGCTACCGTTGAAATGCCGGAGTGGATCCACGCCCACACCACCAGCGACCCTTGGCACCC
ACCGGGCCCCCTGGGGTTGAAGTTTAAGACAGTTCGCCCGGTGGCCCTGCCACGCGCGTTAGCGCCACCCCGCAACGTGC
GTGTGACCGGGTGCTACCAGTGCGGTACCCCCGCGCTGGTGGAAGGCCTTGCCCCTGGGGGAGGAAATTGCCACCTTACT
GTTAATGGCGAGGATGTCGGCGCCTTCCCTCCTGGGAAGTTTGTCACCGCCGCCCTCCTCAATACCCCCCCGCCCTACCA
AGTCAGCTGCGGGGGCGAGAGCGACCGCGCGAGCGCGCGGGTCATTGACCCCGCCGCGCAATCGTTTACCGGCGTGGTGT
ATGGCACACACACCACTGCTGTCTCGGAGACCCGGCAGACCTGGGCGGAGTGGGCTGCGGCCCATTGGTGGCAGCTCACC
CTGGGCGCCATTTGCGCCCTCCTACTCGCTGGCTTACTCGCTTGCTGTGCCAAATGCTTGTACTACTTGCGCGGCGCTAT
AGCGCCGCGC
>CA6944_RVs_E1_Clone_1
GAGGAGGCTTTCACCTACCTCTGCACTGCACCCGGGTGCGCCACTCAAGCACCTGTCCCCGTGCGCCTCGTTGGC
GTCCGCTTTGAGTCCAAGATTGTGGACGGCGGCTGCTTTGCCCCATGGGACCTCGAGGCCACTGGAGCCTGCATTTGCGA
GATCCCCACTGATGTCTCGTGCGAGGGCTTGGGGGCCTGGGTACCCACAGCCCCTTGCGCGCGCATCTGGAATGGCACAC
AGCGCGCGTGCACCCTCTGGGCTATCAACGCCTACTCCTCTGGCGGGTACGCGCAGCTGGCCTCTTACTTTAACCCTGGC
GGCAGCTACTACAAGCAGTACCACCCTACCGCTTGCGAGGTTGAACCTGCCTTCGGACACAGCGACGCGGCCTGCTGGGG
CTTCCCCACCGACACCGTGATGAGCGTGTTCGCCCTTGCTAGCTACGTCCAGCACCCTCACAAGACCGTCCGGGTCAAGT
TCCATACAGAGACCAGGACCGTCTGGCAACTCTCCGTTGCTGGCGTGTCGTGCAACGTCACCACTGAACACCCGTTCTGC
AACACGCCGCACGGACAGCTCGAGGTCCAGGTCCCGCCCGACCCCGGGGACCTGGTTGAGTACATTATGAACCACACCGG
CAATCAGCAGTCCCGGTGGGGCCTCGGTAGCCCGAATTGCCATGGCCCCGATTGGGCCTCCCCGGTTTGCCAACGCCATT
CCCCTGACTGCTCGCGGGTTGTGGGGGCTACGCCAGAGCGCCCCCGGCTGCGCCTGGTCGACGTTGACGACCCCCTGCTG
CGCACTGCCCCTGGGCCCGGTGAGGTGTGGGTCACGCCTGTCATGGGCGCTCAGGCGCGCAAGTGCGGACTCCACATACG
CGCTGGACCGTACGGCCATGCTACCGTCGAAATGCCCGAGTGGATCCACGCCCACACCACCAGTGACCCCTGGCACCCAC
CGGGCCCCTTGGGGCTGAAGTTCAAGACAGTTCGCCCGGTGGCCCTGCCACGCGTGTTAGCGCCACCCCGCAATGTGCGT
GTGACCGGGTGCTACCGGTGCGGTACCCCCGCGCTGGTGGAAGGCCTTGCTCCCGGGGGAGGGAATTGCCATCTCACCGT
CAATGGCGAGGATGTCGGCGCCTTCCCCCCTGGGAAGTTCGTCACCACCGCCCTCCTTAACACCCCCCCGCCCTACCAAG
TCAGCTGCGGGGGAGAGAGCGATCGCGCGAGCGCGCGGGTCATTGACCCCGCCGCGCAATCGTTTACCGGCGTGGTGTAT
GGCACACACACCACTGCTGTGTCGGAGACCCGGCAGACCTGGGCGGAGTGGGCTGCTGCCCATTGGTGGCAGCTCACTCT
GGGCGCCATTTGCGCCCTCCTACTCGCTGGCTTACTCGCTTGCTGTGCCAAATGCTTGTACTACTTGCGCGGCGCTATAG
CGCCGCGC
>CA6944_RVs_E1_Clone_2
GAGGAGGCTTTCACCTACCTCTGCACTGCGCCGGGGTGCGCCACTCAAGCACCTGTCCCCGTGCGCCTCGTTGGC
GTCCGCTTTGAGTCCAAGATTGTGGATGGCGGCTGCTTTGCCCCATGGGACCTCGAGGCCACTGGAGCCTGCATTTGCGA
GATTCCCACTGATGTCTCGTGCGAGGGCTTGGGGGCCTGGGTACCCACAGCCCCTTGCGCGCGCATCTGGAATGGCACAC
AGCGCGCGTGCACCCTCTGGGCTGTCAACGCCTACTCCTCTGGCGGGTACGCGCAGCTGGCCTCTTACTTCAACCCTGGC
GGCAGCTACTACAAGCAGTACCACCCTACCGCGTGCGAGGTTGAACCTGCCTTCGGACACAGCGACGCGGCCTGCTGGGG
CTTCCCCACCGACACCGTGATGAGCGTGTTCGCCCTTGCTAGCTACGTCCAGCACCCTCACAAGACCGTCCGGGTCAAGT
TCCATACAGAGACCAGGACCGTCTGGCAACTCTCCGTTGCTGGCGTTTCGTGCAACGTCACCACTGAACACCCGTTCTGC
AACACGCCGCACGGACAGCTCGAGGTCCAGGTCCCGCCCGACCCCGGGGACCTGGTTGAGTACATTATGAACCACACCGG
CAATCAGCAGTCCCGGTGGGGCCTCGGGAGCCCGAATTGCCATGGCCCCGATTGGGCCTCCCCGGTTTGCCAACGCCATT
CCCCTGACTGCTCGCGGGTTGTGGGGGCTACGCCAGAGCGCCCCCGGCTGCGCCTGGTCGACGTCGACGACCCCCTGCTG
CGCACTGCCCCTGGGCCCGGTGAGGTGTGGGTCACGCCTGTCATGGGCGCTCAGGCGCGCAAGTGCGGACTCCACATACG
CGCTGGACCGTACGGCCATGCTACCGTCGAAATGCCCGAGTGGATCCACGCCCACACCACCAGCGACCCCTGGCACCCAC
CGGGCCCCTTGGGGCTGAAGTTCAAGACAGTTCGCCCGGTGGCCCTGCCACGCGCATTAGCGCCACCCCGCAATGTGCGT
GTGACCGGGTGCTACCGGTGCGGTACCCCCGCGCTGGTGGAAGGCCTTGCCCCCGGGGGAGGGAATTGCCATCTCACCGT
CAATGGCGAGGATGTCGGCGCCTTCCCCCCTGGGAGGTTCGTCACCACCGCCCTCCTTAACACCCCCCCGCCCTACCAAG
TCAGCTGCGGGGGAGAGAGCGATCGCGCGAGCGCGCGGGTCATTGACCCCGCCGCGCAATCGTTTACCGGCGTGGTGTAT
GGCACACACACCACTGCTGTGTCGGAGACCCGGCAGACCTGGGCGGAGTGGGCTGCTGCCCATTGGTGGCAGCTCACTCT
GGGCGCCATTTGCGCCCTCCTACTCGCTGGCTTACTCGCTTGCTGTGCCAAATGCTTGTACTACTTGCGCGGCGCTATAG
CGCCGCGC
>CA6944_RVs_E1_Clone_3
GAGGAGGCTTTCACCTACCTCTGCACTGCGCCGGGGTGCGCCACTCAAGCACCTGTCCCCGTGCGCCTCGTTGGC
GTCCGCTTTGAGTCCAAGATTGTGGACGGCGGCTGCTTTGCCCCATGGGACCTCGAGGCCACTGGAGCCTGCATTTGCGA
GATTCCCACTGATGTCTCGTGCGAGGGCTTGGGGGCCTGGGTACCCACAGCCCCTTGCGCGCGCATCTGGAATGGCACAC
AGCGCGCGTGCACCCTCTGGGCTGTCAACGCCTACTCCTCTGGCGGGTACGCGCAGCTGGCCTCTTACTTCAACCCTGGC
GGCAGCTACTACAAGCAGTACCACCCTACCGCGTGCGAGGTTGAACCTGCCTTCGGACACAGCGACGCGGCCTGCTAGGG
CTTCCCCACCGACACCGTGATGAGCGTGTTCGCCCTTGCTAGCTACGTCCAGCACCCTCACAAGACCGTCCGGGTCAAGT
TCCATACAGAGACCAGGACCGTCTGGCAACTCTCCGTTGCTGGCGTTTCGTGCAACGTCACCACTGAACACCCGTTCTGC
AACACGCCGCACGGACAGCTCGAGGTCCAGGTCCCGCCCGACCCCGGGGACCTGGTTGAGTACATTATGAACCACACCGG
CAATCAGCAGTCCCGGTGGGGCCTCGGGAGCCCGAATTGCCATGGCCCCGATTGGGCCTCCCCGGTTTGCCAACGCCATT
CCCCTGACTGCTCGCGGGTTGTGGGGGCTACGCCAGAGCGCCCCCGGCTGCGCCTGGTCGACGTCGACGACCCCCTGCTG
CGCACTGCCCCTGGGCCCGGTGAGGTGTGGGTCACGCCTGTCATGGGCGCTCAGGCGCGCAAGTGCGGACTCCACATACG
CGCTGGACCGTACGGCCATGCTACCGTCGAAATGCCCGAGTGGATCCACGCCCACACCACCAGCGACCCCTGGCACCCAC
CGGGCCCCTTGGGGCTGAAGTTCAAGACAGTTCGCCCGGTGGCCCTGCCACGCGCATTAGCGCCACCCCGCAATGTGCGT
GTGACCGGGTGCTACCGGTGCGGTACCCCCGCGCTGGTGGAAGGCCTTGCCCCCGGGGGAGGGAATTGCCATCTCACCGT
CAATGGCGAGGATGTCGGCGCCTTCCCCCCTGGGAGGTTCGTCACCACCGCCCTCCTTAACACCCCCCCGCCCTACCAAG
TCAGCTGCGGGGGCGAGAGCGATCGCGCGAGCGCGCGGGTCATTGACCCCGCCGCGCAATCATTTACCGGCGTGGTGTAT
GGCACACACACCACTGCTGTGTCGGAGACCCGGCAGACCTGGGCGGAGTGGGCTGCTGCCCATTGGTGGCAGCTCACTCT
GGGCGCCATTTGCGCCCTCCTACTCGCTGGCTTACTCGCTTGCTGTGCCAAATGCTTGTACTACTTGCGCGGCGCTATAG
CGCCGCGC
>CA6944_RVs_E1_Clone_4
GAGGAGGCTTTCACCTACCTCTGCACTGCGCCGGGGTGCGCCACTCAAGCACCTGTCCCCGTGCGCCTCGTTGGC
GTCCGCTTTGAGTCCAAGATTGTGGACGGCGGCTGCTTTGCCCCATGGGACCTCGAGGCCACTGGAGCCTGCATTTGCGA
GATTCCCACTGATGTCTCGTGCGAGGGCTTGGGGGCCTGGGTACCCACAGCCCCTTGCGCGCGCATCTGGAATGGCACAC
AGCGCGCGTGCACCCTCTGGGCTGTCAACGCCTACTCCTCTGGCGGGTACGCGCAGCTGGCCTCTTACTTCAACCCTGGC
GGCAGCTACTACAAGCAGTACCACCCTACCGCGTGCGAGGTTGAACCTGCCTTCGGACACAGCGACGCGGCCTGCTGGGG
CTTCCCCACCGACACCGTGATGAGCGTGTTCGCCCTTGCTAGCTACGTCCAGCACCCTCACAAGACCGTCCGGGTCAAGT
TCCATACAGAGACCAGGACCGTCTGGCAACTCTCCGTTGCTGGCGTTTCGTGCAACGTCACCACTGAACACCCGTTCTGC
AACACGCCGCACGGACAGCTCGAGGTCCAGGTCCCGCCCGACCCCGGGGACCTGGTTGAGTACATTATGAACCACACCGG
CAATCAGCAGTCCCGGTGGGGCCTCGGGAGCCCGAATTGCCATGGCCCCGATTGGGCCTCCCCGGTTTGCCAACGCCATT
CCCCTGACTGCTCGCGGGTTGTGGGGGCTACGCCAGAGCGCCCCCGGCTGCGCCTGGTCGACGTCGACGACCCCCTGCTG
CGCACTGCCCCTGGGCCCGGTGAGGTGTGGGTCACGCCTGTCATGGGCGCTCAGGCGCGCAAGTGCGGACTCCACATACG
CGCTGGACCGTACGGCCATGCTACCGTCGAAATGCCCGAGTGGATCCACGCCCACACCACCAGCGACCCCTGGCACCCAC
CGGGCCCCTTGGGGCTGAAGTTCAAGACAGTTCGCCCGGTGGCCCTGCCACGCGCATTAGCGCCACCCCGCAATGTGCGT
GTGACCGGGTGCTACCGGTGCGGTACCCCCGCGCTGGTGGAAGGCCTTGCCCCCGGGGGAGGGAATTGCCATCTCACCGT
CAATGGCGAGGATGTCGGCGCCTTCCCCCCTGGGAGGTTCGTCACCACCGCCCTCCTTAACACCCCCCCGCCCTACCAAG
TCAGCTGCGGGGGCGAGAGCGATCGCGCGAGCGCGCGGGTCATTGACCCCGCCGCGCAATCGTTTACCGGCGTGGTGTAT
GGCACACACACCACTGCTGTGTCGGAGACCCGGCAGACCTGGGCGGAGTGGGCTGCTGCCCATTGGTGGCAGCTCACTCT
GGGCGCCATTTGCGCCCTCCTACTCGCTGGCTTACTCGCTTGCTGTGCCAAATGCTTGTACCACTTGCGCGGCGCTATAG
CGCCGCGC
>CA6944_RVs_E1_Clone_5
GAGGAGGCTTTCACCTACCTCTGCACTGCACCCGGGTGCGCCACTCAAGCACCTGTCCCCGTGCGCCTCGTTGGC
GTCCGCTTTGAGTCCAAGATTGTGGACGGCGGCTGCTTTGCCCCATGGGACCTCGAGGCCACTGGAGCCTGCATTTGCGA
GATCCCCACTGATGTCTCGTGCGAGGGCTTGGGGGCCTGGGTACCCACAGCCCCTTGCGCGCGCATCTGGAATGGCACAC
AGCGCGCGTGCACCCTCTGGGCTATCAACGCCTACTCCTCTGGCGGGTACGCGCAGCTGGCCTCTTACTTTAACCCTGGC
GGCAGCTACTACAAGCAGTACCACCCTACCGCTTGCGAGGTTGAACCTGCCTTCGGACACAGCGACGCGGCCTGCTGGGG
CTTCCCCACCGACACCGTGATGAGCGTGTTCGCCCTTGCTAGCTACGTCCAGCACCCTCACAAGACCGTCCGGGTCAAGT
TCCATACAGAGACCAGGACCGTCTGGCAACTCTCCGTTGCTGGCGTGTCGTGCAACGTCACCACTGAACACCCGTTCTGC
AACACGCCGCACGGACAGCTCGAGGTCCAGGTCCCGCCCGACCCCGGGGACCTGGTTGAGTACATTATGAACCACACCGG
CAATCAGCAGTCCCGGTGGGGCCTCGGTAGCCCGAATTGCCATGGCCCCGATTGGGCCTCCCCGGTTTGCCAACGCCATT
CCCCTGACTGCTCGCGGGTTGTGGGGGCTACGCCAGAGCGCCCCCGGCTGCGCCTGGTCGACGTTGACGACCCCCTGCTG
CGCACTGCCCCTGGGCCCGGTGAGGTGTGGGTCACGCCTGTCATGGGCGCTCAGGCGCGCAAGTGCGGACTCCACATACG
CGCTGGACCGTACGGCCATGCTACCGTCGAAATGCCCGAGTGGATCCACGCCCACACCACCAGTGACCCCTGGCACCCAC
CGGGCCCCTTGGGGCTGAAGTTCAAGACAGTTCGCCCGGTGGCCCTGCCACGCGTGTTAGCGCCACCCCGCAATGTGCGT
GTGACCGGGTGCTACCGGTGCGGTACCCCCGCGCTGGTGGAAGGCCTTGCTCCCGGGGGAGGGAATTGCCATCTCACCGT
CAATGGCGAGGATGTCGGCGCCTTCCCCCCTGGGAGGTTCGTCACCACCGCCCTCCTTAACACCCCCCCGCCCTACCAAG
TCAGCTGCGGGGGCGAGAGCGATCGCGCGAGCGCGCGGGTCATTGACCCCGCCGCGCAATCGTTTACCGGCGTGGTGTAT
GGCACACACACCACTGCTGTGTCGGAGACCCGGCAGACCTGGGCGGAGTGGGCTGCTGCCCATTGGTGGCAGCTCACTCT
GGGCGCCATTTGCGCCCTCCTACTCGCTGGCTTACTCGCTTGCTGTGCCAAATGCTTGTACTACTTGCGCGGCGCTATAG
CGCCGCGC
>CA6944_RVs_E1_Clone_6
GAGGAGGCTTTCACCTACCTCTGCACTGCGCCGGGGTGCGCCACTCAAGCACCTGTCCCCGTGCGCCTCGTTGGC
GTCCGCTTTGAGTCCAAGATTGTGGACGGCGGCTGCTTTGCCCCATGGGACCTCGAGGCCACTGGAGCCTGCATTTGCGA
GATTCCCACTGATGTCTCGTGCGAGGGCTTGGGGGCCTGGGTACCCACAGCCCCTTGCGCGCGCATCTGGAATGGCACAC
AGCGCGCGTGCACCCTCTGGGCTGTCAACGCCTACTCCTCTGGCGGGTACGCGCAGCTGGCCTCTTACTTCAACCCTGGC
GGCAGCTACTACAAGCAGTACCACCCTACCGCGTGCGAGGTTGAACCTGCCTTCGGACACAGCGACGCGGCCTGCTGGGG
CTTCCCCACCGACACCGTGATGAGCGTGTTCGCCCTTGCTAGCTACGTCCAGCACCCTCACAAGACCGTCCGGGTCAAGT
TCCATACAGAGACCAGGACCGTCTGGCAACTCTCCGTTGCTGGCGTTTCGTGCAACGTCACCACTGAACACCCGTTCTGC
AACACGCCGCACGGACAGCTCGAGGTCCAGGTCCCGCCCGACCCCGGGGACCTGGTTGAGTACATTATGAACCACACCGG
CAATCAGCAGTCCCGGTGGGGCCTCGGGAGCCCGAATTGCCATGGCCCCGATTGGGCCTCCCCGGTTTGCCAACGCCATT
CCCCTGACTGCTCGCGGGTTGTGGGGGCTACGCCAGAGCGCCCCCGGCTGCGCCTGGTCGACGTCGACGACCCCCTGCTG
CGCACTGCCCCTGGGCCCGGTGAGGTGTGGGTCACGCCTGTCATGGGCGCTCAGGCGCGCAAGTGCGGACTCCACATACG
CGCTGGACCGTACGGCCATGCTACCGTCGAAATGCCCGAGTGGATCCACGCCCACACCACCAGCGACCCCTGGCACCCAC
CGGGCCCCTTGGGGCTGAAGTTCAAGACAGTTCGCCCGGTGGCCCTGCCACGCGCATTAGCGCCACCCCGCAATGTGCGT
GTGACCGGGTGCTACCGGTGCGGCACCCCCGCGCTGGTGGAAGGCCTTGCCCCCGGGGGAGGGAATTGCCATCTCACCGT
CAATGGCGAGGATGTCGGCGCCTTCCCCCCTGGGAGGTTCGTCACCACCGCCCTCCTTAACACCCCCCCGCCCTACCAAG
TCAGCTGCGGGGGCGAGAGCGATCGCGCGAGCGCGCGGGTCATTGACCCCGCCGCGCAATCGTTTACCGGCGTGGTGTAT
GGCACACACACCACTGCTGTGTCGGAGACCCGGCAGACCTGGGCGGAGTGGGCTGCTGCCCATTGGTGGCAGCTCACTCT
GGGCGCCATTTGCGCCCTCCTACTCGCTGGCTTACTCGCTTGCTGTGCCAAATGCTTGTACTACTTGCGCGGCGCTATAG
CGCCGCGC
>CA6944_RVs_E1_Clone_7
GAGGAGGCTTTCACCTACCTCTGCACTGCGCCGGGGTGCGCCACTCAAGCACCTGTCCCCGTGCGCCTCGTTGGC
GTCCGCTTTGAGTCCAAGATTGTGGACGGCGGCTGCTTTGCCCCATGGGACCTCGAGGCCACTGGAGCCTGCATTTGCGA
GATTCCCACTGATGTCTCGTGCGAGGGCTTGGGGGCCTGGGTACCCACAGCCCCTTGCGCGCGCATCTGGAATGGCACAC
AGCGCGCGTGCACCCTCTGGGCTGTCAACGCCTACTCCTCTGGCGGGTACGCGCAGCTGGCCTCTTACTTCAACCCTGGC
GGCAGCTACTACAAGCAGTACCACCCTACCGCGTGCGAGGTTGAACCTGCCTTCGGACACAGCGACGCGGCCTGCTGGGG
CTTCCCCACCGACACCGTGATGAGCGTGTTCGCCCTTGCTAGCTACGTCCAGCACCCTCACAAGACCGTCCGGGTCAAGT
TCCATACAGAGACCAGGACCGTCTGGCAACTCTCCGTTGCTGGCGTTTCGTGCAACGTCACCACTGAACACCCGTTCTGC
AACACGCCGCACGGACAGCTCGAGGTCCAGGTCCCGCCCGACCCCGGGGACCTGGTTGAGTACATTATGAACCACACCGG
CAATCAGCAGTCCCGGTGGGGCCTCGGGAGCCCGAATTGCCATGGCCCCGATTGGGCCTCCCCGGTTTGCCAACGCCATT
CCCCTGACTGCTCGCGGGTTGTGGGGGCTACGCCAGAGCGCCCCCGGCTGCGCCTGGTCGACGTCGACGACCCCCTGCTG
CGCACTGCCCCTGGGCCCGGTGAGGTGTGGGTCACGCCTGTCATGGGCGCTCAGGCGCGCAAGTGCGGACTCCACATACG
CGCTGGACCGTACGGCCATGCTACCGTCGAAATGCCCGAGTGGATCCACGCCCACACCACCAGCGACCCCTGGCACCCAC
CGGGCCCCTTGGGGCTGAAGTTCAAGACAGTTCGCCCGGTGGCCCTGCCACGCGCATTAGCGCCACCCCGCAATGTGCGT
GTGACCGGGTGCTACCGGTGCGGTACCCCCGCGCTGGTGGAAGGCCTTGCCCCCGGGGGAGGGAATTGCCATCTCACCGT
CAATGGCGAGGATGTCGGCGCCTTCCCCCCTGGGAGGTTCGTCACCACCGCCCTCCTTAACACCCCCCCGCCCTACCAAG
TCAGCTGCGGGGGCGAGAGCGATCGCGCGAGCGCGCGGGTCATTGACCCCGCCGCGCAATCGTTTACCGGCGTGGTGTAT
GGCACACACACCACTGCTGTGTCGGAGACCCGGCAGACCTGGGCGGAGTGGGCTGCTGCCCATTGGTGGCAGCTCACTCT
GGGCGCCATTTGCGCCCTCCTACTCGCTGGCTTACTCGCTTGCTGTGCCAAATGCTTGTACTACTTGCGCGGCGCTATAG
CGCCGCGC
>CA6944_RVs_E1_Clone_8
GAGGAGGCTTTCACCTACCTCTGCACTGCACCCGGGTGCGCCACTCAAGCACCTGTCCCCGTGCGCCTCGTTGGC
GTCCGCTTTGAGTCCAAGATTGTGGACGGCGGCTGCTTTGCCCCATGGGACCTCGAGGCCACTGGAGCCTGCATTTGCGA
GATCCCCACTGATGTCTCGTGCGAGGGCTTGGGGGCCTGGGTACCCACAGCCCCTTGCGCGCGCATCTGGAATGGCACAC
AGCGCGCGTGCACCCTCTGGGCTATCAACGCCTACTCCTCTGGCGGGTACGCGCAGCTGGCCTCTTACTTTAACCCTGGC
GGCAGCTACTACAAGCAGTACCACCCTACCGCTTGCGAGGTTGAACCTGCCTTCGGACACAGCGACGCGGCCTGCTGGGG
CTTCCCCACCGACACCGTGATGAGCGTGTTCGCCCTTGCTAGCTACGTCCAGCACCCTCACAAGACCGTCCGGGTCAAGT
TCCATACAGAGACCAGGACCGTCTGGCAACTCTCCGTTGCTGGCGTGTCGTGCAACGTCACCACTGAACACCCGTTCTGC
AACACGCCGCACGGACAGCTCGAGGTCCAGGTCCCGCCCGACCCCGGGGACCTGGTTGAGTACATTATGAACCACACCGG
CAATCAGCAGTCCCGGTGGGGCCTCGGTAGCCCGAATTGCCATGGCCCCGATTGGGCCTCCCCGGTTTGCCAACGCCATT
CCCCTGACTGCTCGCGGGTTGTGGGGGCTACGCCAGAGCGCCCCCGGCTGCGCCTGGTCGACGTTGACGACCCCCTGCTG
CGCACTGCCCCTGGGCCCGGTGAGGTGTGGGTCACGCCTGTCATGGGCGCTCAGGCGCGCAAGTGCGGACTCCACATACG
CGCTGGACCGTACGGCCATGCTACCGTCGAAATGCCCGAGTGGATCCACGCCCACACCACCAGCGACCCCTGGCACCCAC
CGGGCCCCTTGGGGCTGAAGTTCAAGACAGTTCGCCCGGTGGCCCTGCCACGCGCATTAGCGCCACCCCGCAATGTGCGT
GTGACCGGGTGCTACCGGTGCGGTACCCCCGCGCTGGTGGAAGGCCTTGCCCCCGGGGGAGGGAATTGCCATCTCACCGT
CAATGGCGAGGATGTCGGCGCCTTCCCCCCTGGGAGGTTCGTCACCACCGCCCTCCTTAACACCCCCCCGCCCTACCAAG
TCAGCTGCGGGGGCGAGAGCGATCGCGCGAGCGCGCGGGTCATTGACCCCGCCGCGCAATCATTTACCGGCGTGGTGTAT
GGCACACACACCACTGCTGTGTCGGAGACCCGGCAGACCTGGGCGGAGTGGGCTGCTGCCCATTGGTGGCAGCTCACTCT
GGGCGCCATTTGCGCCCTCCTACTCGCTGGCTTACTCGCTTGCTGTGCCAAATGCTTGTACTACTTGCGCGGCGCTATAG
CGCCGCGC
>CA6944_RVs_E1_Clone_9
GAGGAGGCTTTCACCTACCTCTGCACTGCGCCGGGGTGCGCCACTCAAGCACCTGTCCCCGTGCGCCTCGTTGGC
GTCCGCTTTGAGTCCAAGATTGTGGACGGCGGCTGCTTTGCCCCATGGGACCTCGAGGCCACTGGAGCCTGCATTTGCGA
GATTCCCACTGATGTCTCGTGCGAGGGCTTGGGGGCCTGGGTACCCACAGCCCCTTGCGCGCGCATCTGGAATGGCACAC
AGCGCGCGTGCACCCTCTGGGCTGTCAACGCCTACTCCTCTGGCGGGTACGCGCAGCTGGCCTCTTACTTCAACCCTGGC
GGCAGCTACTACAAGCAGTACCACCCTACCGCGTGCGAGGTTGAACCTGCCTTCGGACACAGCGACGCGGCCTGCTGGGG
CTTCCCCACCGACACCGTGATGAGCGTGTTCGCCCTTGCTAGCTACGTCCAGCACCCTCACAAGACCGTCCGGGTCAAGT
TCCATACAGAGACCAGGACCGTCTGGCAACTCTCCGTTGCTGGCGTTTCGTGCAACGTCACCACTGAACACCCGTTCTGC
AACACGCCGCACGGACAGCTCGAGGTCCAGGTCCCGCCCGACCCCGGGGACCTGGTTGAGTACATTATGAACCACACCGG
CAATCAGCAGTCCCGGTGGGGCCTCGGGAGCCCGAATTGCCATGGCCCCGATTGGGCCTCCCCGGTTTGCCAACGCCATT
CCCCTGACTGCTCGCGGGTTGTGGGGGCTACGCCAGAGCGCCCCCGGCTGCGCCTGGTCGACGTCGACGACCCCCTGCTG
CGCACTGCCCCTGGGCCCGGTGAGGTGTGGGTCACGCCTGTCATGGGCGCTCAGGCGCGCAAGTGCGGACTCCACATACG
CGCTGGACCGTACGGCCATGCTACCGTCGAAATGCCCGAGTGGATCCACGCCCACACCACCAGCGACCCCTGGCACCCAC
CGGGCCCCTTGGGGCTGAAGTTCAAGACAGTTCGCCCGGTGGCCCTGCCACGCGCATTAGCGCCACCCCGCAATGTGCGT
GTGACCGGGTGCTACCGGTGCGGTACCCCCGCGCTGGTGGAAGGCCTTGCCCCCGGGGGAGGGAATTGCCATCTCACCGT
CAATGGCGAGGATGTCGGCGCCTTCCCCCCTGGGAGGTTCGTCACCACCGCCCTCCTTAACACCCCCCCGCCCTACCAAG
TCAGCTGCGGGGGCGAGAGCGATCGCGCGAGCGCGCGGGTCATTGACCCCGCCGCGCAATCGTTTACCGGCGTGGTGTAT
GGCACACACACCACTGCTGTGTCGGAGACCCGGCAGACCTGGGCGGAGTGGGCTGCTGCCCATTGGTGGCAGCTCACTCT
GGGCGCCATTTGCGCCCTCCTACTCGCTGGCTTACTCGCTTGCTGTGCCAAATGCTTGTACTACTTGCGCGGCGCTATAG
CGCCGCGC
>CA6944_RVs_E1_Clone_10
GAGGAGGCTTTCACCTACCTCTGCACTGCACCCGGGTGCGCCACTCAAGCACCTGTCCCCGTGCGCCTCGTTGGC
GTCCGCTTTGAGTCCAAGATTGTGGACGGCGGCTGCTTTGCCCCATGGGACCTCGAGGCCACTGGAGCCTGCATTTGCGA
GATCCCCACTGATGTCTCGTGCGAGGGCTTGGGGGCCTGGGTACCCACAGCCCCTTGCGCGCGCATCTGGAATGGCACAC
AGCGCGCGTGCACCCTCTGGGCTATCAACGCCTACTCCTCTGGCGGGTACGCGCAGCTGGCCTCTTACTTTAACCCTGGC
GGCAGCTACTACAAGCAGTACCACCCTACCGCTTGCGAGGTTGAACCTGCCTTCGGACACAGCGACGCGGCCTGCTGGGG
CTTCCCCACCGACACCGTGATGAGCGTGTTCGCCCTTGCTAGCTACGTCCAGCACCCTCACAAGACCGTCCGGGTCAAGT
TCCATACAGAGACCAGGACCGTCTGGCAACTCTCCGTTGCTGGCGTGTCGTGCAACGTCACCACTGAACACCCGTTCTGC
AACACGCCGCACGGACAGCTCGAGGTCCAGGTCCCGCCCGACCCCGGGGACCTGGTTGAGTACATTATGAACCACACCGG
CAATCAGCAGTCCCGGTGGGGCCTCGGTAGCCCGAATTGCCATGGCCCCGATTGGGCCTCCCCGGTTTGCCAACGCCATT
CCCCTGACTGCTCGCGGGTTGTGGGGGCTACGCCAGAGCGCCCCCGGCTGCGCCTGGTCGACGTTGACGACCCCCTGCTG
CGCACTGCCCCTGGGCCCGGTGAGGTGTGGGTCACGCCTGTCATGGGCGCTCAGGCGCGCAAGTGCGGACTCCACATACG
CGCTGGACCGTACGGCCATGCTACCGTCGAAATGCCCGAGTGGATCCACGCCCACACCACCAGTGACCCCTGGCACCCAC
CGGGCCCCTTGGGGCTGAAGTTCAAGACAGTTCGCCCGGTGGCCCTGCCACGCGTGTTAGCGCCACCCCGCAATGTGCGT
GTGACCGGGTGCTACCGGTGCGGTACCCCCGCGCTGGTGGAAGGCCTTGCTCCCGGGGGAGGGAATTGCCATCTCACCGT
CAATGGCGAGGATGTCGGCGCCTTCCCCCCTGGGAAGTTCGTCACCACCGCCCTCCTTAACACCCCCCCGCCCTACCAAG
TCAGCTGCGGGGGAGAGAGCGATCGCGCGAGCGCGCGGGTCATTGACCCCGCCGCGCAATCGTTTACCGGCGTGGTGTAT
GGCACACACACCACTGCTGTGTCGGAGACCCGGCAGACCTGGGCGGAGTGGGCTGCTGCCCATTGGTGGCAGCTCACTCT
GGGCGCCATTTGCGCCCTCCTACTCGCTGGCTTACTCGCTTGCTGTGCCAAATGCTTGTACTACTTGCGCGGCGCTATAG
CGCCGCGC
>CA6944_RVs_E1_Clone_11
GAGGAGGCTTTCACCTACCTCTGCACTGCGCCGGGGTGCGCCACTCAAGCACCTGTCCCCGTGCGCCTCGTTGGC
GTCCGCTTTGAGTCCAAGATTGTGGACGGCGGCTGCTTTGCCCCATGGGACCTCGAGGCCACTGGAGCCTGCATTTGCGA
GATTCCCACTGATGTCTCGTGCGAGGGCTTGGGGGCCTGGGTACCCACAGCCCCTTGCGCGCGCATCTGGAATGGCACAC
AGCGCGCGTGCACCCTCTGGGCTGTCAACGCCTACTCCTCTGGCGGGTACGCGCAGCTGGCCTCTTACTTCAACCCTGGC
GGCAGCTACTACAAGCAGTACCACCCTACCGCGTGCGAGGTTGAACCTGCCTTCGGACACAGCGACGCGGCCTGCTGGGG
CTTCCCCACCGACACCGTGATGAGCGTGTTCGCCCTTGCTAGCTACGTCCAGCACCCTCACAAGACCGTCCGGGTCAAGT
TCCATACAGAGACCAGGACCGTCTGGCAACTCTCCGTTGCTGGCGTTTCGTGCAACGTCACCACTGAACACCCGTTCTGC
AACACGCCGCACGGACAGCTCGAGGTCCAGGTCCCGCCCGACCCCGGGGACCTGGTTGAGTACATTATGAACCACACCGG
CAATCAGCAGTCCCGGTGGGGCCTCGGGAGCCCGAATTGCCATGGCCCCGATTGGGCCTCCCCGGTTTGCCAACGCCATT
CCCCTGACTGCTCGCGGGTTGTGGGGGCTACGCCAGAGCGCCCCCGGCTGCGCCTGGTCGACGTCGACGACCCCCTGCTG
CGCACTGCCCCTGGGCCCGGTGAGGTGTGGGTCACGCCTGTCATGGGCGCTCAGGCGCGCAAGTGCGGACTCCACATACG
CGCTGGACCGTACGGCCATGCTACCGTCGAAATGCCCGAGTGGATCCACGCCCACACCACCAGCGACCCCTGGCACCCAC
CGGGCCCCTTGGGGCTGAAGTTCAAGACAGTTCGCCCGGTGGCCCTGCCACGCGCATTAGCGCCACCCCGCAATGTGCGT
GTGACCGGGTGCTACCGGTGCGGTACCCCCGCGCTGGTGGAAGGCCTTGCCCCCGGGGGAGGGAATTGCCATCTCACCGT
CAATGGCGAGGATGTCGGCGCCTTCCCCCCTGGGAGGTTCGTCACCACCGCCCTCCTTAACACCCCCCCGCCCTACCAAG
TCAGCTGCGGGGGCGAGAGCGATCGCGCGAGCGCGCGGGTCATTGACCCCGCCGCGCAATCATTTACCGGCGTGGTGTAT
GGCACACACACCACTGCTGTGTCGGAGACCCGGCAGACCTGGGCGGAGTGGGCTGCTGCCCATTGGTGGCAGCTCACTCT
GGGCGCCATTTGCGCCCTCCTACTCGCTGGCTTACTCGCTTGCTGTGCCAAATGCTTGTACTACTTGCGCGGCGCTATAG
CGCCGCGC
>CA6944_RVs_E1_Clone_12
GAGGAGGCTTTCACCTACCTCTGCACTGCACCCGGGTGCGCCACTCAAGCACCTGTCCCCGTGCGCCTCGTTGGC
GTCCGCTTTGAGTCCAAGATTGTGGACGGCGGCTGCTTTGCCCCATGGGACCTCGAGGCCACTGGAGCCTGCATTTGCGA
GATCCCCACTGATGTCTCGTGCGAGGGCTTGGGGGCCTGGGTACCCACAGCCCCTTGCGCGCGCATCTGGAATGGCACAC
AGCGCGCGTGCACCCTCTGGGCTATCAACGCCTACTCCTCTGGCGGGTACGCGCAGCTGGCCTCTTACTTTAACCCTGGC
GGCAGCTACTACAAGCAGTACCACCCTACCGCTTGCGAGGTTGAACCTGCCTTCGGACACAGCGACGCGGCCTGCTGGGG
CTTCCCCACCGACACCGTGATGAGCGTGTTCGCCCTTGCTAGCTACGTCCAGCACCCTCACAAGACCGTCCGGGTCAAGT
TCCATACAGAGACCAGGACCGTCTGGCAACTCTCCGTTGCTGGCGTGTCGTGCAACGTCACCACTGAACACCCGTTCTGC
AACACGCCGCACGGACAGCTCGAGGTCCAGGTCCCGCCCGACCCCGGGGACCTGGTTGAGTACATTATGAACCACACCGG
CAATCAGCAGTCCCGGTGGGGCCTCGGTAGCCCGAATTGCCATGGCCCCGATTGGGCCTCCCCGGTTTGCCAACGCCATT
CCCCTGACTGCTCGCGGGTTGTGGGGGCTACGCCAGAGCGCCCCCGGCTGCGCCTGGTCGACGTTGACGACCCCCTGCTG
CGCACTGCCCCTGGGCCCGGTGAGGTGTGGGTCACGCCTGTCATGGGCGCTCAGGCGCGCAAGTGCGGACTCCACATACG
CGCTGGACCGTACGGCCATGCTACCGTCGAAATGCCCGAGTGGATCCACGCCCACACCACCAGTGACCCCTGGCACCCAC
CGGGCCCCTTGGGGCTGAAGTTCAAGACAGTTCGCCCGGTGGCCCTGCCACGCGTGTTAGCGCCACCCCGCAATGTGCGT
GTGACCGGGTGCTACCGGTGCGGTACCCCCGCGCTGGTGGAAGGCCTTGCTCCCGGGGGAGGGAATTGCCATCTCACCGT
CAATGGCGAGGATGTCGGCGCCTTCCCCCCTGGGAAGTTCGTCACCACCGCCCTCCTTAACACCCCCCCGCCCTACCAAG
TCAGCTGCGGGGGAGAGAGCGATCGCGCGAGCGCGCGGGTCATTGACCCCGCCGCGCAATCGTTTACCGGCGTGGTGTAT
GGCACACACACCACTGCTGTGTCGGAGACCCGGCAGACCTGGGCGGAGTGGGCTGCTGCCCATTGGTGGCAGCTCACTCT
GGGCGCCATTTGCGCCCTCCTACTCGCTGGCTTACTCGCTTGCTGTGCCAAATGCTTGTACTACTTGCGCGGCGCTATAG
CGCCGCGC
>CA6944_RVs_E1_Clone_13
GAGGAGGCTTTCACCTACCTCTGCACTGCGCCGGGGTGCGCCACTCAAGCACCTGTCCCCGTGCGCCTCGTTGGC
GTCCGCTTTGAGTCCAAGATTGTGGATGGCGGCTGCTTTGCCCCATGGGACCTCGAGGCCACTGGAGCCTGCATTTGCGA
GATTCCCACTGATGTCTCGTGCGAGGGCTTGGGGGCCTGGGTACCCACAGCCCCTTGCGCGCGCATCTGGAATGGCACAC
AGCGCGCGTGCACCCTCTGGGCTGTCAACGCCTACTCCTCTGGCGGGTACGCGCAGCTGGCCTCTTACTTCAACCCTGGC
GGCAGCTACTACAAGCAGTACCACCCTACCGCGTGCGAGGTTGAACCTGCCTTCGGACACAGCGACGCGGCCTGCTGGGG
CTTCCCCACCGACACCGTGATGAGCGTGTTCGCCCTTGCTAGCTACGTCCAGCACCCTCACAAGACCGTCCGGGTCAAGT
TCCATACAGAGACCAGGACCGTCTGGCAACTCTCCGTTGCTGGCGTTTCGTGCAACGTCACCACTGAACACCCGTTCTGC
AACACGCCGCACGGACAGCTCGAGGTCCAGGTCCCGCCCGACCCCGGGGACCTGGTTGAGTACATTATGAACCACACCGG
CAATCAGCAGTCCCGGTGGGGCCTCGGGAGCCCGAATTGCCATGGCCCCGATTGGGCCTCCCCGGTTTGCCAACGCCATT
CCCCTGACTGCTCGCGGGTTGTGGGGGCTACGCCAGAGCGCCCCCGGCTGCGCCTGGTCGACGTCGACGACCCCCTGCTG
CGCACTGCCCCTGGGCCCGGTGAGGTGTGGGTCACGCCTGTCATGGGCGCTCAGGCGCGCAAGTGCGGACTCCACATACG
CGCTGGACCGTACGGCCATGCTACCGTCGAAATGCCCGAGTGGATCCACGCCCACACCACCAGCGACCCCTGGCACCCAC
CGGGCCCCTTGGGGCTGAAGTTCAAGACAGTTCGCCCGGTGGCCCTGCCACGCGCATTAGCGCCACCCCGCAATGTGCGT
GTGACCGGGTGCTACCGGTGCGGTACCCCCGCGCTGGTGGAAGGCCTTGCCCCCGGGGGAGGGAATTGCCATCTCACCGT
CAATGGCGAGGATGTCGGCGCCTTCCCCCCTGGGAGGTTCGTCACCACCGCCCTCCTTAACACCCCCCCGCCCTACCAAG
TCAGCTGCGGGGGAGAGAGCGATCGCGCGAGCGCGCGGGTCATTGACCCCGCCGCGCAATCGTTTACCGGCGTGGTGTAT
GGCACACACACCACTGCTGTGTCGGAGACCCGGCAGACCTGGGCGGAGTGGGCTGCTGCCCATTGGTGGCAGCTCACTCT
GGGCGCCATTTGCGCCCTCCTACTCGCTGGCTTACTCGCTTGCTGTGCCAAATGCTTGTACTACTTGCGCGGCGCTATAG
CGCCGCGC
>CA6944_RVs_E1_Clone_14
GAGGAGGCTTTCACCTACCTCTGCACTGCGCCGGGGTGCGCCACTCAAGCACCTGTCCCCGTGCGCCTCGTTGGC
GTCCGCTTTGAGTCCAAGATTGTGGACGGCGGCTGCTTTGCCCCATGGGACCTCGAGGCCACTGGAGCCTGCATTTGCGA
GATTCCCACTGATGTCTCGTGCGAGGGCTTGGGGGCCTGGGTACCCACAGCCCCTTGCGCGCGCATCTGGAATGGCACAC
AGCGCGCGTGCACCCTCTGGGCTGTCAACGCCTACTCCTCTGGCGGGTACGCGCAGCTGGCCTCTTACTTCAACCCTGGC
GGCAGCTACTACAAGCAGTACCACCCTACCGCGTGCGAGGTTGAACCTGCCTTCGGACACAGCGACGCGGCCTGCTGGGG
CTTCCCCACCGACACCGTGATGAGCGTGTTCGCCCTTGCTAGCTACGTCCAGCACCCTCACAAGACCGTCCGGGTCAAGT
TCCATACAGAGACCAGGACCGTCTGGCAACTCTCCGTTGCTGGCGTTTCGTGCAACGTCACCACTGAACACCCGTTCTGC
AACACGCCGCACGGACAGCTCGAGGTCCAGGTCCCGCCCGACCCCGGGGACCTGGTTGAGTACATTATGAACCACACCGG
CAATCAGCAGTCCCGGTGGGGCCTCGGGAGCCCGAATTGCCATGGCCCCGATTGGGCCTCCCCGGTTTGCCAACGCCATT
CCCCTGACTGCTCGCGGGTTGTGGGGGCTACGCCAGAGCGCCCCCGGCTGCGCCTGGTCGACGTCGACGACCCCCTGCTG
CGCACTGCCCCTGGGCCCGGTGAGGTGTGGGTCACGCCTGTCATGGGCGCTCAGGCGCGCAAGTGCGGACTCCACATACG
CGCTGGACCGTACGGCCATGCTACCGTCGAAATGCCCGAGTGGATCCACGCCCACACCACCAGCGACCCCTGGCACCCAC
CGGGCCCCTTGGGGCTGAAGTTCAAGACAGTTCGCCCGGTGGCCCTGCCACGCGCATTAGCGCCACCCCGCAATGTGCGT
GTGACCGGGTGCTACCGGTGCGGCACCCCCGCGCTGGTGGAAGGCCTTGCCCCCGGGGGAGGGAATTGCCATCTCACCGT
CAATGGCGAGGATGTCGGCGCCTTCCCCCCTGGGAGGTTCGTCACCACCGCCCTCCTTAACACCCCCCCGCCCTACCAAG
TCAGCTGCGGGGGCGAGAGCGATCGCGCGAGCGCGCGGGTCATTGACCCCGCCGCGCAATCGTTTACCGGCGTGGTGTAT
GGCACACACACCACTGCTGTGTCGGAGACCCGGCAGACCTGGGCGGAGTGGGCTGCTGCCCATTGGTGGCAGCTCACTCT
GGGCGCCATTTGCGCCCTCCTACTCGCTGGCTTACTCGCTTGCTGTGCCAAATGCTTGTACTACTTGCGCGGCGCTATAG
CGCCGCGC
>CA6944_RVs_E1_Clone_15
GAGGAGGCTTTCACCTACCTCTGCACTGCGCCGGGGTGCGCCACTCAAGCACCTGTCCCCGTGCGCCTCGTTGGC
GTCCGCTTTGAGTCCAAGATTGTGGACGGCGGCTGCTTTGCCCCATGGGACCTCGAGGCCACTGGAGCCTGCATTTGCGA
GATTCCCACTGATGTCTCGTGCGAGGGCTTGGGGGCCTGGGTACCCACAGCCCCTTGCGCGCGCATCTGGAATGGCACAC
AGCGCGCGTGCACCCTCTGGGCTATCAACGCCTACTCCTCTGGCGGGTACGCGCAGCTGGCCTCTTACTTTAACCCTGGC
GGCAGCTACTACAAGCAGTACCACCCTACCGCTTGCGAGGTTGAACCTGCCTTCGGACACAGCGACGCGGCCTGCTGGGG
CTTCCCCACCGACACCGTGATGAGCGTGTTCGCCCTTGCTAGCTACGTCCAGCACCCTCACAAGACCGTCCGGGTCAAGT
TCCATACAGAGACCAGGACCGTCTGGCAACTCTCCGTTGCTGGCGTGTCGTGCAACGTCACCACTGAACACCCGTTCTGC
AACACGCCGCACGGACAGCTCGAGGTCCAGGTCCCGCCCGACCCCGGGGACCTGGTTGAGTACATTATGAACCACACCGG
CAATCAGCAGTCCCGGTGGGGCCTCGGTAGCCCGAATTGCCATGGCCCCGATTGGGCCTCCCCGGTTTGCCAACGCCATT
CCCCTGACTGCTCGTGGGTTGTGGGGGCTACGCCAGAGCGCCCCCGGCTGCGCCTGGTCGACGTTGACGACCCCCTGCTG
CGCACTGCCCCTGGGCCCGGTGAGGTGTGGGTCACGCCTGTCATGGGCGCTCAGGCGCGCAAGTGCGGACTCCACATACG
CGCTGGACCGTACGGCCATGCTACCGTCGAAATGCCCGAGTGGATCCACGCCCACACCACCAGTGACCCCTGGCACCCAC
CGGGCCCCTTGGGGCTGAAGTTCAAGACAGTTCGCCCGGTGGCCCTGCCACGCGTGTTAGCGCCACCCCGCAATGTGCGT
GTGACCGGGTGCTACCGGTGCGGTACCCCCGCGCTGGTGGAAGGCCTTGCTCCCGGGGGAGGGAATTGCCATCTCACCGT
CAATGGCGAGGATGTCGGCGCCTTCCCCCCTGGGAAGTTCGTCACCACCGCCCTCCTTAACACCCCCCCGCCCTACCAAG
TCAGCTGCGGGGGCGAGAGCGATCGCGCGAGCGCGCGGGTCATTGACCCCGCCGCGCAATCGTTTACCGGCGTGGTGTAT
GGCACACACACCACTGCTGTGTCGGAGACCCGGCAGACCTGGGCGGAGTGGGCTGCTGCCCATTGGTGGCAGCTCACTCT
GGGCGCCATTTGCGCCCTCCTACTCGCTGGCTTACTCGCTTGCTGTGCCAAATGCCTGTACTACTTGCGCGGCGCTATAG
CGCCGCGC
>CA6944_RVs_E1_Clone_16
GAGGAGGCTTTCACCTACCTCTGCACTGCACCCGGGTGCGCCACTCAAGCACCTGTCCCCGTGCGCCTCGTTGGC
GTCCGCTTTGAGTCCAAGATTGTGGACGGCGGCTGCTTTGCCCCATGGGACCTCGAGGCCACTGGAGCCTGCATTTGCGA
GATTCCCACTGATGTCTCGTGCGAGGGCTTGGGGGCCTGGGTACCCACAGCCCCTTGCGCGCGCATCTGGAATGGCACAC
AGCGCGCGTGCACCCTCTGGGCTGTCAACGCCTACTCCTCTGGCGGGTACGCGCAGCTGGCCTCTTACTTCAACCCTGGC
GGCAGCTACTACAAGCAGTACCACCCTACCGCGTGTGAGGTTGAACCTGCCTTCGGACACAGCGACGCGGCCTGCTGGGG
CTTCCCCACCGACACCGTGATGAGCGTGTTCGCCCTTGCTAGCTACGTCCAGCACCCTCACAAGACCGTCCGGGTCAAGT
TCCATACAGAGACCAGGACCGTCTGGCAACTCTCCGTTGCTGGCGTTTCGTGCAACGTCACCACTGAACACCCGTTCTGC
AACACGCCGCACGGACAGCTCGAGGTCCAGGTCCCGCCCGACCCCGGGGACCTGGTTGAGTACATTATGAACCACACCGG
CAATCAGCAGTCCCGGTGGGGCCTCGGGAGCCCGAATTGCCATGGCCCCGATTGGGCCTCCCCGGTTTGCCAACGCCATT
CCCCTGACTGCTCGCGGGTTGTGGGGGCTACGCCAGAGCGCCCCCGGCTGCGCCTGGTCGACGTCGACGACCCCCTGCTG
CGCACTGCCCCTGGGCCCGGTGAGGTGTGGGTCACGCCTGTCATGGGCGCTCAGGCGCGCAAGTGCGGACTCCACATACG
CGCTGGACCGTACGGCCATGCTACCGTCGAAATGCCCGAGTGGATCCACGCCCACACCACCAGCGACCCCTGGCACCCAC
CGGGCCCCTTGGGGCTGAAGTTCAAGACAGTTCGCCCGGTGGCCCTGCCACGCGCATTAGCGCCACCCCGCAATGTGCGT
GTGACCGGGTGCTACCGGTGCGGTACCCCCGCGCTGGTGGAAGGCCTTGCCCCCGGGGGAGGGAATTGCCATCTCACCGT
CAATGGCGAGGATGTCGGCGCCTTCCCCCCTGGGAGGTTCGTCACCACCGCCCTCCTTAACACCCCCCCGCCCTACCAAG
TCAGCTGCGGGGGAGAGAGCGATCGCGCGAGCGCGCGGGTCATTGACCCCGCCGCGCAATCGTTTACCGGCGTGGTGTAT
GGCACACACACCACTGCTGTGTCGGAGACCCGGCAGACCTGGGCGGAGTGGGCTGCTGCCCATTGGTGGCAGCTCACTCT
GGGCGCCATTTGCGCCCTCCTACTCGCTGGCTTACTCGCTTGCTGTGCCAAATGCTTGTACTACTTGCGCGGCGCTATAG
CGCCGCGC
>CA6944_RVs_E1_Clone_17
GAGGAGGCTTTCACCTACCTCTGCACTGCGCCGGGGTGCGCCACTCAAGCACCTGTCCCCGTGCGCCTCGTTGGC
GTCCGCTTTGAGTCCAAGATTGTGGACGGCGGCTGCTTTGCCCCATGGGACCTCGAGGCCACTGGAGCCTGCATTTGCGA
GATTCCCACTGATGTCTCGTGCGAGGGCTTGGGGGCCTGGGTACCCACAGCCCCTTGCGCGCGCATCTGGAATGGCACAC
AGCGCGCGTGCACCCTCTGGGCTGTCAACGCCTACTCCTCTGGCGGGTACGCGCAGCTGGCCTCTTACTTCAACCCTGGC
GGCAGCTACTACAAGCAGTACCACCCTACCGCGTGCGAGGTTGAACCTGCCTTCGGACACAGCGACGCGGCCTGCTGGGG
CTTCCCCACCGACACCGTGATGAGCGTGTTCGCCCTTGCTAGCTACGTCCAGCACCCTCACAAGACCGTCCGGGTCAAGT
TCCATACAGAGACCAGGACCGTCTGGCAACTCTCCGTTGCTGGCGTTTCGTGCAACGTCACCACTGAACACCCGTTCTGC
AACACGCCGCACGGACAGCTCGAGGTCCAGGTCCCGCCCGACCCCGGGGACCTGGTTGAGTACATTATGAACCACACCGG
CAATCAGCAGTCCCGGTGGGGCCTCGGGAGCCCGAATTGCCATGGCCCCGATTGGGCCTCCCCGGTTTGCCAACGCCATT
CCCCTGACTGCTCGCGGGTTGTGGGGGCTACGCCAGAGCGCCCCCGGCTGCGCCTGGTCGACGTCGACGACCCCCTGCTG
CGCACTGCCCCTGGGCCCGGTGAGGTGTGGGTCACGCCTGTCATGGGCGCTCAGGCGCGCAAGTGCGGACTCCACATACG
CGCTGGACCGTACGGCCATGCTACCGTCGAAATGCCCGAGTGGATCCACGCCCACACCACCAGCGACCCCTGGCACCCAC
CGGGCCCCTTGGGGCTGAAGTTCAAGACAGTTCGCCCGGTGGCCCTGCCACGCGCATTAGCGCCACCCCGCAATGTGCGT
GTGACCGGGTGCTACCGGTGCGGTACCCCCGCGCTGGTGGAAGGCCTTGCCCCCGGGGGAGGGAATTGCCATCTCACCGT
CAATGGCGAGGATGTCGGCGCCTTCCCCCCTGGGAGGTTCGTCACCACCGCCCTCCTTAACACCCCCCCGCCCTACCAAG
TCAGCTGCGGGGGCGAGAGCGATCGCGCGAGCGCGCGGGTCATTGACCCCGCCGCGCAATCGTTTACCGGCGTGGTGTAT
GGCACACACACCACTGCTGTGTCGGAGACCCGGCAGACCTGGGCGGAGTGGGCTGCTGCCCATTGGTGGCAGCTCACTCT
GGGCGCCATTTGCGCCCTCCTACTCGCTGGCTTACTCGCTTGCTGTGCCAAATGCTTGTACTACTTGCGCGGCGCTATAG
CGCCGCGC
>CA6944_RVs_E1_Clone_18
GAGGAGGCTTTCACCTACCTCTGCACTGCGCCGGGGTGCGCCACTCAAGCACCTGTCCCCGTGCGCCTCGTTGGC
GTCCGCTTTGAGTCCAAGATTGTGGACGGCGGCTGCTTTGCCCCATGGGACCTCGAGGCCACTGGAGCCTGCATTTGCGA
GATTCCCACTGATGTCTCGTGCGAGGGCTTGGGGGCCTGGGTACCCACAGCCCCTTGCGCGCGCATCTGGAATGGCACAC
AGCGCGCGTGCACCCTCTGGGCTGTCAACGCCTACTCCTCTGGCGGGTACGCGCAGCTGGCCTCTTACTTCAACCCTGGC
GGCAGCTACTACAAGCAGTACCACCCTACCGCGTGCGAGGTTGAACCTGCCTTCGGACACAGCGACGCGGCCTGCTGGGG
CTTCCCCACCGACACCGTGATGAGCGTGTTCGCCCTTGCTAGCTACGTCCAGCACCCTCACAAGACCGTCCGGGTCAAGT
TCCATACAGAGACCAGGACCGTCTGGCAACTCTCCGTTGCTGGCGTTTCGTGCAACGTCACCACTGAACACCCGTTCTGC
AACACGCCGCACGGACAGCTCGAGGTCCAGGTCCCGCCCGACCCCGGGGACCTGGTTGAGTACATTATGAACCACACCGG
CAATCAGCAGTCCCGGTGGGGCCTCGGGAGCCCGAATTGCCATGGCCCCGATTGGGCCTCCCCGGTTTGCCAACGCCATT
CCCCTGACTGCTCGCGGGTTGTGGGGGCTACGCCAGAGCGCCCCCGGCTGCGCCTGGTCGACGTCGACGACCCCCTGCTG
CGCACTGCCCCTGGGCCCGGTGAGGTGTGGGTCACGCCTGTCATGGGCGCTCAGGCGCGCAAGTGCGGACTCCACATACG
CGCTGGACCGTACGGCCATGCTACCGTCGAAATGCCCGAGTGGATCCACGCCCACACCACCAGCGACCCCTGGCACCCAC
CGGGCCCCTTGGGGCTGAAGTTCAAGACAGTTCGCCCGGTGGCCCTGCCACGCGCATTAGCGCCACCCCGCAATGTGCGT
GTGACCGGGTGCTACCGGTGCGGTACCCCCGCGCTGGTGGAAGGCCTTGCCCCCGGGGGAGGGAATTGCCATCTCACCGT
CAATGGCGAGGATGTCGGCGCCTTCCCCCCTGGGAGGTTCGTCACCACCGCCCTCCTTAACACCCCCCCGCCCTACCAAG
TCAGCTGCGGGGGCGAGAGCGATCGCGCGAGCGCGCGGGTCATTGACCCCGCCGCGCAATCGTTTACCGGCGTGGTGTAT
GGCACACACACCACTGCTGTGTCGGAGACCCGGCAGACCTGGGCGGAGTGGGCTGCTGCCCATTGGTGGCAGCTCACTCT
GGGCGCCATTTGCGCCCTCCTACTCGCTGGCTTACTCGCTTGCTGTGCCAAATGCTTGTACTACTTGCGCGGCGCTATAG
CGCCGCGC
>CA6944_RVs_E1_Clone_19
GAGGAGGCTTTCACCTACCTCTGCACTGCACCCGGGTGCGCCACTCAAGCACCTGTCCCCGTGCGCCTCGTTGGC
GTCCGCTTTGAGTCCAAGATTGTGGACGGCGGCTGCTTTGCCCCATGGGACCTCGAGGCCACTGGAGCCTGCATTTGCGA
GATCCCCACTGATGTCTCGTGCGAGGGCTTGGGGGCCTGGGTACCCACAGCCCCTTGCGCGCGCATCTGGAATGGCACAC
AGCGCGCGTGCACCCTCTGGGCTATCAACGCCTACTCCTCTGGCGGGTACGCGCAGCTGGCCTCTTACTTTAACCCTGGC
GGCAGCTACTACAAGCAGTACCACCCTACCGCTTGCGAGGTTGAACCTGCCTTCGGACACAGCGACGCGGCTTGCTGGGG
CTTCCCCACCGACACCGTGATGAGCGTGTTCGCCCTTGCTAGCTACGTCCAGCACCCTCACAAGACCGTCCGGGTCAAGT
TCCATACAGAGACCAGGACCGTCTGGCAACTCTCCGTTGCTGGCGTTTCGTGCAACGTCACCACTGAACACCCGTTCTGC
AACACGCCGCACGGACAGCTCGAGGTCCAGGTCCCGCCCGACCCCGGGGACCTGGTTGAGTACATTATGAACCACACCGG
CAATCAGCAGTCCCGGTGGGGCCTCGGGAGCCCGAATTGCCATGGCCCCGATTGGGCCTCCCCGGTTTGCCAACGCCATT
CCCCTGACTGCTCGCGGGTTGTGGGGGCTACGCCAGAGCGCCCCCGGCTGCGCCTGGTCGACGTCGACGACCCCCTGCTG
CGCACTGCCCCTGGGCCCGGTGAGGTGTGGGTCACGCCTGTCATGGGCGCTCAGGCGCGCAAGTGCGGACTCCACATACG
CGCTGGACCGTACGGCCATGCTACCGTCGAAATGCCCGAGTGGATCCACGCCCACACCACCAGCGACCCCTGGCACCCAC
CGGGCCCCTTGGGGCTGAAGTTCAAGACAGTTCGCCCGGTGGCCCTGCCACGCGCATTAGCGCCACCCCGCAATGTGCGT
GTGACCGGGTGCTACCGGTGCGGTACCCCCGCGCTGGTGGAAGGCCTTGCCCCCGGGGGAGGGAATTGCCATCTCACCGT
CAATGGCGAGGATGTCGGCGCCTTCCCCCCTGGGAGGTTCGTCACCACCGCCCTCCTTAACACCCCCCCGCCCTACCAAG
TCAGCTGCGGGGGCGAGAGCGATCGCGCGAGCGCGCGGGTCATTGACCCCGCCGCGCAATCATTTACCGGCGTGGTGTAT
GGCACACACACCACTGCTGTGTCGGAGACCCGGCAGACCTGGGCGGAGTGGGCTGCTGCCCATTGGTGGCAGCTCACTCT
GGGCGCCATTTGCGCCCTCCTACTCGCTGGCTTACTCGCTTGCTGTGCCAAATGCTTGTACTACTTGCGCGGCGCTATAG
CGCCGCGC
>CA6944_RVs_E1_Clone_20
GAGGAGGCTTTCACCTACCTCTGCACTGCGCCGGGGTGCGCCACTCAAGCACCTGTCCCCGTGCGCCTCGTTGGC
GTCCGCTTTGAGTCCAAGATTGTGGACGGCGGCTGCTTTGCCCCATGGGACCTCGAGGCCACTGGAGCCTGCATTTGCGA
GATTCCCACTGATGTCTCGTGCGAGGGCTTGGGGGCCTGGGTACCCACAGCCCCTTGCGCGCGCATCTGGAATGGCACAC
AGCGCGCGTGCACCCTCTGGGCTGTCAACGCCTACTCCTCTGGCGGGTACGCGCAGCTGGCCTCTTACTTCAACCCTGGC
GGCAGCTACTACAAGCAGTACCACCCTACCGCTTGCGAGGTTGAACCTGCCTTCGGACACAGCGACGCGGCCTGCTGGGG
CTTCCCCACCGACACCGTGATGAGCGTGTTCGCCCTTGCTAGCTACGTCCAGCACCCTCACAAGACCGTCCGGGTCAAGT
TCCATACAGAGACCAGGACCGTCTGGCAACTCTCCGTTGCTGGCGTGTCGTGCAACGTCACCACTGAACACCCGTTCTGC
AACACGCCGCACGGACAGCTCGAGGTCCAGGTCCCGCCCGACCCCGGGGACCTGGTTGAGTACATTATGAACCACACCGG
CAATCAGCAGTCCCGGTGGGGCCTCGGTAGCCCGAATTGCCATGGCCCCGATTGGGCCTCCCCGGTTTGCCAACGCCATT
CCCCTGACTGCTCGCGGGTTGTGGGGGCTACGCCAGAGCGCCCCCGGCTGCGCCTGGTCGACGTTGACGACCCCCTGCTG
CGCACTGCCCCTGGGCCCGGTGAGGTGTGGGTCACGCCTGTCATGGGCGCTCAGGCGCGCAAGTGCGGACTCCACATACG
CGCTGGACCGTACGGCCATGCTACCGTCGAAATGCCCGAGTGGATCCACGCCCACACCACCAGTGACCCCTGGCACCCAC
CGGGCCCCTTGGGGCTGAAGTTCAAGACAGTTCGCCCGGTGGCCCTGCCACGCGTGTTAGCGCCACCCCGCAATGTGCGT
GTGACCGGGTGCTACCGGTGCGGTACCCCCGCGCTGGTGGAAGGCCTTGCTCCCGGGGGAGGGAATTGCCATCTCACCGT
CAATGGCGAGGATGTCGGCGCCTTCCCCCCTGGGAAGTTCGTCACCACCGCCCTCCTTAACACCCCCCCGCCCTACCAAG
TCAGCTGCGGGGGAGAGAGCGATCGCGCGAGCGCGCGGGTCATTGACCCCGCCGCGCAATCGTTTACCGGCGTGGTGTAT
GGCACACACACCACTGCTGTGTCGGAGACCCGGCAGACCTGGGCGGAGTGGGCTGCTGCCCATTGGTGGCAGCTCACTCT
GGGCGCCATTTGCGCCCTCCTACTCGCTGGCTTACTCGCTTGCTGTGCCAAATGCTTGTACTACTTGCGCGGCGCTATAG
CGCCGCGC
>CA6598_RVs_E1_Clone_1
GAGGAGGCTTTCACCTACCTCTGCACTGCACCGGGGTGCGCCACTCAAGCACCTGTCCCCGTGCGCCTTGTTGGC
GTCCGCTTTGAGTCCAAGATTGTGGACGGCGGCTGCTTTGCCCCATGGGACCTCGAGGCCACTGGAGCCTGCATTTGCGA
GATCCCCACTGATGTCTCGTGCGAGGGCTTGGGGGCCTGGGTACCCACAGCCCCTTGCGCGCGGATCTGGAATGGCACAC
AGCGCGCGTGCACCCTCTGGGCTGTCAACGCCTACTCCTCTGGCGGGTACGCGCAGCTGGCCTCTTACTTCAACCCTGGC
GGCAGCTACTACAAGCAGTACCACCCTACCGCGTGCGAGGTTGAACCTGCCTTTGGACACAGCGACGCGGCCTGCTGGGG
CTTCCCCACCGACACCGTGATGAGCGTGTTTGCCCTTGCCAGCTACGTTCAGCACCCTCACAAGACCGTCCGGGTCAAGT
TCCATACAGAGACCAGGACCGTCTGGCAACTCTCCGTTGCTGGCGTGTCGTGCAACGTCACCACTGAACACCCGTTCTGC
AACACGCCGCACGGACAACTTGAGGTCCAGGTCCCGCCCGACCCCGGGGACCTGGTTGAGTACATTATGAACCACACCGG
CAACCAGCAGTCCCGGTGGGGCCTCGGTAGCCCGAATTGCCATGGCCCCGATTGGGCCTCCCCGGTTTGCCAACGCCATT
CCCCTGACTGCTCGCGGGTTGTGGGGGCTACGCCAGAGCGTCCCCGGCTGCGCCTTGTCGACGCCGACGACCCCCTGCTG
CTCACTGCCCCTGGGCCCGGCGAGGTGTGGGTCACGCCTGTCATAGGCTCTCAGGCGCGTAAGTGCGGACTCCACATACG
CGCTGGACCGTACGGCCATGCCACCGTCGAAATGCCCGAGTGGATCCATGCCCACACCACCAGCGACCCCTGGCACCCAC
CGGGCCCCTTGGGGCTGAAGTTCAAGACAGTTCGCCCGGTCTCCCTGCCACGCGCGTTAGCGCCACCTCGCAATGTGCGT
GTGACCGGGTGCTACCGGTGCGGTACCCCCGCGCTGGTGGAAGGCCTTGCCCCCGGGGGAGGGAATTGCCATCTCACCGT
CAATGGCGAGGATGTCGGCGCCTTCCCCCCTGGGAAGTTCGTCACCGCCGCCCTCCTCAACACCCCCCCGCCCTACCAAG
TCAGCTGCGGGGGCGAGAGCGATCGCGCGAGCGCGCGGGTCATTGACCCCGCCGCGCAATCGTTTACCGGCGTGGTGTAT
GGCACACACACCACTGCTGTGTCGGAGACCCGGCAGACCTGGGCGGAGTGGGCTGCTGCCCATTGGTGGCAGCTCACTCT
GGGCGCCATTTGCGCCCTCCCACTCGCTGGCTTACTCGCTTGCTGTGCCAAATGCTTGTACTACTTGCGCGGCGCTATAG
CGCCGCGC
>CA6598_RVs_E1_Clone_2
GAGGAGGCTTTCGCCTACCTCTGCACTGCACCGGGGTGCGCCACTCAAGCACCTGTCCCCGTGCGCCTTGTTGGC
GTCCGCTTTGAGTCCAAGATTGTGGACGGCGGCTGCTTTGCCCCATGGGACCTCGAGGCCACTGGAGCCTGCATTTGCGA
GATCCCCACTGATGTCTCGTGCGAGGGCTTGGGGGCCTGGGTACCCACAGCCCCTTGCGCGCGGATCTGGAATGGCACAC
AGCGCGCGTGCACCCTCTGGGCTGTCAACGCCTACTCCTCTGGCGGGTACGCGCAGCTGGCCTCTTACTTCAACCCTGGC
GGCAGCTACTACAAGCAGTACCACCCTACCGCGTGCGAGGTTGAACCTGCCTTCGGACACAGCGACGCAGCCTGCTGGGG
CTTCCCCACCGACACCGTGATGAGCGTGTTCGCCCTTGCCAGCTACGTTCAGCACCCTCACAAGACCGTCCGAGTCAAGT
TCCATACAGAGACCAGGACCGTCTGGCAACTCTCCGTTGCTGGCGTGTCGTGCAACGTCACCACTGAACACCCGTTCTGC
AACACGCCGCACGGACAACTTGAGGTCCAGGTCCCGCCCGACCCCGGGGACCTGGTTGAGTACATTATGAACCACACCGG
CAACCAGCAGTCCCGGTGGGGCCTCGGTAGCCCGAATTGCCATGGCCCCGATTGGGCCTCCCCGGTTTGCCAACGCCATT
CCCCTGACTGCTCGCGGGTTGTGGGGGCTACGCCAGAGCGTCCCCGGCTGCGCCTCGTCGACGCCGACGACCCCCTGCTG
CTCACTGCCCCTGGGCCCGGCGAGGTGTGGGTCACGCCTGTCATAGGCTCTCAGGCGCGCAAGTGCGGACTCCACATACG
CGCTGGACCGTACGGCCATGCCACCGTCGAAATGCCCGAGTGGATCCACGCCCACACCACCAGCGACCCTTGGCACCCAC
CGGGCCCCTTGGGGCTGAAGTTCAAGACAGTTCGCTCGGTCGCCCTGCCACGCGCGTTAGCGCCACCTCGCAATGTGCGT
GTGACCGGGTGCTACCGGTGCGGTACCCCCGCGCTGGTGGAAGGCCTTGCCCCCGGGGGAGGGAATTGCCATCTCACCGT
CAATGGCGAGGATGTCGGCGCCTTCCCCCCTGGGAAGTTCGTCACCGCCGCCCTCCTCAACACCCCCCCGCCCTACCAAG
TCAGCTGCGGGGGCGAGAGCGATCGCGCGAGCGCGCGGGTCATTGACCCCGCCGCGCAATCGTTTACCGGCGTGGTGTAT
GGCACACACACCACTGCTGTGTCAGAGACCCGGCAGACCTGGGCGGAGTGGGCTGCTGCCCATTGGTGGCAGCTCACTCT
GGGCGCCATTTGCGCCCTCCCACTCGCTGGCTTACTCGCTTGCTGTGCCAAATGCTTGTACTACTTGCGCGGCGCTATAG
CGCCGCGC
>CA6598_RVs_E1_Clone_3
GAGGAGGCTTTCACCTACCTCTGCACTGCACCGGGGTGCGCCACTCAAGCACCTGTCCCCGTGCGCCTTGTTGGC
GTCCGCTTTGAGTCCAAGATTGTGGACGGCGGCTGCTTTGCCCCATGGGACCTCGAGGCCACTGGAGCCTGCATTTGCGA
GATCCCCACTGATGTCTCGTGCGAGGGCTTGGGGGCCTGGGTACCCACAGCCCCTTGCGCGCGGATCTGGAATGGCACAC
AGCGCGCGTGCACCCTCTGGGCTGTCAACGCCTACTCCTCTGGCGGGTACGCGCAGCTGGCCTCTTACTTCAACCCTGGC
GGCAGCTACTACAAGCAGTACCACCCTACCGCGTGCGAGGTTGAACCTGCCTTCGGACACAGCGACGCAGCCTGCTGGGG
CTTCCCCACCGACACCGTGATGAGCGTGTTCGCCCTTGCCAGCTACGTTCAGCACCCTCACAAGACCGTCCGAGTCAAGT
TCCATACAGAGACCAGGACCGTCTGGCAACTCTCCGTTGCTGGCGTGTCGTGCAACGTCACCACTGAACACCCGTTCTGC
AACACGCCGCACGGACAACTTGAGGTCCAGGTCCCGCCCGACCCCGGGGACCTGGTTGAGTACATTATGAACCACACCGG
CAACCAGCAGTCCCGGTGGGGCCTCGGTAGCCCGAATTGCCATGGCCCCGATTGGGCCTCCCCGGTTTGCCAACGCCATT
CCCCTGACTGCTCGCGGGTTGTGGGGGCTACGCCAGAGCGTCCCCGGCTGCGCCTCGTCGACGCCGACGACCCCCTGCTG
CTCACTGCCCCTGGGCCCGGCGAGGTGTGGGTCACGCCTGTCATAGGCTCTCAGGCGCGCAAGTGCGGACTCCACATACG
CGCTGGACCGTACGGCCATGCCACCGTCGAAATGCCCGAGTGGATCCACGCCCACACCACCAGCGACCCTTGGCACCCAC
CGGGCCCCTTGGGGCTGAAGTTCAAGACAGTTCGCTCGGTCGCCCTGCCACGCGCGTTAGCGCCACCTCGCAATGTGCGT
GTGACCGGGTGCTACCGGTGCGGTACCCCCGCGCTGGTGGAAGGCCTTGCCCCCGGGGGAGGGAATTGCCATCTCACCGT
CAATGGCGAGGATGTCGGCGCCTTCCCCCCTGGGAAGTTCGTCACCGCCGCCCTCCTCAACACCCCCCCGCCCTACCAAG
TCAGCTGCGGGGGCGAGAGCGATCGCGCGAGCGCGCGGGTCATTGACCCCGCCGCGCAATCGTTTACCGGCGTGGTGTAT
GGCACACACACCACTGCTGTGTCAGAGACCCGGCAGACCTGGGCGGAGTGGGCTGCTGCCCATTGGTGGCAGCTCACTCT
GGGCGCCATTTGCGCCCTCCCACTCGCTGGCTTACTCGCTTGCTGTGCCAAATGCTTGTACTACTTGCGCGGCGCTATAG
CGCCGCGC
>CA6598_RVs_E1_Clone_4
GAGGAGGCTTTTGCCTACCTCTGCACTGCACCGGGGTGCGCCACTCAAGCACCTGTCCCCGTGCGCCTTGTTGGC
GTCCGCTTTGAGTCCAAGATTGTGGACGGTGGCTGCTTTGCCCCATGGGACCTCGAGGCCACTGGAGCCTGCATTTGCGA
GATCCCCACTGATGTCTCGTGCGAGGGCTTGGGGGCCTGGGTACCCGCAGCCCCTTGCGCGCGGATCTGGAATGGCACAC
AGCGCGCGTGCACCCTCTGGGCTGTCAACGCCTACTCCTCTGGCGGGTACGCGCAGCTGGCCTCTTACTTCAACCCTGGC
GGCAGCTACTACAAGCAGTACCACCCTACCGCGTGCGAGGTTGAACCTGCCTTCGGACACAGCGACGCGGCCTGCTGGGG
CTTCCCCACCGACACCGTGATGAGCGTGTTTGCCCTTGCTAGCTACGTCCAGCACCCTCACAAGACCGTCCGGGTCAAGT
TCCATACAGAGACCAGGACCGTCTGGCAACTCTCCGTTGCTGGCGTGTCGTGCAACGTCACCACTGAACACCCGTTCTGC
AACACGCCGCACGGACAACTCGAGGTCCAGGTCCCGCCCGACCCCGGGGACCTGGTTGAGTACATTATGAACCACACCGG
CAACCAGCAGTCCCGGTGGGGCCTCGGTAGCCCGAATTGCCATGGCCCCGATTGGGCCTCCCCGGTTTGCCAACGCCATT
CCCCTGACTGCTCGCGGGTTGTGGGGGCTACGCCAGAGCGTCCCCGGCTGCGCCTCGTCGACGCCGACGACCCCCTGCTG
CTCACTGCCCCTGGGCCCGGCGAGGTGTGGGTCACGCCTGTGATAGGCTCTCAGGCGCGCAAGTGCGGACTCCACATACG
CGCTGGACCGTACGGCCATGCCACCGTCGAAATGCCCGAGTGGATCCACGCCCACACCACCAGCGACCCCTGGCACCCAC
CGGGCCCCTTGGGGCTGAAGTTCAAGACAGTTCGCCCGGTCTCCCTGCCACGCGCGTTAGCGCCACCCCGCAATGTGCGT
GTGACCGGGTGCTACCGGTGCGGTACCCCCGCGCTGGTGGAAGGCCTTGCCCCCGGGGGAGGGAATTGCCATCTCACCGT
CAATGGCGAGGATGTCGGCGCCTTCCCCCCTGGGAGGTTCGTCACCTCCGCCCTCCTCAACACCCCCCCGCCCTACCAAG
TCAGCTGCGGGGGCGAGAGCGATCGCGCGAGCGCGCGGGTCATTGACCCCGCCGCGCAATCGTTTACCGGCGTGGTGTAT
GGCACACACACCACTGCTGTGTCGGAGACCCGGCAGACCTGGGCGGAGTGGGCTGCTGCCCATTGGTGGCAGCTCACTCT
GGGCGCCATTTGCGCCCTCCCACTCGCTGGCTTACTCGCTTGCTGTGCCAAATGCTTGTACTACTTGCGCGGCGCTATAG
CGCCGCGC
>CA6598_RVs_E1_Clone_5
GAGGAGGCTTTTGCCTACCTCTGCACTGCACCGGGGTGCGCCACTCAAGCACCTGTCCCCGTGCGCCTTGTTGGC
GTCCGCTTTGAGTCCAAGATTGTGGACGGTGGCTGCTTTGCCCCATGGGACCTCGAGGCCACTGGAGCCTGCATTTGCGA
GATCCCCACTGATGTCTCGTGCGAGGGCTTGGGGGCCTGGGTACCCGCAGCCCCTTGCGCGCGGATCTGGAATGGCACAC
AGCGCGCGTGCACCCTCTGGGCTGTCAACGCCTACTCCTCTGGCGGGTACGCGCAGCTGGCCTCTTACTTCAACCCTGGC
GGCAGCTACTACAAGCAGTACCACCCTACCGCGTGCGAGGTTGAACCTGCCTTCGGACACAGCGACGCGGCCTGCTGGGG
CTTCCCCACCGACACCGTGATGAGCGTGTTTGCCCTTGCTAGCTACGTCCAGCACCCTCACAAGACCGTCCGGGTCAAGT
TCCATACAGAGACCAGGACCGTCTGGCAACTCTCCGTTGCTGGCGTGTCGTGCAACGTCACCACTGAACACCCGTTCTGC
AACACGCCGCACGGACAACTCGAGGTCCAGGTCCCGCCCGACCCCGGGGACCTGGTTGAGTACATTATGAACCACACCGG
CAACCAGCAGTCCCGGTGGGGCCTCGGTAGCCCGAATTGCCATGGCCCCGATTGGGCCTCCCCGGTTTGCCAACGCCATT
CCCCTGACTGCTCGCGGGTTGTGGGGGCTACGCCAGAGCGTCCCCGGCTGCGCCTTGTCGACGCCGACGACCCCCTGCTG
CTCACTGCCCCTGGGCCCGGCGAGGTGTGGGTCACGCCTGTGATAGGCTCTCAGGCGCGCAAGTGCGGACTCCACATACG
CGCTGGACCGTACGGCCATGCCACCGTCGAAATGCCCGAGTGGATCCACGCCCACACCACCAGCGACCCCTGGCACCCAC
CGGGCCCCTTGGGGCTGAAGTTCAAGACAGTTCGCCCGGTCTCCCTGCCACGCGCGTTAGCGCCACCCCGCAATGTGCGT
GTGACCGGGTGCTACCGGTGCGGTACCCCCGCGCTGGTGGAAGGCCTTGCCCCCGGGGGAGGAAATTGCCATCTCACCGT
CAATGGCGAGGATGTCGGCGCCTTCCCCCCTGGGAAGTTCGTCACCTCCGCCCTCCTCAACACCCCCCCGCCCTACCAAG
TCAGCTGCGGGGGCGAGAGCGATCGCGCGAGCGCGCGGGTCATTGACCCCGCCGCGCAATCGTTTACCGGCGTGGTGTAT
GGCACACACACCACTGCTGTGTCGGAGACCCGGCAGACCTGGGCAGAGTGGGCTGCTGCCCATTGGTGGCAGCTCACTCT
GGGCGCCATTTGCGCCCTCCCACTCGCTGGCTTACTCGCTTGCTGTGCCAAATGCTTGTACTACTTGCGCGGCGCTATAG
CGCCGCGC
>CA6598_RVs_E1_Clone_6
GAGGAGGCTTTTGCCTACCTCTGCACTGCACCGGGGTGCGCCACTCAAGCACCTGTCCCCGTGCGCCTTGTTGGC
GTCCGCTTTGAGTCCAAGATTGTGGACGGCGGCTGCTTTGCCCCATGGGACCTCGAGGCCACTGGAGCCTGCATTTGCGA
GATCCCCACTGATGTCTCGTGCGAGGGCTTGGGGGCCTGGGTACCCACAGCCCCTTGCGCGCGGATCTGGAATGGCACAC
AGCGCGCGTGCACCCTCTGGGCTGTCAACGCCTACTCCTCTGGCGGGTACGCGCAGCTGGCCTCTTACTTCAACCCTGGC
GGCAGCTACTACAAGCAGTACCACCCTACCGCGTGCGAGGTTGAACCTGCCTTCGGACACAGCGACGCGGCCTGCTGGGG
CTTCCCCACCGACACCGTGATGAGCGTGTTTGCCCTTGCTAGCTACGTCCAGCACCCTCACAAGACCGTCCGGGTCAAGT
TCCATACAGAGACCAGGACCGTCTGGCAACTCTCCGTTGCTGGCGTGTCGTGCAACGTCACCACTGAACACCCGTTCTGC
AACACGCCGCACGGACAACTCGAGGTCCAGGTCCCGCCCGACCCCGGGGACCTGGTCGAGTACATTATGAACCACACCGG
CAACCAGCAGTCCCGGTGGGGCCTCGGTAGCCCGAATTGCCATGGCCCCGATTGGGCCTCCCCGGTTTGCCAACGCCATT
CCCCTGACTGCTCGCGGGTCGTGGGGGCTACGCCAGAGCGTCCCCGGCTGCGCCTTGTCGACGCCGACGACCCCCTGCTG
CTCACTGCCCCTGGGCCCGGCGAGGTGTGGGTCACGCCTGTCATAGGCTCTCAGTCGCGTAAGTGCGGACTCCACATACG
CGCTGGACCGTACGGCCATGCCACCGTCGAAATGCCCGAGTGGATCCACGCCCACACCACCAGCGACCCCTGGCACCCAC
CGGGCCCCTTGGGGCTGAAGTTCAAGACAGTTCGCCCGGTCTCCCTGCCACGCGCGTTAGCGCCACCCCGCAATGTGCGT
GTGACCGGGTGCTACCGGTGCGGTACCCCCGCGCTGGTGGAAGGCCTTGCCCCCGGGGGAGGGAATTGCCATCTCACCGT
CAATGGCGAGGATGTCGGCGCCTTCCCCCCTGGGAAGTTCGTCACCGCCGCCCTCCTCAACACCCCCCCGCCCTACCAAG
TCAGCTGCGGGGGCGAGAGCGATCGCGCGAGCGCGCGGGTCATTGACCCCGCCGCGCAATCGTTTACCGGCGTGGTGTAT
GGCACACACACCACTGCTGTGTCGGAGACCCGGCAGACCTGGGCGGAGTGGGCTGCTGCCCATTGGTGGCAGCTCACTCT
GGGCGCCATTTGCGCCCTCCCACTCGCTGGCTTACTCGCTTGCTGTGCCAAATGCTTGTACTACTTGCGCGGCGCTATAG
CGCCGCGC
>CA6598_RVs_E1_Clone_7
GAGGAGGCTTTCGCCTACCTCTGCACTGCACCGGGGTGCGCCACTCAAGCACCTGTCCCCGTGCGCCTTGTTGGC
GTCCGCTTTGAGTCCAAGATTGTGGACGGCGGCTGCTTTGCCCCATGGGACCTCGAGGCCACTGGAGCCTGCATTTGCGA
GATCCCCACTGATGTCTCGTGCGAGGGCTTGGGGGCCTGGGTACCCACAGCCCCTTGCGCGCGGATCTGGAATGGCACAC
AGCGCGCGTGCACCCTCTGGGCTGTCAACGCCTACTCCTCTGGCGGGTACGCGCAGCTGGCCTCTTACTTCAACCCTGGC
GGCAGCTACTACAAGCAGTACCACCCTACCGCGTGCGAGGTTGAACCTGCCTTCGGACACAGCGACGCAGCCTGCTGGGG
CTTCCCCACCGACACCGTGATGAGCGTGTTCGCCCTTGCCAGCTACGTTCAGCACCCTCACAAGACCGTCCGAGTCAAGT
TCCATACAGAGACCAGGACCGTCTGGCAACTCTCCGTTGCTGGCGTGTCGTGCAACGTCACCACTGAACACCCGTTCTGC
AACACGCCGCACGGACAACTTGAGGTCCAGGTCCCGCCCGACCCCGGGGACCTGGTTGAGTACATTATGAACCACACCGG
CAACCAGCAGTCCCGGTGGGGCCTCGGTAGCCCGAATTGCCATGGCCCCGATTGGGCCTCCCCGGTTTGCCAACGCCATT
CCCCTGACTGCTCGCGGGTTGTGGGGGCTACGCCAGAGCGTCCCCGGCTGCGCCTCGTCGACGCCGACGACCCCCTGCTG
CTCACTGCCCCTGGGCCCGGCGAGGTGTGGGTCACGCCTGTCATAGGCTCTCAGGCGCGCAAGTGCGGACTCCACATACG
CGCTGGACCGTACGGCCATGCCACCGTCGAAATGCCCGAGTGGATCCACGCCCACACCACCAGCGACCCTTGGCACCCAC
CGGGCCCCTTGGGGCTGAAGTTCAAGACAGTTCGCTCGGTCGCCCTGCCACGCGCGTTAGCGCCACCTCGCAATGTGCGT
GTGACCGGGTGCTACCGGTGCGGTACCCCCGCGCTGGTGGAAGGCCTTGCCCCCGGGGGAGGGAATTGCCATCTCACCGT
CAATGGCGAGGATGTCGGCGCCTTCCCCCCTGGGAAGTTCGTCACCGCCGCCCTCCTCAACACCCCCCCGCCCTACCAAG
TCAGCTGCGGGGGCGAGAGCGATCGCGCGAGCGCGCGGGTCATTGACCCCGCCGCGCAATCGTTTACCGGCGTGGTGTAT
GGCACACACACCACTGCTGTGTCAGAGACCCGGCAGACCTGGGCGGAGTGGGCTGCTGCCCATTGGTGGCAGCTCACTCT
GGGCGCCATTTGCGCCCTCCCACTCGCTGGCTTACTCGCTTGCTGTGCCAAATGCTTGTACTACTTGCGCGGCGCTATAG
CGCCGCGC
>CA6598_RVs_E1_Clone_8
GAGGAGGCTTTCGCCTACCTCTGCACTGCACCGGGGTGCGCCACTCAAGCACCTGTCCCCGTGCGCCTTGTTGGC
GTCCGCTTTGAGTCCAAGATTGTGGACGGCGGCTGCTTTGCCCCATGGGACCTCGAGGCCACTGGAGCCTGCATTTGCGA
GATCCCCACTGATGTCTCGTGCGAGGGCTTGGGGGCCTGGGTACCCACAGCCCCTTGCGCGCGGATCTGGAATGGCACAC
AGCGCGCGTGCACCCTCTGGGCTGTCAACGCCTACTCCTCTGGCGGGTACGCGCAGCTGGCCTCTTACTTCAACCCTGGC
GGCAGCTACTACAAGCAGTACCACCCTACCGCGTGCGAGGTTGAACCTGCCTTTGGACACAGCGACGCGGCCTGCTGGGG
CTTCCCCACCGACACCGTGATGAGCGTGTTTGCCCTTGCTAGCTACGTCCAGCACCCTCACAAGACCGTCCGGGTCAAGT
TCCATACAGAGACCAGGACCGTCTGGCAACTCTCCGTTGCTGGCGTGTCGTGCAACGTCACCACTGAACACCCGTTCTGC
AACACGCCGCACGGACAACTCGAGGTCCAGGTCCCGCCCGACCCCGGGGACCTGGTTGAGTACATTATGAACCACACCGG
CAACCAGCAGTCCCGGTGGGGCCTCGGTAGCCCGAATTGCCATGGCCCCGATTGGGCCTCCCCGGTTTGCCAACGCCATT
CCCCTGACTGCTCGCGGGTCGTGGGGGCTACGCCAGAGCGTCCCCGGCTGCGCCTTGTCGACGCCGACGACCCCCTGCTG
CTCACTGCCCCTGGGCCCGGCGAGGTGTGGGTCACGCCTGTCATAGGCTCTCAGGCGCGTAAGTGCGGACTCCACATACG
CGCTGGACCGTACGGCCATGCCACCGTCGAAATGCCCGAGTGGATCCACGCCCACACCACCAGCGACCCCTGGCACCCAC
CGGGCCCCTTGGGGCTGAAGTTCAAGACAGTTCGCCCGGTCTCCCTGCCACGCGCGTTAGCGCCACCCCGCAATGTGCGT
GTGACCGGGTGCTACCGGTGCGGTACCCCCGCGCTGGTGGAAGGCCTTGCCCCCGGGGGAGGGAATTGCCATCTCACCGT
CAATGGCGAGGATGTCGGCGCCTTCCCCCCTGGGAAGTTCGTCACCGCCGCCCTCCTCAACACCCCCCCGCCCTACCAAG
TCAGCTGCGGGGGCGAGAGCGATCGCGCGAGCGCGCGGGTCATTGACCCCGCCGCGCAATCGTTTACCGGCGTGGTGTAT
GGCACACACACCACTGCTGTGTCGGAGACCCGGCAGACCTGGGCGGAGTGGGCTGCTGCCCATTGGTGGCAGCTCACTCT
GGGCGCCATTTGCGCCCTCCCACTCGCTGGCTTACTCGCTTGCTGTGCCAAATGCTTGTACTACTTGCGCGGCGCTATAG
CGCCGCGC
>CA6598_RVs_E1_Clone_9
GAGGAGGCTTTTGCCTACCTCTGCACTGCACCGGGGTGCGCCACTCAAGCACCTGTCCCCGTGCGCCTTGTTGGC
GTCCGCTTTGAGTCCAAGATTGTGGACGGCGGCTGCTTTGCCCCATGGGACCTCGAGGCCACTGGAGCCTGCATTTGCGA
GATCCCCACTGATGTCTCGTGCGAGGGCTTGGGGGCCTGGGTACCCGCAGCCCCTTGCGCGCGGATCTGGAATGGCACAC
AGCGCGCGTGCACCCTCTGGGCTGTCAACGCCTACTCCTCTGGCGGGTACGCGCAGCTGGCCTCTTACTTCAACCCTGGC
GGCAGCTACTACAAGCAGTACCACCCTACCGCGTGCGAGGTTGAACCTGCCTTCGGACACAGCGACGCGGCCTGCTGGGG
CTTCCCCACCGACACCGTGATGAGCGTGTTTGCCCTTGCTAGCTACGTCCAGCACCCTCACAAGACCGTCCGGGTCAAGT
TCCATACAGAGACCAGGACCGTCTGGCAACTCTCCGTTGCTGGCGTGTCGTGCAACGTCACCACTGAACACCCGTTCTGC
AACACGCCGCACGGACAACTCGAGGTCCAGGTCCCGCCCGACCCCGGGGACCTGGTTGAGTACATTATGAACCACACCGG
CAACCAGCAGTCCCGGTGGGGCCTCGGTAGCCCGAATTGCCATGGCCCCGATTGTGCCTCCCCGGTTTGCCAACGCCATT
CCCCTGACTGCTCGCGGGTTGTGGGGGCTACGCCAGAGCGTCCCCGGCTGCGCCTCGTCGACGCCGACGACCCCCTGCTG
CTCACTGCCCCTGGGCCCGGCGAGGTGTGGGTCACGCCTGTGATAGGCTCTCAGGCGCGCAAGTGCGGACTCCACATACG
CGCTGGACCGTACGGCCATGCCACCGTCGAAATGCCCGAGTGGATCCACGCCCACACCACCAGCGACCCCTGGCACCCAC
CGGGCCCCTTGGGGCTGAAGTTCAAGACAGTTCGCCCGGTCTCCCTGCCACGCGCGTTAGCGCCACCCCGCAATGTGCGT
GTGACCGGGTGCTACCGGTGCGGTACCCCCGCGCTGGTGGAAGGCCTTGCCCCCGGGGGAGGGAATTGCCATCTCACCGT
CAATGGCGAGGATGTCGGCGCCTTCCCCCCTGGGAGGTTCGTCACCTCCGCCCTCCTCAACACCCCCCCGCCCTACCAAG
TCAGCTGCGGGGGCGAGAGCGATCGCGCGAGCGCGCGGGTCATTGACCCCGCCGCGCAATCGTTTACCGGCGTGGTGTAT
GGCACACACACCACTGCTGTGTCGGAGACCCGGCAGACCTGGGCGGAGTGGGCTGCTGCCCATTGGTGGCAGCTCACTCT
GGGCGCCATTTGCGCCCTCCCACTCGCTGGCTTACTCGCTTGCTGTGCCAAATGCTTGTACTACTTGCGCGGCGCTATAG
CGCCGCGC
>CA6598_RVs_E1_Clone_10
GAGGAGGCTTTTACCTACCTCTGCACTGCACCGGGGTGCGCCACTCAGGCACCTGTCCCCGTGCGCCTTGTTGGC
GTCCGCTTTGAGTCCAAGATTGTGGACGGCGGCTGCTTTGCCCCATGGGACCTCGAGGCCACTGGAGCCTGCATTTGCGA
GATCCCCACTGATGTCTCGTGCGAGGGCTTGGGGGCCTGGGTACCCACAGCCCCTTGCGCGCGGATCTGGAATGGCACAC
AGCGAGCGTGCACCCTCTGGGCTGTCAACGCCTACTCCTCTGGCGGGTACGCGCAGCTGGCCTCTTACTTCAACCCTGGC
GGCAGCTACTACAAGCAGTACCACCCTACCGCGTGCGAGGTTGAACCTGCCTTCGGACACAGCGACGCGGCCTGCTGGGG
CTTCCCCACCGACACCGTGATGAGCGTGTTTGCCCTTGCTAGCTACGTCCAGCACCCTCACAAGACCGTCCGGGTCAAGT
TCCATACAGAGACCAGGACCGTCTGGCAACTCTCCGTTGCTGGCGTGTCGTGCAACGTCACCACTGAACACCCGTTCTGC
AACACGCCGCACGGACAACTCGAGGTCCAGGTCCCGCCCGACCCCGGGGACCTTGTTGAGTACATTATGAACCACACCGG
CAACCAGCAGTCCCGGTGGGGCCTCGGTAGCCCGAATTGCCATGGCCCCGATTGGGCCTCCCCGGTTTGCCAACGCCATT
CCCCTGACTGCTCGCGGGTTGTGGGGGCTACGCCAGAGCGTCCCCGGCTGCGCCTCGTCGACGCCGACGACCCCCTGCTG
CTCACTGCCCCTGGGCCCGGCGAGGTGTGGGTCACGCCTGTCATAGGCTCTCAGGCGCGCAAGTGCGGACTCCACATACG
CGCTGGACCGTACGGCCATGCCACCGTCGAAATGCCCGAGTGGATCCACGCCCACACCACCAGCGACCCCTGGCACCCAC
CGGGCCCCTTGGGGCTGAAGTTCAAGACAGTTCGCCCGGTCTCCCTGCCACGCGCGTTAGCGCCACCCCGCAATGTGCGT
GTGACCGGGTGCTACCGGTGCGGTACCCCCGCGCTGGTGGAAGGCCTTGCCCCCGGGGGAGGGAATTGCCATCTCACCGT
CAATGGCGAGGATGTCGGCGCCTTCCCCCCTGGGAAGTTCGTCACCGCCGCCCTCCTCAACACCCCCCCGCCCTACCAAG
TCAGCTGCGGGGGCGAGAGCGATCGCGCGAGCGCGCGGGTCATTGACCCCGCCGCGCAATCGTTTACCGGCGTGGTGTAT
GGCACACACACCACTGCTGTGTCGGAGACCCGGCAGACCTGGGCGGAGTGGGCTGCTGCCCATTGGTGGCAGCTCACTCT
GGGCGCCATTTGCGCCCTCCCACTCGCTGGCTTACTCGCTTGCTGTGCCAAATGCTTGTACTACTTGCGCGGCGCTATAG
CGCCGCGC
>CA6598_RVs_E1_Clone_11
GAGGAGGCTTTTACCTACCTCTGCACTGCACCGGGGTGCGCCACTCAAGCACCTGTCCCCGTGCGCCTTGTTGGC
GTCCGCTTTGAGTCCAAGATTGTGGACGGCGGCTGCTTTGCCCCATGGGACCTCGAGGCCACTGGAGCCTGCATTTGCGA
GATCCCCACTGATGTCTCGTGCGAGGGCTTGGGGGCCTGGGTACCCACAGCCCCTTGCGCGCGGATCTGGAATGGCACAC
AGCGCGCGTGCACCCTCTGGGCTGTCAACGCCTACTCCTCTGGCGGGTACGCGCAGCTGGGCTCTTACTTCAACCCTGGC
GGCAGCTATTACAAGCAGTACCACCCTACCGCGTGCGAGGTTGAACCTGCCTTTGGACACAGCGACGCGGCCTGCTGGGG
CTTCCCCACCGACACCGTGATGAGCGTGTTTGCCCTTGCTAGCTACGTCCAGCACCCGCACAAGACCGTCCGGGTCAAGT
TCCATACAGAGACCAGGACCGTCTGGCAACTCTCCGTTGCTGGCGTGTCGTGCAACGTCACCACTGAACACCCGTTCTGC
AACACGCCGCACGGACAACTCGAGGTCCAGGTCCCGCCCGACCCTGGGGACCTGGTTGAGTACATTATGAACCACACCGG
CAACCAGCAGTCCCGGTGGGGCCTCGGTAGCCCGAATTGCCATGGCCCCGATTGGGCCTCCCCGGTTTGCCAACGCCATT
CCCCTGACTGCTCGCGGGTTGTGGGGGCTACGCCAGAGCGTCCCCGGCTGCGCCTTGTCGACGCCGACGACCCCCTGCTG
CTCACTGCCCCTGGGCCCGGCGAGGTGTGGGTCACGCCTGTCATAGGCTCTCAGGCGCGCAAGTGCGGACTCCACATACG
CGCTGGACCGTACGGCCATGCCACCGTCGAAATGCCCGAGTGGATCCACGCCCACACCACGAGCGACCCCTGGCACCCAC
CGGGCCCCTTGGGGCTGAAGTTCAAGACAGTTCGCTCGGTCTCCCTGCCACGCGCGTTAGCGCCACCCCGCAATGTGCGT
GTGACCGGGTGCTACCGGTGCGGTACCCCCGCGCTGGTGGAAGGCCTTGCCCCCGGGGGAGGGAATTGCCATCTCACCGT
CAATGGCGAGGATGTCGGCGCCTTCCCCCCTGGGAAGTTCGTCACCGCCGCCCTCCTCAACACCCCCCCGCCCTACCAAG
TCAGCTGCGGGGGCGAGAGCGATCGCGCGAGCGCGCGGGTCATTGACCCCGCCGCGCAATCGTTTACCGGCGTGGTGTAT
GGCACACACACCACTGCTGTGTCGGAGACCCGGCAGACCTGGGCGGAGTGGGCTGCTGCCCATTGGTGGCAGCTCACTCT
GGGCGCCATTTGCGCCCTCCCACTCGCTGGCTTACTCGCTTGCTGTGCCAAATGCTTGTACTACTTGCGCGGCGCTATAG
CGCCGCGC
>CA6598_RVs_E1_Clone_12
GAGGAGGCTTTCGCCTACCTCTGCACTGCACCGGGGTGCGCCACTCAAGCACCTGTCCCCGTGCGCCTTGTTGGC
GTCCGCTTTGAGTCCAAGATTGTGGACGGCGGCTGCTTTGCCCCATGGGACCTCGAGGCCACTGGAGCCTGCATTTGCGA
GATCCCCACTGATGTCTCGTGCGAGGGCTTGGGGGCCTGGGTACCCACAGCCCCTTGCGCGCGGATCTGGAATGGCACAC
AGCGCGCGTGCACCCTCTGGGCTGTCAACGCCTACTCCTCTGGCGGGTACGCGCAGCTGGCCTCTTACTTCAACCCTGGC
GGCAGCTACTACAAGCAGTACCACCCTACCGCGTGCGAGGTTGAACCTGCCTTTGGACACAGCGACGCGGCCTGCTGGGG
CTTCCCCACCGACACCGTGATGAGCGTGTTTGCCCTTGCTAGCTACGTCCAGCACCCTCACAAGACCGTCCGGGTCAAGT
TCCATACAGAGACCAGGACCGTCTGGCAACTCTCCGTTGCTGGCGTGTCGTGCAACGTCACCACTGAACACCCGTTCTGC
AACACGCCGCACGGACAACTCGAGGTCCAGGTCCCGCCCGACCCCGGGGACCTGGTTGAGTACATTATGAACCACACCGG
CAACCAGCAGTCCCGGTGGGGCCTCGGTAGCCCGAATTGCCATGGCCCCGATTGGGCCTCCCCGGTTTGCCAACGCCATT
CCCCTGACTGCTCGCGGGTCGTGGGGGCTACGCCAGAGCGTCCCCGGCTGCGCCTTGTCGACGCCGACGACCCCCTGCTG
CTCACTGCCCCTGGGCCCGGCGAGGTGTGGGTCACGCCTGTCATAGGCTCTCAGGCGCGTAAGTGCGGACTCCACATACG
CGCTGGACCGTACGGCCATGCCACCGTCGAAATGCCCGAGTGGATCCACGCCCACACCACCAGCGACCCCTGGCACCCAC
CGGGCCCCTTGGGGCTGAAGTTCAAGACAGTTCGCCCGGTCTCCCTGCCACGCGCGTTAGCGCCACCCCGCAATGTGCGT
GTGACCGGGTGCTACCGGTGCGGTACCCCCGCGCTGGTGGAAGGCCTTGCCCCCGGGGGAGGGAATTGCCATCTCACCGT
CAATGGCGAGGATGTCGGCGCCTTCCCCCCTGGGAAGTTCGTCACCGCCGCCCTCCTCAACACCCCCCCGCCCTACCAAG
TCAGCTGCGGGGGCGAGAGCGATCGCGCGAGCGCGCGGGTCATTGACCCCGCCGCGCAATCGTTTACCGGCGTGGTGTAT
GGCACACACACCACTGCTGTGTCGGAGACCCGGCAGACCTGGGCGGAGTGGGCTGCTGCCCATTGGTGGCAGCTCACTCT
GGGCGCCATTTGCGCCCTCCCACTCGCTGGCTTACTCGCTTGCTGTGCCAAATGCTTGTACTACTTGCGCGGCGCTATAG
CGCCGCGC
>CA6598_RVs_E1_Clone_13
GAGGAGGCTTTCGCCTACCTCTGCACTGCACCGGGGTGCGCCACTCAAGCACCTGTCCCCGTGCGCCTTGTTGGC
GTCCGCTTTGAGTCCAAGATTGTGGACGGCGGCTGCTTTGCCCCATGGGACCTCGAGGCCACTGGAGCCTGCATTTGCGA
GATCCCCACTGATGTCTCGTGCGAGGGCTTGGGGGCCTGGGTACCCACAGCCCCTTGCGCGCGGATCTGGAATGGCACAC
AGCGCGCGTGCACCCTCTGGGCTGTCAACGCCTACTCCTCTGGCGGGTACGCGCAGCTGGCCTCTTACTTCAACCCTGGC
GGCAGCTACTACAAGCAGTACCACCCTACCGCGTGCGAGGTTGAACCTGCCTTCGGACACAGCGACGCAGCCTGCTGGGG
CTTCCCCACCGACACCGTGATGAGCGTGTTCGCCCTTGCCAGCTACGTTCAGCACCCTCACAAGACCGTCCGAGTCAAGT
TCCATACAGAGACCAGGACCGTCTGGCAACTCTCCGTTGCTGGCGTGTCGTGCAACGTCACCACTGAACACCCGTTCTGC
AACACGCCGCACGGACAACTTGAGGTCCAGGTCCCGCCCGACCCCGGGGACCTGGTTGAGTACATTATGAACCACACCGG
CAACCAGCAGTCCCGGTGGGGCCTCGGTAGCCCGAATTGCCATGGCCCCGATTGGGCCTCCCCGGTTTGCCAACGCCATT
CCCCTGACTGCTCGCGGGTTGTGGGGGCTACGCCAGAGCGTCCCCGGCTGCGCCTCGTCGACGCCGACGACCCCCTGCTG
CTCACTGCCCCTGGGCCCGGCGAGGTGTGGGTCACGCCTGTCATAGGCTCTCAGGCGCGCAAGTGCGGACTCCACATACG
CGCTGGACCGTACGGCCATGCCACCGTCGAAATGCCCGAGTGGATCCACGCCCACACCACCAGCGACCCTTGGCACCCAC
CGGGCCCCTTGGGGCTGAAGTTCAAGACAGTTCGCTCGGTCGCCCTGCCACGCGCGTTAGCGCCACCTCGCAATGTGCGT
GTGACCGGGTGCTACCGGTGCGGTACCCCCGCGCTGGTGGAAGGCCTTGCCCCCGGGGGAGGGAATTGCCATCTCACCGT
CAATGGCGAGGATGTCGGCGCCTTCCCCCCTGGGAAGTTCGTCACCGCCGCCCTCCTCAACACCCCCCCGCCCTACCAAG
TCAGCTGCGGGGGCGAGAGCGATCGCGCGAGCGCGCGGGTCATTGACCCCGCCGCGCAATCGTTTACCGGCGTGGTGTAT
GGCACACACACCACTGCTGTGTCAGAGACCCGGCAGACCTGGGCGGAGTGGGCTGCTGCCCATTGGTGGCAGCTCACTCT
GGGCGCCATTTGCGCCCTCCCACTCGCTGGCTTACTCGCTTGCTGTGCCAAATGCTTGTACTACTTGCGCGGCGCTATAG
CGCCGCGC
>CA6598_RVs_E1_Clone_14
GAGGAGGCTTTTACCTACCTCTGCACTGCACCGGGGTGCGCCACTCAGGCACCTGTCCCCGTGCGCCTTGTTGGC
GTCCGCTTTGAGTCCAAGATTGTGGACGGCGGCTGCTTTGCCCCATGGGACCTCGAGGCCACTGGAGCCTGCATTTGCGA
GATCCCCACTGATGTCTCGTGCGAGGGCTTGGGGGCCTGGGTACCCACAGCCCCTTGCGCGCGGATCTGGAATGGCACAC
AGCGAGCGTGCACCCTCTGGGCTGTCAACGCCTACTCCTCTGGCGGGTACGCGCAGCTGGCCTCTTACTTCAACCCTGGC
GGCAGCTACTACAAGCAGTACCACCCTACCGCGTGCGAGGTTGAACCTGCCTTCGGACACAGCGACGCGGCCTGCTGGGG
CTTCCCCACCGACACCGTGATGAGCGTGTTTGCCCTTGCTAGCTACGTCCAGCACCCTCACAAGACCGTCCGGGTCAAGT
TCCATACAGAGACCAGGACCGTCTGGCAACTCTCCGTTGCTGGCGTGTCGTGCAACGTCACCACTGAACACCCGTTCTGC
AACACGCCGCACGGACAACTCGAGGTCCAGGTCCCGCCCGACCCCGGGGACCTTGTTGAGTACATTATGAACCACACCGG
CAACCAGCAGTCCCGGTGGGGCCTCGGTAGCCCGAATTGCCATGGCCCCGATTGGGCCTCCCCGGTTTGCCAACGCCATT
CCCCTGACTGCTCGCGGGTTGTGGGGGCTACGCCAGAGCGTCCCCGGCTGCGCCTCGTCGACGCCGACGACCCCCTGCTG
CTCACTGCCCCTGGGCCCGGCGAGGTGTGGGTCACGCCTGTCATAGGCTCTCAGGCGCGCAAGTGCGGACTCCACATACG
CGCTGGACCGTACGGCCATGCCACCGTCGAAATGCCCGAGTGGATCCACGCCCACACCACCAGCGACCCCTGGCACCCAC
CGGGCCCCTTGGGGCTGAAGTTCAAGACAGTTCGCCCGGTCTCCCTGCCACGCGCGTTAGCGCCACCCCGCAATGTGCGT
GTGACCGGGTGCTACCGGTGCGGTACCCCCGCGCTGGTGGAAGGCCTTGCCCCCGGGGGAGGGAATTGCCATCTCACCGT
CAATGGCGAGGATGTCGGCGCCTTCCCCCCTGGGAAGTTCGTCACCGCCGCCCTCCTCAACACCCCCCCGCCCTACCAAG
TCAGCTGCGGGGGCGAGAGCGATCGCGCGAGCGCGCGGGTCATTGACCCCGCCGCGCAATCGTTTACCGGCGTGGTGTAT
GGCACACACACCACTGCTGTGTCGGAGACCCGGCAGACCTGGGCGGAGTGGGCTGCTGCCCATTGGTGGCAGCTCACTCT
GGGCGCCATTTGCGCCCTCCCACTCGCTGGCTTACTCGCTTGCTGTGCCAAATGCTTGTACTACTTGCGCGGCGCTATAG
CGCCGCGC
>CA6598_RVs_E1_Clone_15
GAGGAGGCTTTCGCCTACCTCTGCACTGCACCGGGGTGCGCCACTCAAGCACCTGTCCCCGTGCGCCTTGTTGGC
GTCCGCTTTGAGTCCAAGATTGTGGACGGCGGCTGCTTTGCCCCATGGGACCTCGAGGCCACTGGAGCCTGCATTTGCGA
GATCCCCACTGATGTCTCGTGCGAGGGCTTGGGGGCCTGGGTACCCACAGCCCCTTGCGCGCGGATCTGGAATGGCACAC
AGCGCGCGTGCACCCTCTGGGCTGTCAACGCCTACTCCTCTGGCGGGTACGCGCAGCTGGCCTCTTACTTCAACCCTGGC
GGCAGCTACTACAAGCAGTACCACCCTACCGCGTGCGAGGTTGAACCTGCCTTCGGACACAGCGACGCAGCCTGCTGGGG
CTTCCCCACCGACACCGTGATGAGCGTGTTCGCCCTTGCCAGCTACGTTCAGCACCCTCACAAGACCGTCCGAGTCAAGT
TCCATACAGAGACCAGGACCGTCTGGCAACTCTCCGTTGCTGGCGTGTCGTGCAACGTCACCACTGAACACCCGTTCTGC
AACACGCCGCACGGACAACTTGAGGTCCAGGTCCCGCCCGACCCCGGGGACCTGGTTGAGTACATTATGAACCACACCGG
CAACCAGCAGTCCCGGTGGGGCCTCGGTAGCCCGAATTGCCATGGCCCCGATTGGGCCTCCCCGGTTTGCCAACGCCATT
CCCCTGACTGCTCGCGGGTTGTGGGGGCTACGCCAGAGCGTCCCCGGCTGCGCCTCGTCGACGCCGACGACCCCCTGCTG
CTCACTGCCCCTGGGCCCGGCGAGGTGTGGGTCACGCCTGTCATAGGCTCTCAGGCGCGCAAGTGCGGACTCCACATACG
CGCTGGACCGTACGGCCATGCCACCGTCGAAATGCCCGAGTGGATCCACGCCCACACCACCAGCGACCCTTGGCACCCAC
CGGGCCCCTTGGGGCTGAAGTTCAAGACAGTTCGCTCGGTCGCCCTGCCACGCGCGTTAGCGCCACCTCGCAATGTGCGT
GTGACCGGGTGCTACCGGTGCGGTACCCCCGCGCTGGTGGAAGGCCTTGCCCCCGGGGGAGGGAATTGCCATCTCACCGT
CAATGGCGAGGATGTCGGCGCCTTCCCCCCTGGGAAGTTCGTCACCGCCGCCCTCCTCAACACCCCCCCGCCCTACCAAG
TCAGCTGCGGGGGCGAGAGCGATCGCGCGAGCGCGCGGGTCATTGACCCCGCCGCGCAATCGTTTACCGGCGTGGTGTAT
GGCACACACACCACTGCTGTGTCAGAGACCCGGCAGACCTGGGCGGAGTGGGCTGCTGCCCATTGGTGGCAGCTCACTCT
GGGCGCCATTTGCGCCCTCCCACTCGCTGGCTTACTCGCTTGCTGTGCCAAATGCTTGTACTACTTGCGCGGCGCTATAG
CGCCGCGC
>CA6598_RVs_E1_Clone_16
GAGGAGGCTTTTACCTACCTCTGCACTGCACCGGGGTGCGCCACTCAAGCACCTGTCCCCGTGCGCCTTGTTGGC
GTCCGCTTTGAGTCCAAGATTGTGGACGGCGGCTGCTTTGCCCCATGGGACCTCGAGGCCACTGGAGCCTGCATTTGCGA
GATCCCCACTGATGTCTCGTGCGAGGGCTTGGGGGCCTGGGTACCCACAGCCCCTTGCGCGCGGATCTGGAATGGCACAC
AGCGCGCGTGCACCCTCTGGGCTGTCAACGCCTACTCCTCTGGCGGGTACGCGCAGCTGGCCTCTTACTTCAACCCTGGC
GGCAGCTACTACAAGCAGTACCACCCTACCGCGTGCGAGGTTGAACCTGCCTTCGGACACAGCGACGCGGCCTGCTGGGG
CTTCCCCACCGACACCGTGATGAGCGTGTTTGCCCTTGCTAGCTACGTCCAGCACCCGCACAAGACCGTCCGGGTCAAGT
TCCATACAGAGACCAGGACCGTCTGGCAACTCTCCGTTGCTGGCGTGCCGTGCAACGTCACCACTGAACACCCCTTCTGC
AACACGCCGCACGGACAACTCGAGGTCCAGGTCCCGCCCGACCCCGGGGACCTGGTTGAGTACATTATGAACCACACCGG
CAACCAGCAGTCCCGGTGGGGCCTCGGTAGCCCGAATTGCCATGGCCCCGATTGGGCCTCCCCGGTTTGCCAACGCCATT
CCCCTGACTGCTCGCGGGTTGTGGGGGCTACGCCAGAGCGTCCCCGGCTGCGCCTCGTCGACGCCGACGACCCCCTGCTG
CTCACTGCCCCTGGGCCCGGCGAGGTGTGGGTCACGCCTGTCATAGGCTCTCAGGCGCGTAAGTGCGGACTCCACATACG
CGCTGGACCGTACGGCCATGCCACCGTCGAAATGCCCGAGTGGATCCACGCCCACACCACCAGCGACCCCTGGCACCCAC
CGGGCCCCTTGGGGCTGAAGTTCAAGACAGTTCGCCCGGTCTCCCTGCCACGCGCGTTAGCGCCACCCCGCAATGTGCGT
GTGACCGGGTGCTACCGGTGCGGTACCCCCGCGCTGGTGGAAGGCCTCGCCCCCGGGGGAGGGAATTGCCATCTCACCGT
CAATGGCGAGGATGTCGGCGCCTTCCCCCCTGGGAAGTTCGTCACCGCCGCCCTCCTCAACACCCCCCCGCCCTACCAAG
TCAGCTGCGGGGGCGAGAGCGATCGCGCGAGCGCGCGGGTCATTGACCCCGCCGCGCAATCGTTTACCGGCGTGGTGTAT
GGCACACACACCACTGCTGTGTCGGAGACCCGGCAGACCTGGGCGGAGTGGGCTGCTGCCCATTGGTGGCAGCTCACTCT
GGGCGCCATTTGCGCCCTCCCACTCGCTGGCTTACTCGCTTGCTGTGCCAAATGCTTGTACTACTTGCGCGGCGCTATAG
CGCCGCGC
>CA6598_RVs_E1_Clone_17
GAGGAGGCTTTCGCCTACCTCTGCACTGCACCGGGGTGCGCCACTCAAGCACCTGTCCCCGTGCGCCTTGTTGGC
GTCCGCTTTGAGTCCAAGATTGTGGACGGCGGCTGCTTTGCCCCATGGGACCTCGAGGCCACTGGAGCCTGCATTTGCGA
GATCCCCACTGATGTCTCGTGCGAGGGCTTGGGGGCCTGGGTACCCACAGCCCCTTGCGCGCGGATCTGGAACGGCACAC
AGCGCGCGTGCACCCTCTGGGCTGTCAACGCCTACTCCTCTGGCGGGTACGCGCAGCTGGCCTCTTACTTCAACCCTGGC
GGCAGCTACTACAAGCAGTACCACCCTACCGCGTGCGAGGTTGAACCTGCCTTTGGACACAGCGACGCGGCCTGCTGGGG
CTTCCCCACCGACACCGTGATGAGCGTGTTCGCCCTTGCTAGCTACGTTCAGCACCCTCACAAGACCGTCCGAGTCAAGT
TCCATACAGAGACCAGGACCGTCTGGCAACTCTCCGTTGCTGGCGTGTCGTGCAACGTCACCACTGAACACCCGTTCTGC
GACACGCCGCACGGACAACTTGAGGTCCAGGTCCCGCCCGACCCCGGGGACCTGGTTGAGTACATTATGAACCACACCGG
CAACCAGCAGTCCCGGTGGGGCCTCGGTAGCCCGAATTGCCATGGCCCCGATTGGGCCTCCCCGGTTTGCCAACGCCATT
CCCCCGACTGCTCGCGGGTTGTGGGGGCTACGCCAGAGCGTCCCCGGCTGCGCCTTGTCGACGCCGACGACCCCCTGCTG
CTCACTGCCCCTGGGCCCGGCGAGGTGTGGGTCACGCCTGTCATAGGCTCTCAGGCGCGCAAGTGCGGACTCCACATACG
CGCTGGACCGTACGGCCATGCCACCGTCGAAATGCCCGAGTGGATCCACGCCCACACCACCAGCGACCCTTGGCACCCAC
CGGGCCCCTTGGGGCTGAAGTTCAAGACAGTTCGCTCGGTCGCCCTGCCACGCGCGTTAGCGCCACCCCGCAATGTGCGT
GTGACCGGGTGCTACCGGTGCGGTACCCCCGCGCTGGTGGAAGGCCTTGCCCCCGGGGGAGGGAATTGCCATCTCACCGT
CAATGGCGAGGATGTCGGCGCCTTCCCCCCTGGGAAGTTCGTCACCGCCGCCCTCCTCAACACCCCCCCGCCCTACCAAG
TCAGCTGCGGGGGCGAGAGCGATCGCGCGAGCGCGCGGGTCATTGACCCCGCCGCGCAATCGTTTACCGGCGTGGTGTAT
GGCACACACACCACTGCTGTGTCGGAGACCCGGCAGACCTGGGCGGAGTGGGCTGCTGCCCATTGGTGGCAGCTCACTCT
GGGCGCCATTTGCGCCCTCCCACTCGCTGGCTTACTCGCTTGCTGTGCCAAATGCTTGTACTACTTGCGCGGCGCTATAG
CGCCGCGC
>CA6598_RVs_E1_Clone_18
GAGGAGGCTTTCGCCTACCTCTGCACTGCACCGGGGTGCGCCACTCAAGCACCTGTCCCCGTGCGCCTTGTTGGC
GTCCGCTTTGAGTCCAAGATTGTGGACGGCGGCTGCTTTGCCCCATGGGACCTCGAGGCCACTGGAGCCTGCATTTGCGA
GATCCCCACTGATGTCTCGTGCGAGGGCTTGGGGGCCTGGGTACCCACAGCCCCTTGCGCGCGGATCTGGAATGGCACAC
AGCGCGCGTGCACCCTCTGGGCTGTCAACGCCTACTCCTCTGGCGGGTACGCGCAGCTGGCCTCTTACTTCAACCCTGGC
GGCAGCTACTACAAGCAGTACCACCCTACCGCGTGCGAGGTTGAACCTGCCTTCGGACACAGCGACGCAGCCTGCTGGGG
CTTCCCCACCGACACCGTGATGAGCGTGTTCGCCCTTGCCAGCTACGTTCAGCACCCTCACAAGACCGTCCGAGTCAAGT
TCCATACAGAGACCAGGACCGTCTGGCAACTCTCCGTTGCTGGCGTGTCGTGCAACGTCACCACTGAACACCCGTTCTGC
AACACGCCGCACGGACAACTTGAGGTCCAGGTCCCGCCCGACCCCGGGGACCTGGTTGAGTACATTATGAACCACACCGG
CAACCAGCAGTCCCGGTGGGGCCTCGGTAGCCCGAATTGCCATGGCCCCGATTGGGCCTCCCCGGTTTGCCAACGCCATT
CCCCTGACTGCTCGCGGGTTGTGGGGGCTACGCCAGAGCGTCCCCGGCTGCGCCTCGTCGACGCCGACGACCCCCTGCTG
CTCACTGCCCCTGGGCCCGGCGAGGTGTGGGTCACGCCTGTCATAGGCTCTCAGGCGCGCAAGTGCGGACTCCACATACG
CGCTGGACCGTACGGCCATGCCACCGTCGAAATGCCCGAGTGGATCCACGCCCACACCACCAGCGACCCTTGGCACCCAC
CGGGCCCCTTGGGGCTGAAGTTCAAGACAGTTCGCTCGGTCGCCCTGCCACGCGCGTTAGCGCCACCTCGCAATGTGCGT
GTGACCGGGTGCTACCGGTGCGGTACCCCCGCGCTGGTGGAAGGCCTTGCCCCCGGGGGAGGGAATTGCCATCTCACCGT
CAATGGCGAGGATGTCGGCGCCTTCCCCCCTGGGAAGTTCGTCACCGCCGCCCTCCTCAACACCCCCCCGCCCTACCAAG
TCAGCTGCGGGGGCGAGAGCGATCGCGCGAGCGCGCGGGTCATTGACCCCGCCGCGCAATCGTTTACCGGCGTGGTGTAT
GGCACACACACCACTGCTGTGTCAGAGACCCGGCAGACCTGGGCGGAGTGGGCTGCTGCCCATTGGTGGCAGCTCACTCT
GGGCGCCATTTGCGCCCTCCCACTCGCTGGCTTACTCGCTTGCTGTGCCAAATGCTTGTACTACTTGCGCGGCGCTATAG
CGCCGCGC
>CA6598_RVs_E1_Clone_19
GAGGAGGCTTTCGCCTACCTCTGCACTGCACCGGGGTGCGCCACTCAAGCACCTGTCCCCGTGCGCCTTGTTGGC
GTCCGCTTTGAGTCCAAGATTGTGGACGGCGGCTGCTTTGCCCCATGGGACCTCGAGGCCACTGGAGCCTGCTTTGGCGA
GATCCCCACTGATGTCTCGTGCGAGGGCTTGGGGGCCTGGGTACCCACAGCCCCTTGCGCGCGGATCTGGAATGGCACAC
AGCGCGCGTGCACCCTCTGGGCTGTCAACGCCTACTCCTCTGGCGGGTACGCGCAGCTGGCCTCTTACTTCAACCCTGGC
GGCAGCTACTACAAGCAGTACCACCCTACCGCGTGCGAGGTTGAACCTGCCTTTGGACACAGCGACGCGGCCTGCTGGGG
CTTCCCCACCGACACCGTGATGAGCGTGTTTGCCCTTGCTAGCTACGTCCAGCACCCTCACAAGACCGTCCGGGTCAAGT
TCCATACAGAGACCAGGACCGTCTGGCAACTCTCCGTTGCTGGCGTGTCGTGCAACGTCACCACTGAACACCCGTTCTGC
AACACGCCGCACGGACAACTCGAGGTCCAGGTCCCGCCCGACCCCGGGGACCTGGTTGAGTACATTATGAACCACACCGG
CAACCAGCAGTCCCGGTGGGGCCTCGGTAGCCCGAATTGCCATGGCCCCGATTGGGCCTCCCCGGTTTGCCAACGCCATT
CCCCTGACTGCTCGCGGGTCGTGGGGGCTACGCCAGAGCGTCCCCGGCTGCGCCTTGTCGACGCCGACGACCCCCTGCTG
CTCACTGCCCCTGGGCCCGGCGAGGTGTGGGTCACGCCTGTCATAGGCTCTCAGGCGCGTAAGTGCGGACTCCACATACG
CGCTGGACCGTACGGCCATGCCACCGTCGAAATGCCCGAGTGGATCCACGCCCACACCACCAGCGACCCCTGGCACCCAC
CGGGCCCCTTGGGGCTGAAGTTCAAGACAGTTCGCCCGGTCTCCCTGCCACGCGCGTTAGCGCCACCCCGCAATGTGCGT
GTGACCGGGTGCTACCGGTGCGGTACCCCCGCGCTGGTGGAAGGCCTTGCCCCCGGGGGAGGGAATTGCCATCTCACCGT
CAATGGCGAGGATGTCGGCGCCTTCCCCCCTGGGAAGTTCGTCACCGCCGCCCTCCTCAACACCCCCCCGCCCTACCAAG
TCAGCTGCGGGGGCGAGAGCGATCGCGCGAGCGCGCGGGTCATTGACCCCGCCGCGCAATCGTTTACCGGCGTGGTGTAT
GGCACACACACCACTGCTGTGTCGGAGACCCGGCAGACCTGGGCGGAGTGGGCTGCTGCCCATTGGTGGCAGCTCACTCT
GGGCGCCATTTGCGCCCTCCCACTCGCTGGCTTACTCGCTTGCTGTGCCAAATGCTTGTACTACTTGCGCGGCGCTATAG
CGCCGCGC
>CA6598_RVs_E1_Clone_20
GAGGAGGCTTTCGCCTACCTCTGCACTGCACCGGGGTGCGCCACTCAAGCACCTGTCCCCGTGCGCCTTGTTGGC
GTCCGCTTTGAGTCCAAGATTGTGGACGGCGGCTGCTTTGCCCCATGGGACCTCGAGGCCACTGGAGCCTGCATTTGCGA
GATCCCCACTGATGTCTCGTGCGAGGGCTTGGGGGCCTGGGTACCCACAGCCCCTTGCGCGCGGATCTGGAATGGCACAC
AGCGCGCGTGCACCCTCTGGGCTGTCAACGCCTACTCCTCTGGCGGGTACGCGCAGCTGGCCTCTTACTTCAACCCTGGC
GGCAGCTACTACAAGCAGTACCACCCTACCGCGTGCGAGGTTGAACCTGCCTTCGGACACAGCGACGCAGCCTGCTGGGG
CTTCCCCACCGACACCGTGATGAGCGTGTTCGCCCTTGCCAGCTACGTTCAGCACCCTCACAAGACCGTCCGAGTCAAGT
TCCATACAGAGACCAGGACCGTCTGGCAACTCTCCGTTGCTGGCGTGTCGTGCAACGTCACCACTGAACACCCGTTCTGC
AACACGCCGCACGGACAACTTGAGGTCCAGGTCCCGCCCGACCCCGGGGACCTGGTTGAGTACATTATGAACCACACCGG
CAACCAGCAGTCCCGGTGGGGCCTCGGTAGCCCGAATTGCCATGGCCCCGATTGGGCCTCCCCGGTTTGCCAACGCCATT
CCCCTGACTGCTCGCGGGTTGTGGGGGCTACGCCAGAGCGTCCCCGGCTGCGCCTCGTCGACGCCGACGACCCCCTGCTG
CTCACTGCCCCTGGGCCCGGCGAGGTGTGGGTCACGCCTGTCATAGGCTCTCAGGCGCGCAAGTGCGGACTCCACATACG
CGCTGGACCGTACGGCCATGCCACCGTCGAAATGCCCGAGTGGATCCACGCCCACACCACCAGCGACCCTTGGCACCCAC
CGGGCCCCTTGGGGCTGAAGTTCAAGACAGTTCGCTCGGTCGCCCTGCCACGCGCGTTAGCGCCACCTCGCAATGTGCGT
GTGACCGGGTGCTACCGGTGCGGTACCCCCGCGCTGGTGGAAGGCCTTGCCCCCGGGGGAGGGAATTGCCATCTCACCGT
CAATGGCGAGGATGTCGGCGCCTTCCCCCCTGGGAAGTTCGTCACCGCCGCCCTCCTCAACACCCCCCCGCCCTACCAAG
TCAGCTGCGGGGGCGAGAGCGATCGCGCGAGCGCGCGGGTCATTGACCCCGCCGCGCAATCGTTTACCGGCGTGGTGTAT
GGCACACACACCACTGCTGTGTCAGAGACCCGGCAGACCTGGGCGGAGTGGGCTGCTGCCCATTGGTGGCAGCTCACTCT
GGGCGCCATTTGCGCCCTCCCACTCGCTGGCTTACTCGCTTGCTGTGCCAAATGCTTGTACTACTTGCGCGGCGCTATAG
CGCCGCGC
