# Supplementary material for: Drug Sensitivity of Vaccine-Derived Rubella Viruses and Quasispecies Evolution in Granulomatous Lesions of Two Ataxia-Telangiectasia Patients Treated with Nitazoxanide
Source: Pathogens. 2022 Mar 11;11(3):338. doi: 10.3390/pathogens11030338 (PMC8955873; doi:10.3390/pathogens11030338)
Supplement: Supplementary file 1 [file pathogens-11-00338-s001.zip › msQS-NTZ supplement/Data S3 Quasispecies Diversities.xlsx]

## Sheet: Sn
sample	haplotypes	clone number	ni	pi=ni/N	ln pi	pi*lnpi	Shannon diversity	Nm	Nm*n	Mf
CA6944 T0	1	7,9,17,18	4	0.2	-1.60944	-0.321888	H'=	0	0	0.00391545
	2	1,10,12	3	0.15	-1.89712	-0.284568	2.41505	15	45
	3	6,14	2	0.1	-2.30259	-0.230259	Ln(S)=	1	2
	4	4	1	0.05	-2.99573	-0.149787	2.56495	1	1
	5	11	1	0.05	-2.99573	-0.149787	Sn=H'/LnS	1	1
	6	3	1	0.05	-2.99573	-0.149787	0.941559	2	2
	7	2,13	2	0.1	-2.30259	-0.230259		2	4
	8	16	1	0.05	-2.99573	-0.149787		4	4
	9	19	1	0.05	-2.99573	-0.149787		8	8
	10	8	1	0.05	-2.99573	-0.149787		10	10
	11	5	1	0.05	-2.99573	-0.149787		13	13
	12	15	1	0.05	-2.99573	-0.149787		13	13
	13	20	1	0.05	-2.99573	-0.149787		10	10
		N	20					total	113
		S	13
sample	haplotypes	clone number	ni	pi=ni/N	ln pi	pi*lnpi	Shannon diversity	Nm	Nm*n	Mf
CA6598 T1	1	2,7,13,15,18,20	6	0.3	-1.20397	-0.361192	H'=	11	66	0.00575191
	2	4	1	0.05	-2.99573	-0.149787	2.31957	6	6
	3	9	1	0.05	-2.99573	-0.149787	Ln(S)=	6	6
	4	5	1	0.05	-2.99573	-0.149787	2.56495	8	8
	5	10,14	2	0.1	-2.30259	-0.230259	Sn=H'/LnS	5	10
	6	16	1	0.05	-2.99573	-0.149787	0.904336	7	7
	7	11	1	0.05	-2.99573	-0.149787		10	10
	8	6	1	0.05	-2.99573	-0.149787		6	6
	9	8,12	2	0.1	-2.30259	-0.230259		4	8
	10	19	1	0.05	-2.99573	-0.149787		6	6
	11	1	1	0.05	-2.99573	-0.149787		9	9
	12	3	1	0.05	-2.99573	-0.149787		12	12
	13	17	1	0.05	-2.99573	-0.149787		12	12
		N	20					total	166
		S	13
sample	haplotypes	clone number	ni	pi=ni/N	ln pi	pi*lnpi	Shannon diversity	Nm	Nm*n	Mf
RI6318 nt	1	8,7,15	3	0.15	-1.89712	-0.284568	H'=	0	0	0.0015246
	2	11,20	2	0.1	-2.30259	-0.230259	2.76163	1	2
	3	12	1	0.05	-2.99573	-0.149787	Ln(S)=	2	2
	4	14	1	0.05	-2.99573	-0.149787	2.83321	1	1
	5	3	1	0.05	-2.99573	-0.149787	Sn=H'/LnS	3	3
	6	1	1	0.05	-2.99573	-0.149787	0.974733	4	4
	7	4	1	0.05	-2.99573	-0.149787		2	2
	8	10	1	0.05	-2.99573	-0.149787		2	2
	9	13	1	0.05	-2.99573	-0.149787		2	2
	10	16	1	0.05	-2.99573	-0.149787		2	2
	11	5	1	0.05	-2.99573	-0.149787		3	3
	12	18	1	0.05	-2.99573	-0.149787		3	3
	13	17	1	0.05	-2.99573	-0.149787		1	1
	14	9	1	0.05	-2.99573	-0.149787		5	5
	15	6	1	0.05	-2.99573	-0.149787		5	5
	16	19	1	0.05	-2.99573	-0.149787		6	6
	17	2	1	0.05	-2.99573	-0.149787		1	1
		N	20					total	44
		S	17
sample	haplotypes	clone number	ni	pi=ni/N	ln pi	pi*lnpi	Shannon diversity	Nm	Nm*n	Mf
RI5787 nt	1	5,10,17,20	4	0.2	-1.60944	-0.321888	H'=	3	12	0.0029799
	2	4,11,18	3	0.15	-1.89712	-0.284568	2.55368	4	12
	3	9	1	0.05	-2.99573	-0.149787	Ln(S)=	4	4
	4	16	1	0.05	-2.99573	-0.149787	2.70805	3	3
	5	19	1	0.05	-2.99573	-0.149787	Sn=H'/LnS	5	5
	6	8	1	0.05	-2.99573	-0.149787	0.942996	4	4
	7	15	1	0.05	-2.99573	-0.149787		3	3
	8	1	1	0.05	-2.99573	-0.149787		6	6
	9	12	1	0.05	-2.99573	-0.149787		4	4
	10	14	1	0.05	-2.99573	-0.149787		3	3
	11	7	1	0.05	-2.99573	-0.149787		8	8
	12	2	1	0.05	-2.99573	-0.149787		4	4
	13	13	1	0.05	-2.99573	-0.149787		7	7
	14	3	1	0.05	-2.99573	-0.149787		4	4
	15	6	1	0.05	-2.99573	-0.149787		7	7
		N	20					total	86
		S	15
sample	haplotypes	clone number	ni	pi=ni/N	ln pi	pi*lnpi	Shannon diversity	Nm	Nm*n	Mf
RI3211nt	1	6,7,8,15,19,18	6	0.3	-1.20397	-0.361192	H'=	3	18	0.0012474
	2	2,9,10,12,13,14	6	0.3	-1.20397	-0.361192	1.92068	0	0
	3	1	1	0.05	-2.99573	-0.149787	Ln(S)=	5	5
	4	11	1	0.05	-2.99573	-0.149787	2.30259	2	2
	5	17	1	0.05	-2.99573	-0.149787	Sn=H'/LnS	2	2
	6	16	1	0.05	-2.99573	-0.149787	0.834139	1	1
	7	5	1	0.05	-2.99573	-0.149787		3	3
	8	3	1	0.05	-2.99573	-0.149787		1	1
	9	4	1	0.05	-2.99573	-0.149787		2	2
	10	20	1	0.05	-2.99573	-0.149787		2	2
		N	20					total	36
		S	10
